# Supplementary material for: Arabidopsis thaliana cbp80, c2h2, and flk Knockout Mutants Accumulate Increased Amounts of Circular RNAs
Source: Cells. 2020 Aug 21;9(9):1937. doi: 10.3390/cells9091937 (PMC7564263; doi:10.3390/cells9091937)
Supplement: Supplementary file 1 [file cells-09-01937-s001.zip]

Archive with 13 entries (12 files):
- SM/
- SM/Supplementary figure 1.pdf
- SM/Supplementary figure 10.pdf
- SM/Supplementary figure 11.pdf
- SM/Supplementary figure 2.pdf
- SM/Supplementary figure 3.pdf
- SM/Supplementary figure 4.pdf
- SM/Supplementary figure 5.pdf
- SM/Supplementary figure 6.pdf
- SM/Supplementary figure 7.pdf
- SM/Supplementary figure 8.pdf
- SM/Supplementary figure 9.pdf
- SM/Supplementary_Tables.xlsx
