# Supplementary material for: Arabidopsis thaliana cbp80, c2h2, and flk Knockout Mutants Accumulate Increased Amounts of Circular RNAs
Source: Cells. 2020 Aug 21;9(9):1937. doi: 10.3390/cells9091937 (PMC7564263; doi:10.3390/cells9091937)
Supplement: Supplementary file 1 [file cells-09-01937-s001.zip › SM/Supplementary_Tables.xlsx]

## Sheet: Supplementary Table 1
Supplementary table 1. List of primers used in the study.
Protein	gene_id	gene_name	NASC ID	ABRC	Left border primer of the T-DNA insertion (B)	Left genomic primer (F)	Right genomic primer (R)
U1-70K	At3g50670	u1-70k	N657208	SALK_057051C	ATTTTGCCGATTTCGGAAC TM 59.89	TTAAAATTGCCACTTTGCACC TM 59.99	GCTCTGACCCATCTGCATATC TM 59.67
CBP80	At2g13540	cbp80	N661863	SALK_024285C	ATTTTGCCGATTTCGGAAC TM 59.89	AATACTTGGCCATATCGCTCC TM 60.31	TAATTTAGGCTCTTCCGGGTG TM 60.44
SC35	At5g64200	sc35	N663897	SALK_124563C	ATTTTGCCGATTTCGGAAC TM 59.89	ACCGGTGTTTGTAAATTGCAG TM 59.91	GGCTTCTTCTGGGACTACGAC TM 60.26
U11/U12-65K	At1g09230	u11/u12-65k	N676607	SALK_116401C	ATTTTGCCGATTTCGGAAC TM 59.89	ACTTGCGGAATTTCATGAGTG TM 60.13	CAAAAGCAGCGTTTCTCAATC TM 60.01
splicing factor PWI domain-containing protein	At2g29210	srm102	N676755	SALK_123236C	ATTTTGCCGATTTCGGAAC TM 59.89	ATTGTGTGCCCATACACCTTC TM 59.73	GGAGCAAATTTCTGGCTTTTC TM 60.20
ARGININE/SERINE-RICH 45, ATSR45, RNPS1, SR45	At1g16610	sr45	N670829	SALK_063528C	ATTTTGCCGATTTCGGAAC TM 59.89	TTGAGAGAGAGGTCGAGCTTG TM 59.88	CAATTCGAATTCGAGCTGAAC TM 59.84
protein-protein interaction regulator family protein	At1g15200	pinin	N670977	SALK_000102C	ATTTTGCCGATTTCGGAAC TM 59.89	ATCGCCTCCTTCTCACTAAGC TM 60.00	ATGAATTTGCAGGAAACGATG TM 59.95
Prp28p	At2g33730	sma1	N657265	SALK_100059C	ATTTTGCCGATTTCGGAAC TM 59.89	CTGAGCTTCATGAGGGTTTTG TM 59.86	TGTCGAAGATAATCGGTTTCG TM 60.08
MDF, DOT2, SAD1	At5g16780	dot2	N674393	SALK_034253C	ATTTTGCCGATTTCGGAAC TM 59.89	GACGAACGCAAATATATTCTTCC TM 59.06	TGTTGAGAAGGATGTTCCTGG TM 60.10
C2H2 and C2HC zinc fingers superfamily protein	At3g05760	c2h2	N686494	SALK_091070C	ATTTTGCCGATTTCGGAAC TM 59.89	TCTTTGTCTTTCCACAGGCTG TM 60.42	TCAACAGTTTTGTCTGCATGG TM 59.75
TAF15, TBP-ASSOCIATED FACTOR 15	At1g50300	taf15	N373677	GABI_061H01	ATATTGACCATCATACTCATTGC TM 51.2	TTGCCTGTCTCTGCTTCTCTC TM 59.88	ATTCTGCTTTTAGACAGGGCC TM 59.74
Cyclophilin-like peptidyl-prolyl cis-trans isomerase protein	At2g38730	trj-20	N525596	SALK_025596	ATTTTGCCGATTTCGGAAC TM 59.89	TGGCTCTGAATGTGAATTTCC TM 60.07	CTGAAGTTTTCAGCGGTTTTG TM 59.91
splicing factor PWI domain-containing protein	At2g29210	srm102	N643446	SALK_143446	ATTTTGCCGATTTCGGAAC TM 59.89	CAAGAGATCGTCCAGAGGATG TM 59.81	CCTGTTACGCCTGTAGAGTGG TM 59.80
ATLSM5, ATSAD1, LSM5, SAD1, SM-LIKE 5, SUPERSENSITIVE TO ABA AND DROUGHT 1	At5g48870	sad1	N644464	SALK_144464	ATTTTGCCGATTTCGGAAC TM 59.89	TAATGGGTATTGGTCCAGCTG TM 59.83	TACTCAATGGCAACAACATCG TM 59.60
EMB2733; EMBRYO DEFECTIVE 2733; ENHANCED SILENCING PHENOTYPE 3; ESP3	At1g32490	esp3	N587245	SALK_087245	ATTTTGCCGATTTCGGAAC TM 59.89	CTCATTCCTCTGGTCAAGCTG TM 60.00	AGCTTATCCGAAACCCAAGTC TM 59.61
FLK, FLOWERING LOCUS KH DOMAIN (tylko 1. roślina)	At3g04610	flk	N683132	SALK_007750C	ATTTTGCCGATTTCGGAAC TM 59.89	CGAGAATCTTTATTCGAGCCC TM 60.18	GAATCTCTCTCTTTCTCCGCC TM 59.55
RDR2	At4g11130	rdr2	N66076	SAIL_1277_H08	GCCTTTTCAGAAATGGATAAATAGCCTTGCTTCC TM 62.0	GGCAATAAGAGTGATTGTGCC TM 59.59	TCTCATGCACGTTCATCAAAC TM 59.71
RDR4	At2g19920	rdr4	N660511	SALK_088175C	ATTTTGCCGATTTCGGAAC TM 59.89	GAGAGGGAAAGAGGTCAAAGC TM 59.45	GACATGGAGAGAGGCTTGTTG TM 59.86

## Sheet: Supplementary Table 2
Supplementary Table 2. The information for the RNA-seq libraries.
	Filtration			A. thalianagenome [TAIR10]		rRNA		Number of mappings to the chromosomes
mutant/wild type	Number of raw pair-end reads	Reads that passed filtration	% of passed reads	number of mapped reads	% of filtered reads	number of mapped reads	% of filtered reads	1	2	3	4	5	Mt	chloroplast
1_N657208	54233850	54227908	0.99989	53361597	0.984025	4279403	0.0789151	12801649	8467779	8530474	5997219	8569774	1710280	67854595
2_N657208	55284961	55281482	0.999937	52747995	0.954171	4301656	0.0778137	13857919	8743698	8950747	6444273	9253968	1912621	63337181
3_N657208	55782916	55773973	0.99984	55050505	0.987029	4867203	0.0872666	13642563	8667112	8702694	6130420	8360008	1285151	70074525
4_N657208	62117719	62110102	0.999877	59955966	0.965317	4806822	0.077392	15520395	9696954	9892035	6938585	9589173	1491802	74902888
1_N661863	48578546	48575209	0.999931	45235889	0.931255	3185823	0.0655854	14538312	9055941	9909754	6694917	10139171	2053642	45539667
2_N661863	61376534	61370887	0.999908	58705604	0.956571	3682310	0.0600009	17584322	11143724	11759352	8234768	12452479	2493644	62792469
3_N661863	52737714	52730489	0.999863	50552296	0.958692	4386652	0.08319	14101875	8893856	9712921	6053493	8815824	1498556	61055705
4_N661863	60727451	60715261	0.999799	58106997	0.957041	4569926	0.0752682	16671678	9992844	10755730	7075235	10249987	1584209	69642406
1_N663897	102282304	102273139	0.99991	97543358	0.953753	6533401	0.0638819	27020354	17279766	17807145	12660528	18534957	3568580	112271798
2_N663897	54781782	54777139	0.999915	52171270	0.952428	3948404	0.0720812	12860780	8374425	8354675	5984145	8673191	1765345	65217874
3_N663897	53447852	53440262	0.999858	51029763	0.954894	4132416	0.0773278	13461517	8400846	8749490	6053181	8355978	1323433	63049133
4_N663897	57963050	57955556	0.999871	55493088	0.957511	4391431	0.0757724	14418295	8941779	9168863	6471989	8897698	1378830	69677244
1_N676607	49885652	49881070	0.999908	47981957	0.961927	3744693	0.0750724	12145095	7730054	7642783	5657378	7983762	1503279	58998679
2_N676607	55252996	55246243	0.999878	52966626	0.958737	4248729	0.0769053	12230378	8103367	7885164	5700402	8089520	1813197	68675375
3_N676607	57649760	57639490	0.999822	55156434	0.956921	4690018	0.0813681	14412906	8875000	9508688	6384239	8813039	1358217	68619034
4_N676607	60396319	60387194	0.999849	57491020	0.95204	4681794	0.0775296	14834293	9240669	9771819	6633176	9223368	1495831	72163702
1_N676755	59215847	59214764	0.999982	58010228	0.979658	4444596	0.0750589	14365546	9019862	9246249	6668436	9649362	1815520	72910807
2_N676755	59401110	59400386	0.999988	58376685	0.982766	4584418	0.0771783	13525837	8832208	8861469	6280131	9148637	2087432	75532742
3_N676755	61185917	61185631	0.999995	60000719	0.980634	4702412	0.0768548	15579583	9876985	9899508	6883295	10056968	1812060	74095396
4_N676755	59884830	59884138	0.999988	58725788	0.980657	4324980	0.0722225	16027205	10021436	10055770	7031096	10214365	1768674	70376743
1_N670829	58224748	58222829	0.999967	56997930	0.978962	4353461	0.0747724	13746293	8716709	8722383	6302439	9123847	1860236	72627483
2_N670829	65292541	65291565	0.999985	64097726	0.981715	5088457	0.0779344	15600310	9997959	10036203	7132218	10363493	2047984	80964734
3_N670829	59811263	59798830	0.999792	57200502	0.956549	4053504	0.0677857	15754480	9966037	9968086	6918104	10141345	1891749	68601142
4_N670829	68748011	68747509	0.999993	67481787	0.981589	4585689	0.0667033	18817746	11809474	11733916	8203371	11956187	2182059	80146648
1_N670977	47942080	47940636	0.99997	47110696	0.982688	3576123	0.0745948	11093712	7101594	7149306	5113147	7488417	1641717	60777859
2_N670977	59722870	59721495	0.999977	58581230	0.980907	4832522	0.0809176	14973553	9194745	9714814	6669539	9753763	1641294	73229425
3_N670977	55318579	55318158	0.999992	54461815	0.98452	3874905	0.0700476	14804298	9440184	9316090	6501253	9438455	1967086	64830704
4_N670977	122345284	122344604	0.999994	119698746	0.978374	9121501	0.0745558	32818897	21019084	21573109	14355635	20886536	4386028	143556673
1_N657265	45854267	45853714	0.999988	44961234	0.980536	3671531	0.0800705	9957225	8971485	6543515	4430030	6529081	1431962	58179107
2_N657265	52481966	52480615	0.999974	51444108	0.98025	4481713	0.0853975	11722809	10393304	7673600	5167110	7501746	1482769	65678131
3_N657265	81507843	81506403	0.999982	80034247	0.981938	5371934	0.0659081	21676505	13752187	13527011	9547133	13694755	2709174	96121027
4_N657265	59589899	59589561	0.999994	58287286	0.978146	4118005	0.0691061	16577603	10540991	10388950	7274641	10335129	2056045	67671772
1_N674393	66428812	66428595	0.999997	65371539	0.984087	4809492	0.0724009	16040463	9973942	10074630	7346924	10626426	2161978	82344922
2_N674393	67923962	67923200	0.999989	66734701	0.982502	6048546	0.0890498	16077905	11014225	10567957	7241986	10091319	2354070	85172771
3_N674393	62972648	62959773	0.999796	60007463	0.953108	4132090	0.0656306	16015123	9985714	10062887	6974930	10198975	2029797	73804975
4_N674393	126358520	126358025	0.999996	123886922	0.980444	8638333	0.0683639	33743728	21029643	21004675	14719285	21428246	4019440	149650075
1_N686494	53583913	53576960	0.99987	52687266	0.983394	3876836	0.0723601	13084522	7815799	8501200	5566036	8693814	1917183	67752707
2_N686494	56639556	56631033	0.99985	53299803	0.941177	4408983	0.0778545	12943923	7666735	8345365	5573632	8531732	1903259	68979617
3_N686494	52367300	52356391	0.999792	51461279	0.982903	3832182	0.0731942	14215748	8167609	8503159	5689085	8827233	1652463	63137292
4_N686494	61002663	60993035	0.999842	58075119	0.95216	4339185	0.0711423	15867997	9151447	9491522	6403874	9841135	1883409	71955859
1_N373677	49481517	49474337	0.999855	46348195	0.936813	4046358	0.081787	11387651	7015257	7370338	5061324	7346244	1408706	59231577
2_N373677	51442481	51437810	0.999909	46853640	0.910879	4123821	0.080171	14536145	8338461	9661772	6200528	8775947	1407350	52193116
3_N373677	52642937	52634160	0.999833	49260240	0.935899	3785872	0.071928	13631949	8381293	8563583	5915505	8565913	1661804	58783502
4_N373677	50437593	50430837	0.999866	47544307	0.942763	3632165	0.0720227	13287189	8101641	8397481	5691151	8235116	1534170	56856512
1_N525596	44272775	44269514	0.999926	41003812	0.926231	4681640	0.105753	10287564	6472528	7012816	4487110	6167565	1126088	51567425
2_N525596	54164420	54156166	0.999848	50895842	0.939798	4619566	0.0853008	12608537	7921060	8372504	5580926	8063654	1468532	64352863
3_N525596	38537933	38531108	0.999823	36457537	0.946184	2781695	0.0721935	9656052	6163827	6018139	4246187	6074953	1168847	44219654
4_N525596	55290599	55281730	0.99984	52017539	0.940954	4096960	0.0741106	13380877	8574597	8458002	5851818	8465905	1726612	64426536
1_N643446	62492345	62486069	0.9999	57844906	0.925725	5784345	0.0925702	15077724	9704380	10069435	6995809	9641202	1975711	69083758
2_N643446	56460406	56456134	0.999924	52339013	0.927074	5139216	0.0910303	13115291	8490381	8729394	6261726	8541520	1700239	63487765
3_N643446	71801102	71786991	0.999803	67290982	0.93737	6803449	0.0947727	15467705	11268711	10170775	7315009	9699862	2794169	85722080
4_N643446	61362449	61354798	0.999875	59194074	0.964783	5361080	0.0873783	15164658	10530306	9855040	7144752	9372432	2202743	70747369
1_N644464	44678633	44673291	0.99988	40423140	0.904861	3581073	0.0801614	11575033	6867031	7733391	5317837	7489506	1190357	46129754
2_N644464	54072258	54067704	0.999916	50626926	0.936362	5280139	0.0976579	12130235	7764440	8172098	5676706	7818281	1805488	64157659
3_N644464	40375905	40369649	0.999845	38740040	0.959633	3765332	0.0932714	9694169	6693728	6296282	4445309	6004185	1470342	47582438
4_N644464	50220043	50212650	0.999853	48210887	0.960134	4393163	0.0874912	12454460	8454503	8046988	5717630	7865343	1768690	58209562
1_N587245	42444784	42440103	0.99989	38718708	0.912314	3099691	0.0730368	10827906	6547341	7277644	5013518	7282526	1317301	44396800
2_N587245	65458987	65445820	0.999799	61463788	0.939155	5829901	0.0890798	15009714	9569494	10011768	6804102	9669051	1902093	77772414
3_N587245	58335740	58328235	0.999871	56023022	0.960479	3879216	0.0665067	17032947	10915472	10988197	7633899	10975130	2161088	60409899
4_N587245	74638679	74629095	0.999872	71585033	0.959211	5491872	0.0735889	19955320	12638264	12404664	8887381	12602702	2368486	84021716
1_N683132	43082359	43077640	0.99989	40797541	0.94707	3316646	0.0769923	11057031	6653432	7237327	4963886	7143990	1155618	48692836
2_N683132	116751341	116739078	0.999895	105648710	0.904999	9759683	0.0836025	30507363	18669660	19938589	13424346	18472694	3108322	121134473
3_N683132	41702257	41695827	0.999846	39831035	0.955276	2982632	0.0715331	11099171	7069592	7153758	4944773	7126161	1341251	46693652
4_N683132	58403770	58397922	0.9999	56174305	0.961923	4218569	0.0722383	15585716	10137931	9797237	6853697	9745652	1866427	65811130
1_N66076	57253677	57253143	0.999991	56172283	0.981121	5120042	0.0894281	13158048	8522285	8923828	5987214	8739220	1869746	72191576
2_N66076	46297918	46293872	0.999913	42987568	0.92858	4383070	0.0946793	11338964	7105846	7615024	5079836	7224376	1377545	51837533
3_N66076	56564152	56563888	0.999995	55332487	0.97823	3975137	0.0702769	14899692	9012941	9517291	6671432	9329709	1548696	67774497
4_N66076	63300971	63290148	0.999829	60540037	0.956548	4092663	0.0646651	16873061	10265629	10545343	7535317	10504074	1782690	72599265
1_N660511	57362795	57361016	0.999969	56211681	0.979963	4293275	0.0748466	16237061	10649602	11713814	8131307	11541574	2230954	59296757
2_N660511	99399747	99391029	0.999912	94317655	0.948955	8748900	0.088025	24545996	15961533	17340739	11896359	16778273	3108495	110760842
3_N660511	58849205	58849034	0.999997	57338444	0.974331	4689585	0.0796884	12484891	8610297	8496831	6253916	8695654	1572355	75937511
4_N660511	41558031	41549062	0.999784	39916458	0.960707	3381440	0.0813843	8306594	5824097	5643752	4244216	5785950	1102769	53949769
1_Col-0	43129340	43128786	0.999987	42352792	0.982008	4144993	0.0961073	11258762	6938834	7619172	5278392	7167002	1064748	50411431
2_Col-0	134562622	134559990	0.99998	132062908	0.981443	11727740	0.0871562	35694177	21611700	22930575	16509689	22474985	3519493	156851466
3_Col-0	56593950	56584405	0.999831	55706683	0.984488	4344034	0.0767709	14642026	9127783	9432605	6652232	9243382	1562571	67951689
4_Col-0	54037745	54024852	0.999761	51944399	0.961491	4014592	0.0743101	13302353	8210099	8514828	6070545	8324958	1417819	64457547

## Sheet: Supplementary Table 3 A
Supplementary Table 3 A. CircRNAs identified with CIRI2; The results of the RNA-seq experiment normalized by the library size without rRNA and chloroplast RNA reads multiplied by 100000000;
			N657208		2_N657208_TLDR		3_N657208_TLDR		4_N657208_TLDR				N661863		2_N661863_TLDR		3_N661863_TLDR		4_N661863_TLDR				N663897		2_N663897_TLDR		3_N663897_TLDR		4_N663897_TLDR				N676607		2_N676607_TLDR		3_N676607_TLDR		4_N676607_TLDR				N676755		2_N676755_TLDR		3_N676755_TLDR		4_N676755_TLDR
circRNA_ID	gene_id	strand	circ_1	lin_1	circ_2	lin_2	circ_3	lin_3	circ_4	lin_4	circ_ave	lin_ave	circ_1	lin_1	circ_2	lin_2	circ_3	lin_3	circ_4	lin_4	circ_ave	lin_ave	circ_1	lin_1	circ_2	lin_2	circ_3	lin_3	circ_4	lin_4	circ_ave	lin_ave	circ_1	lin_1	circ_2	lin_2	circ_3	lin_3	circ_4	lin_4	circ_ave	lin_ave	circ_1	lin_1	circ_2	lin_2	circ_3	lin_3	circ_4
1:250669-251066	AT1G01690,	+	4.67855	60.8211	0	0	0	0	0	0	1.16964	15.2053	3.73848	127.108	0	0	0	0	0	0	0.934619	31.7771	0	0	0	0	0	0	0	0	0	0	0	0	0	0	0	0	0	0	0	0	4.17542	66.8067	0	0	0	0	0
1:276405-277401	AT1G01760,	-	4.67855	60.8211	0	0	0	0	0	0	1.16964	15.2053	0	0	0	0	0	0	0	0	0	0	0	0	0	0	0	0	0	0	0	0	0	0	0	0	0	0	0	0	0	0	0	0	0	0	0	0	0
1:382373-383130	AT1G02080,	+	4.67855	477.212	0	0	0	0	0	0	1.16964	119.303	0	0	3.19383	546.145	0	0	0	0	0.798457	136.536	0	0	4.31781	630.4	4.3666	593.857	0	0	2.1711	306.064	0	0	0	0	0	0	0	0	0	0	0	0	8.77679	570.492	0	0	0
1:382803-383130	AT1G02080,	+	23.3927	439.784	16.2703	553.192	18.3218	618.362	27.0105	571.078	21.2488	545.604	0	0	6.38766	472.687	0	0	7.30184	679.071	3.42237	287.939	10.3685	568.191	8.63561	574.268	4.3666	672.456	24.6464	632.591	12.0043	611.877	9.4601	387.864	4.60616	451.403	0	0	0	0	3.51657	209.817	8.35083	534.453	13.1652	544.161	19.7547	659.806	11.582
1:397877-398713	AT1G02120,	+	4.67855	622.247	0	0	0	0	0	0	1.16964	155.562	0	0	0	0	0	0	0	0	0	0	0	0	0	0	0	0	0	0	0	0	0	0	0	0	0	0	0	0	0	0	0	0	0	0	0	0	0
1:448812-448973	AT1G02280,	-	4.67855	1047.99	0	0	0	0	0	0	1.16964	261.999	0	0	0	0	0	0	0	0	0	0	0	0	0	0	0	0	0	0	0	0	4.73005	875.059	0	0	0	0	0	0	1.18251	218.765	0	0	0	0	0	0	0
1:453730-456231	n/a	+	9.3571	1221.1	0	0	0	0	0	0	2.33927	305.275	3.73848	654.234	0	0	0	0	0	0	0.934619	163.558	0	0	4.31781	841.972	0	0	0	0	1.07945	210.493	0	0	0	0	4.10454	816.804	0	0	1.02614	204.201	0	0	0	0	0	0	0
1:454622-454840	AT1G02300,	+	4.67855	991.852	0	0	0	0	0	0	1.16964	247.963	0	0	0	0	0	0	0	0	0	0	0	0	0	0	0	0	0	0	0	0	0	0	0	0	0	0	0	0	0	0	0	0	0	0	0	0	0
1:659556-661949	n/a	-	4.67855	828.103	0	0	0	0	0	0	1.16964	207.026	0	0	0	0	0	0	0	0	0	0	0	0	0	0	0	0	0	0	0	0	0	0	0	0	0	0	0	0	0	0	0	0	0	0	0	0	0
1:948088-948816	AT1G03780,	-	4.67855	60.8211	0	0	0	0	0	0	1.16964	15.2053	0	0	0	0	0	0	0	0	0	0	0	0	0	0	0	0	0	0	0	0	0	0	0	0	0	0	0	0	0	0	0	0	0	0	0	0	0
1:949076-951211	AT1G03780,	-	4.67855	88.8924	0	0	0	0	0	0	1.16964	22.2231	3.73848	302.817	6.38766	300.22	0	0	0	0	2.53153	150.759	0	0	0	0	0	0	0	0	0	0	4.73005	56.7606	0	0	0	0	0	0	1.18251	14.1902	0	0	0	0	0	0	0
1:949297-951211	AT1G03780,	-	4.67855	42.1069	0	0	0	0	0	0	1.16964	10.5267	0	0	3.19383	242.731	0	0	0	0	0.798457	60.6827	2.07369	178.337	0	0	0	0	0	0	0.518423	44.5843	0	0	0	0	0	0	0	0	0	0	0	0	0	0	0	0	3.86066
1:950404-951211	AT1G03780,	-	4.67855	51.464	0	0	0	0	3.85864	27.0105	2.1343	19.6186	0	0	9.58148	287.445	8.53558	81.088	10.9528	43.811	7.26745	103.086	2.07369	257.138	0	0	0	0	0	0	0.518423	64.2844	0	0	0	0	0	0	0	0	0	0	0	0	0	0	0	0	0
1:1233791-1233964	AT1G04520,	+	4.67855	98.2495	0	0	0	0	0	0	1.16964	24.5624	0	0	0	0	0	0	0	0	0	0	0	0	0	0	0	0	0	0	0	0	0	0	0	0	0	0	0	0	0	0	0	0	0	0	0	0	0
1:1488019-1488479	AT1G05160,	-	4.67855	130.999	0	0	0	0	0	0	1.16964	32.7498	0	0	0	0	0	0	0	0	0	0	0	0	0	0	0	0	0	0	0	0	0	0	0	0	0	0	0	0	0	0	0	0	0	0	0	0	0
1:1492336-1492952	AT1G05170,	-	4.67855	383.641	0	0	0	0	0	0	1.16964	95.9103	0	0	0	0	0	0	0	0	0	0	0	0	0	0	0	0	0	0	0	0	0	0	0	0	0	0	0	0	0	0	0	0	0	0	0	0	0
1:1631579-1631842	AT1G05520,	-	18.7142	360.248	8.13517	390.488	9.16091	476.368	7.71728	362.712	10.9319	397.454	11.2154	429.925	9.58148	507.819	8.53558	341.423	0	0	7.33312	319.792	4.14738	418.885	25.9068	280.657	8.73319	375.527	0	0	9.69685	268.768	9.4601	515.576	36.8493	511.284	0	0	0	0	11.5773	256.715	4.17542	400.84	17.5536	425.674	11.8528	426.701	3.86066
1:1631916-1633053	AT1G05520,	-	4.67855	318.141	0	0	0	0	0	0	1.16964	79.5353	0	0	0	0	0	0	0	0	0	0	0	0	0	0	0	0	0	0	0	0	0	0	0	0	0	0	0	0	0	0	0	0	0	0	0	0	0
1:1874560-1874820	n/a	-	4.67855	4.67855	0	0	0	0	0	0	1.16964	1.16964	0	0	0	0	0	0	0	0	0	0	0	0	0	0	0	0	0	0	0	0	0	0	0	0	0	0	0	0	0	0	0	0	0	0	0	0	0
1:2132479-2133805	AT1G06950,	-	4.67855	1366.14	0	0	0	0	0	0	1.16964	341.534	0	0	0	0	0	0	0	0	0	0	0	0	0	0	0	0	0	0	0	0	0	0	0	0	0	0	0	0	0	0	0	0	0	0	0	0	0
1:2181761-2182136	AT1G07110,	-	4.67855	1286.6	8.13517	1293.49	0	0	0	0	3.20343	645.023	0	0	0	0	0	0	0	0	0	0	0	0	0	0	0	0	0	0	0	0	0	0	0	0	0	0	0	0	0	0	0	0	0	0	0	0	0
1:2206339-2206518	AT1G07180,	+	4.67855	912.317	0	0	4.58046	1442.84	3.85864	1346.66	3.27941	925.456	3.73848	908.45	6.38766	1041.19	4.26779	1583.35	0	0	3.59848	883.247	4.14738	667.728	8.63561	751.298	0	0	4.10774	1211.78	4.22268	657.702	9.4601	922.36	13.8185	852.139	8.20909	1297.04	11.7863	1178.63	10.8185	1062.54	4.17542	914.416	0	0	3.95094	675.61	3.86066
1:2361761-2362473	AT1G07650,	-	4.67855	486.569	0	0	0	0	0	0	1.16964	121.642	0	0	0	0	0	0	0	0	0	0	0	0	0	0	0	0	0	0	0	0	0	0	0	0	0	0	0	0	0	0	0	0	0	0	0	0	0
1:2452807-2453856	AT1G07910,	+	4.67855	182.463	0	0	0	0	0	0	1.16964	45.6159	0	0	0	0	0	0	0	0	0	0	0	0	0	0	0	0	0	0	0	0	0	0	0	0	0	0	0	0	0	0	0	0	0	0	0	0	0
1:2456758-2460261	n/a	+	14.0356	7013.14	0	0	0	0	0	0	3.50891	1753.29	3.73848	10452.8	15.9691	11370	0	0	0	0	4.9269	5455.7	4.14738	8865.03	4.31781	7137.33	0	0	0	0	2.1163	4000.59	0	0	0	0	0	0	0	0	0	0	0	0	0	0	0	0	0
1:2569160-2570770	AT1G08190,	+	4.67855	369.605	0	0	0	0	0	0	1.16964	92.4013	0	0	0	0	0	0	0	0	0	0	0	0	0	0	0	0	0	0	0	0	0	0	0	0	0	0	0	0	0	0	0	0	0	0	0	0	0
1:2669648-2669878	AT1G08450,	-	4.67855	1043.32	0	0	0	0	0	0	1.16964	260.829	0	0	0	0	0	0	0	0	0	0	0	0	0	0	0	0	0	0	0	0	0	0	0	0	0	0	3.92878	876.118	0.982195	219.03	0	0	0	0	0	0	0
1:2678103-2678754	AT1G08465,	+	4.67855	556.747	4.06759	451.502	0	0	0	0	2.18653	252.062	7.47696	743.957	6.38766	740.968	0	0	0	0	3.46615	371.231	4.14738	580.633	0	0	0	0	0	0	1.03685	145.158	0	0	4.60616	327.037	0	0	0	0	1.15154	81.7593	0	0	0	0	0	0	0
1:2838034-2838692	AT1G08840,	-	4.67855	28.0713	0	0	0	0	0	0	1.16964	7.01782	0	0	0	0	0	0	0	0	0	0	0	0	0	0	0	0	0	0	0	0	0	0	0	0	0	0	0	0	0	0	0	0	0	0	0	0	0
1:2973718-2974107	AT1G09210,	-	4.67855	2652.74	0	0	0	0	0	0	1.16964	663.184	0	0	0	0	0	0	0	0	0	0	0	0	0	0	0	0	0	0	0	0	0	0	0	0	0	0	0	0	0	0	0	0	0	0	0	0	0
1:3009109-3009246	AT1G09310,	+	4.67855	21240.6	0	0	0	0	0	0	1.16964	5310.15	0	0	0	0	0	0	0	0	0	0	0	0	0	0	0	0	0	0	0	0	0	0	0	0	0	0	0	0	0	0	0	0	0	0	0	0	0
1:3432871-3433133	AT1G10450,	+	4.67855	224.57	0	0	0	0	0	0	1.16964	56.1426	0	0	0	0	0	0	0	0	0	0	0	0	0	0	0	0	0	0	0	0	0	0	0	0	0	0	0	0	0	0	0	0	0	0	0	0	0
1:3601232-3602459	AT1G10820,	-	4.67855	322.82	0	0	0	0	0	0	1.16964	80.705	0	0	0	0	0	0	3.65092	303.026	0.91273	75.7566	2.07369	308.98	0	0	0	0	0	0	0.518423	77.245	0	0	0	0	0	0	0	0	0	0	4.17542	329.858	0	0	0	0	0
1:3652949-3653341	AT1G10930,	-	4.67855	191.821	0	0	0	0	0	0	1.16964	47.9551	0	0	0	0	0	0	0	0	0	0	0	0	0	0	0	0	0	0	0	0	0	0	0	0	0	0	0	0	0	0	0	0	0	0	0	0	0
1:4223860-4224116	AT1G12410,	-	4.67855	4294.91	0	0	0	0	0	0	1.16964	1073.73	0	0	0	0	0	0	0	0	0	0	0	0	0	0	0	0	0	0	0	0	0	0	0	0	0	0	0	0	0	0	0	0	0	0	0	0	0
1:4715885-4716320	AT1G13750,	-	4.67855	233.927	0	0	0	0	0	0	1.16964	58.4819	0	0	0	0	0	0	0	0	0	0	0	0	0	0	0	0	0	0	0	0	0	0	0	0	4.10454	414.559	0	0	1.02614	103.64	0	0	0	0	0	0	0
1:4883492-4884008	AT1G14300,	-	4.67855	210.535	0	0	0	0	0	0	1.16964	52.6337	0	0	0	0	0	0	0	0	0	0	0	0	0	0	0	0	0	0	0	0	0	0	0	0	0	0	0	0	0	0	0	0	0	0	0	0	0
1:5113863-5114018	AT1G14840,	-	4.67855	533.355	0	0	0	0	0	0	1.16964	133.339	0	0	0	0	0	0	0	0	0	0	0	0	0	0	0	0	0	0	0	0	0	0	0	0	0	0	0	0	0	0	0	0	0	0	0	0	0
1:5320133-5320303	AT1G15480,	-	4.67855	102.928	0	0	0	0	0	0	1.16964	25.732	0	0	0	0	0	0	0	0	0	0	0	0	0	0	0	0	0	0	0	0	0	0	0	0	0	0	0	0	0	0	0	0	0	0	0	0	0
1:5413752-5414052	AT1G15740,	+	4.67855	1244.49	0	0	0	0	0	0	1.16964	311.123	0	0	0	0	0	0	0	0	0	0	0	0	0	0	0	0	0	0	0	0	0	0	0	0	0	0	0	0	0	0	0	0	0	0	0	0	0
1:5541163-5541595	AT1G16180,	+	4.67855	1646.85	0	0	0	0	0	0	1.16964	411.712	0	0	0	0	0	0	0	0	0	0	0	0	0	0	0	0	0	0	0	0	0	0	0	0	0	0	0	0	0	0	0	0	0	0	0	0	0
1:5606911-5610218	n/a	+	4.67855	3827.05	12.2028	3563.21	9.16091	3613.98	7.71728	3248.97	8.43988	3563.3	3.73848	2026.25	6.38766	1976.98	0	0	0	0	2.53153	1000.81	2.07369	2857.54	12.9534	2962.01	4.3666	2943.09	12.3232	2702.89	7.92923	2866.38	0	0	13.8185	3523.71	0	0	11.7863	3080.16	6.4012	1650.97	0	0	0	0	0	0	3.86066
1:5649613-5650040	AT1G16520,	+	4.67855	116.964	0	0	0	0	0	0	1.16964	29.2409	0	0	0	0	0	0	0	0	0	0	0	0	0	0	0	0	0	0	0	0	0	0	0	0	0	0	0	0	0	0	0	0	0	0	0	0	0
1:5664661-5665007	AT1G16540,	+	4.67855	140.356	0	0	0	0	0	0	1.16964	35.0891	0	0	0	0	0	0	0	0	0	0	0	0	0	0	0	0	0	0	0	0	0	0	0	0	0	0	0	0	0	0	0	0	0	0	0	0	0
1:5774332-5775209	AT1G16880,	+	4.67855	7078.64	0	0	0	0	0	0	1.16964	1769.66	3.73848	6448.87	6.38766	6518.6	21.3389	8266.71	14.6037	8700.14	11.5172	7483.58	0	0	0	0	0	0	0	0	0	0	0	0	0	0	0	0	0	0	0	0	0	0	0	0	0	0	0
1:5827183-5827779	AT1G17040,	+	4.67855	98.2495	0	0	0	0	0	0	1.16964	24.5624	0	0	0	0	0	0	0	0	0	0	0	0	0	0	0	0	0	0	0	0	0	0	0	0	0	0	0	0	0	0	0	0	0	0	0	0	0
1:5861173-5862258	AT1G17145,	-	4.67855	308.784	0	0	0	0	0	0	1.16964	77.1961	0	0	0	0	0	0	0	0	0	0	0	0	0	0	0	0	0	0	0	0	0	0	0	0	0	0	0	0	0	0	0	0	0	0	0	0	0
1:5888297-5888618	AT1G17220,	+	9.3571	3405.98	0	0	0	0	0	0	2.33927	851.496	0	0	0	0	0	0	0	0	0	0	0	0	0	0	0	0	0	0	0	0	0	0	0	0	0	0	0	0	0	0	0	0	0	0	0	0	0
1:6322302-6322586	AT1G18370,	-	4.67855	46.7855	0	0	0	0	0	0	1.16964	11.6964	0	0	0	0	0	0	0	0	0	0	0	0	0	0	0	0	0	0	0	0	0	0	0	0	0	0	0	0	0	0	0	0	0	0	0	0	0
1:6412489-6412690	AT1G18620,	-	4.67855	1969.67	0	0	0	0	0	0	1.16964	492.417	0	0	0	0	0	0	0	0	0	0	0	0	0	0	0	0	0	0	0	0	0	0	0	0	0	0	0	0	0	0	0	0	0	0	0	0	0
1:6549029-6549959	AT1G18950,	+	4.67855	261.999	0	0	0	0	0	0	1.16964	65.4997	0	0	0	0	0	0	0	0	0	0	0	0	0	0	0	0	0	0	0	0	0	0	0	0	0	0	0	0	0	0	0	0	0	0	0	0	0
1:6798144-6798404	AT1G19650,	-	4.67855	247.963	0	0	0	0	0	0	1.16964	61.9908	0	0	0	0	0	0	0	0	0	0	0	0	0	0	0	0	0	0	0	0	0	0	0	0	0	0	0	0	0	0	0	0	0	0	0	0	0
1:6913261-6913734	AT1G19910,	-	4.67855	1221.1	0	0	0	0	0	0	1.16964	305.275	0	0	0	0	0	0	0	0	0	0	0	0	0	0	0	0	0	0	0	0	0	0	0	0	0	0	0	0	0	0	0	0	0	0	0	0	0
1:7144829-7148060	n/a	+	4.67855	40960.7	4.06759	40033.2	4.58046	22691.6	0	0	3.33165	25921.4	11.2154	28562	0	0	0	0	3.65092	18798.6	3.71659	11840.1	4.14738	32857.6	4.31781	30246.2	0	0	8.21547	23319.6	4.17016	21605.9	4.73005	38535.7	9.21232	35292.4	8.20909	36013.3	0	0	5.53786	27460.3	0	0	0	0	0	0	7.72132
1:7558475-7560288	AT1G21580,	-	28.0713	449.141	28.4731	333.542	4.58046	306.891	11.5759	281.681	18.1752	342.814	0	0	6.38766	351.321	4.26779	401.172	10.9528	339.535	5.40205	273.007	24.8843	238.474	25.9068	280.657	13.0998	301.295	16.4309	283.434	20.0805	275.965	14.1902	354.754	13.8185	290.188	24.6273	258.586	15.7151	377.163	17.0878	320.173	12.5262	371.612	13.1652	394.956	23.7056	241.007	15.4426
1:7613757-7613970	AT1G21680,	-	4.67855	4000.16	0	0	0	0	0	0	1.16964	1000.04	0	0	0	0	0	0	0	0	0	0	0	0	0	0	0	0	0	0	0	0	0	0	0	0	0	0	0	0	0	0	0	0	0	0	0	0	0
1:7759279-7759469	AT1G22030,	-	4.67855	46.7855	0	0	0	0	0	0	1.16964	11.6964	0	0	0	0	0	0	0	0	0	0	0	0	0	0	0	0	0	0	0	0	0	0	0	0	0	0	0	0	0	0	0	0	0	0	0	0	0
1:7780155-7780613	AT1G22060,	-	9.3571	458.498	0	0	0	0	0	0	2.33927	114.624	0	0	0	0	0	0	0	0	0	0	0	0	4.31781	444.734	0	0	0	0	1.07945	111.183	0	0	0	0	0	0	0	0	0	0	0	0	0	0	0	0	0
1:7839863-7840291	AT1G22200,	-	4.67855	336.856	0	0	0	0	0	0	1.16964	84.2139	0	0	0	0	0	0	0	0	0	0	0	0	0	0	0	0	0	0	0	0	0	0	0	0	0	0	0	0	0	0	0	0	0	0	0	0	0
1:7879089-7880684	AT1G22300,	-	4.67855	2198.92	0	0	0	0	0	0	1.16964	549.729	3.73848	2067.38	9.58148	2494.38	0	0	14.6037	905.428	6.98091	1366.8	0	0	0	0	0	0	0	0	0	0	0	0	0	0	0	0	0	0	0	0	4.17542	2325.71	0	0	0	0	0
1:7919662-7920892	AT1G22430,	+	4.67855	467.855	0	0	0	0	0	0	1.16964	116.964	0	0	0	0	0	0	0	0	0	0	0	0	0	0	0	0	0	0	0	0	0	0	0	0	0	0	0	0	0	0	0	0	0	0	0	0	0
1:8000651-8000966	AT1G22620,	-	4.67855	336.856	0	0	0	0	0	0	1.16964	84.2139	0	0	0	0	0	0	0	0	0	0	0	0	0	0	0	0	0	0	0	0	0	0	0	0	0	0	0	0	0	0	0	0	0	0	0	0	0
1:8001507-8002469	AT1G22620,	-	4.67855	378.962	0	0	0	0	0	0	1.16964	94.7406	0	0	0	0	0	0	0	0	0	0	0	0	0	0	0	0	0	0	0	0	0	0	0	0	0	0	0	0	0	0	0	0	0	0	0	0	0
1:8072307-8072804	AT1G05767,AT1G22800,	+	4.67855	149.714	0	0	0	0	0	0	1.16964	37.4284	0	0	0	0	0	0	0	0	0	0	0	0	0	0	0	0	0	0	0	0	0	0	0	0	0	0	0	0	0	0	0	0	0	0	0	0	0
1:8323451-8324050	AT1G23440,	+	4.67855	598.854	0	0	4.58046	659.586	0	0	2.31475	314.61	14.9539	433.663	0	0	12.8034	456.653	18.2546	503.827	11.503	348.536	4.14738	578.56	0	0	0	0	0	0	1.03685	144.64	4.73005	629.097	0	0	0	0	0	0	1.18251	157.274	0	0	4.3884	500.277	0	0	0
1:9259609-9260175	AT1G26770,	-	4.67855	285.391	0	0	0	0	0	0	1.16964	71.3479	0	0	0	0	0	0	0	0	0	0	0	0	0	0	0	0	0	0	0	0	0	0	0	0	0	0	0	0	0	0	0	0	0	0	0	0	0
1:9524988-9526220	AT1G27430,	-	4.67855	313.463	0	0	0	0	3.85864	162.063	2.1343	118.881	0	0	0	0	0	0	0	0	0	0	0	0	0	0	0	0	0	0	0	0	0	0	0	0	0	0	0	0	0	0	0	0	0	0	3.95094	252.86	0
1:9981175-9983136	AT1G28420,	+	4.67855	322.82	0	0	0	0	0	0	1.16964	80.705	0	0	0	0	0	0	0	0	0	0	0	0	0	0	0	0	0	0	0	0	0	0	0	0	0	0	0	0	0	0	0	0	0	0	0	0	0
1:10087545-10087709	AT1G28710,	-	4.67855	93.571	0	0	0	0	0	0	1.16964	23.3927	0	0	0	0	0	0	0	0	0	0	0	0	0	0	0	0	0	0	0	0	0	0	0	0	0	0	0	0	0	0	0	0	0	0	0	0	0
1:10498644-10499244	AT1G29965,AT1G29970,	-	4.67855	472.533	4.06759	471.84	4.58046	219.862	0	0	3.33165	291.059	3.73848	822.465	6.38766	967.73	4.26779	469.457	7.30184	416.205	5.42394	668.964	6.22107	613.812	0	0	0	0	0	0	1.55527	153.453	0	0	0	0	8.20909	262.691	0	0	2.05227	65.6727	4.17542	480.173	13.1652	473.947	0	0	7.72132
1:10780167-10782734	AT1G30470,	+	4.67855	617.568	0	0	0	0	0	0	1.16964	154.392	0	0	0	0	0	0	0	0	0	0	0	0	0	0	0	0	0	0	0	0	0	0	0	0	0	0	0	0	0	0	0	0	0	0	0	0	0
1:10820993-10821481	AT1G30545,	-	9.3571	70.1782	0	0	0	0	0	0	2.33927	17.5446	0	0	0	0	0	0	0	0	0	0	0	0	0	0	0	0	0	0	0	0	0	0	0	0	0	0	0	0	0	0	0	0	0	0	0	0	0
1:11252756-11253214	AT1G31420,	+	4.67855	1824.63	0	0	0	0	0	0	1.16964	456.159	0	0	0	0	0	0	0	0	0	0	0	0	0	0	0	0	0	0	0	0	0	0	0	0	0	0	0	0	0	0	0	0	0	0	0	0	0
1:11257109-11257743	AT1G31440,	-	4.67855	645.64	0	0	0	0	0	0	1.16964	161.41	0	0	0	0	0	0	0	0	0	0	0	0	0	0	0	0	0	0	0	0	0	0	0	0	0	0	0	0	0	0	0	0	0	0	0	0	0
1:11398615-11398910	AT1G31800,	+	4.67855	1852.71	0	0	0	0	0	0	1.16964	463.176	0	0	0	0	0	0	0	0	0	0	2.07369	1412.18	8.63561	1468.05	0	0	0	0	2.67733	720.059	0	0	0	0	0	0	0	0	0	0	0	0	4.3884	1342.85	0	0	0
1:11532779-11532923	AT1G32060,	-	14.0356	31655.1	0	0	0	0	0	0	3.50891	7913.77	0	0	0	0	0	0	0	0	0	0	2.07369	23609	4.31781	27884.4	0	0	0	0	1.59787	12873.3	0	0	0	0	0	0	0	0	0	0	0	0	0	0	0	0	0
1:11778554-11779629	n/a	+	28.0713	42.1069	20.3379	61.0138	9.16091	32.0632	7.71728	30.8691	16.3219	41.5133	59.8156	108.416	54.2951	76.6519	21.3389	29.8745	21.9055	36.5092	39.3388	62.8629	64.2844	95.3897	38.8603	86.3561	39.2994	34.9328	28.7542	20.5387	42.7995	59.3043	61.4907	33.1104	36.8493	55.2739	16.4182	36.9409	15.7151	11.7863	32.6183	34.2779	41.7542	45.9296	35.1072	30.7188	55.3131	19.7547	38.6066
1:11778554-11780741	n/a	+	51.464	4.67855	16.2703	12.2028	27.4827	18.3218	23.1518	19.2932	29.5922	13.6241	82.2465	29.9078	89.4272	22.3568	51.2135	17.0712	25.5564	7.30184	62.1109	19.1594	74.6528	43.5475	56.1315	21.589	8.73319	13.0998	24.6464	8.21547	41.041	21.6129	33.1104	14.1902	41.4554	46.0616	28.7318	32.8364	11.7863	7.85756	28.771	25.2364	33.4033	20.8771	26.3304	21.942	35.5584	7.90187	54.0492
1:11780107-11780741	n/a	+	4.67855	46.7855	0	0	0	0	0	0	1.16964	11.6964	0	0	0	0	0	0	0	0	0	0	0	0	0	0	0	0	0	0	0	0	0	0	0	0	0	0	0	0	0	0	0	0	0	0	0	0	0
1:12151334-12151904	AT1G33490,	-	4.67855	598.854	0	0	0	0	0	0	1.16964	149.714	0	0	0	0	0	0	0	0	0	0	0	0	0	0	0	0	0	0	0	0	0	0	0	0	0	0	0	0	0	0	0	0	0	0	0	0	0
1:12195268-12195957	AT1G33615,	-	4.67855	60.8211	0	0	0	0	0	0	1.16964	15.2053	0	0	0	0	0	0	0	0	0	0	0	0	0	0	0	0	0	0	0	0	0	0	0	0	0	0	0	0	0	0	0	0	0	0	0	0	0
1:12195268-12196335	AT1G33615,	-	4.67855	18.7142	0	0	0	0	3.85864	34.7277	2.1343	13.3605	0	0	0	0	0	0	0	0	0	0	2.07369	68.4318	0	0	0	0	0	0	0.518423	17.1079	0	0	0	0	0	0	0	0	0	0	0	0	4.3884	30.7188	0	0	0
1:12195268-12196344	AT1G33615,	-	9.3571	18.7142	20.3379	101.69	4.58046	45.8046	0	0	8.56887	41.5521	11.2154	41.1233	19.163	60.6827	0	0	0	0	7.5946	25.4515	4.14738	68.4318	4.31781	47.4959	13.0998	17.4664	0	0	5.39124	33.3485	4.73005	42.5705	4.60616	50.6677	36.9409	32.8364	23.5727	11.7863	17.4624	34.4652	16.7017	41.7542	4.3884	30.7188	11.8528	47.4112	7.72132
1:12195268-12196514	AT1G33615,	-	9.3571	32.7498	8.13517	52.8786	0	0	0	0	4.37307	21.4071	0	0	0	0	8.53558	8.53558	0	0	2.13389	2.13389	0	0	0	0	0	0	0	0	0	0	0	0	0	0	0	0	0	0	0	0	0	0	0	0	0	0	0
1:12195268-12196524	AT1G33615,	-	28.0713	32.7498	0	0	0	0	15.4346	11.5759	10.8765	11.0814	11.2154	18.6924	0	0	29.8745	8.53558	10.9528	25.5564	13.0107	13.1961	20.7369	53.9159	25.9068	34.5424	13.0998	4.3666	20.5387	12.3232	20.0706	26.287	4.73005	18.9202	27.6369	41.4554	4.10454	12.3136	7.85756	3.92878	11.0823	19.1545	20.8771	33.4033	4.3884	21.942	3.95094	19.7547	0
1:12197021-12199193	n/a	-	4.67855	4.67855	0	0	0	0	0	0	1.16964	1.16964	0	0	9.58148	22.3568	4.26779	12.8034	0	0	3.46232	8.79004	6.22107	10.3685	12.9534	4.31781	4.3666	4.3666	0	0	5.88527	4.76321	0	0	0	0	0	0	0	0	0	0	0	0	0	0	3.95094	3.95094	0
1:12381927-12382805	n/a	-	14.0356	4.67855	8.13517	0	0	0	11.5759	0	8.43668	1.16964	7.47696	18.6924	12.7753	12.7753	17.0712	4.26779	7.30184	3.65092	11.1563	9.8466	8.29476	10.3685	0	0	8.73319	0	0	0	4.25699	2.59211	9.4601	4.73005	18.4246	4.60616	0	0	0	0	6.97118	2.33405	0	0	39.4956	4.3884	7.90187	0	0
1:12381927-12384363	n/a	-	4.67855	18.7142	0	0	0	0	0	0	1.16964	4.67855	0	0	0	0	0	0	0	0	0	0	2.07369	14.5158	0	0	0	0	0	0	0.518423	3.62896	0	0	0	0	0	0	0	0	0	0	0	0	0	0	0	0	0
1:12381927-12384469	n/a	-	4.67855	4.67855	0	0	9.16091	0	0	0	3.45987	1.16964	3.73848	29.9078	3.19383	19.163	12.8034	4.26779	0	0	4.93392	13.3346	2.07369	10.3685	0	0	0	0	0	0	0.518423	2.59211	0	0	0	0	0	0	0	0	0	0	0	0	0	0	7.90187	3.95094	3.86066
1:12383203-12384469	n/a	-	14.0356	4.67855	0	0	9.16091	0	0	0	5.79914	1.16964	18.6924	18.6924	12.7753	22.3568	8.53558	12.8034	3.65092	14.6037	10.9135	17.1141	14.5158	14.5158	4.31781	4.31781	0	0	0	0	4.70841	4.70841	0	0	13.8185	13.8185	0	0	15.7151	3.92878	7.3834	4.43681	8.35083	8.35083	17.5536	8.77679	7.90187	3.95094	27.0246
1:12598689-12600110	AT1G34460,	+	14.0356	23.3927	0	0	0	0	0	0	3.50891	5.84819	0	0	6.38766	102.203	0	0	0	0	1.59691	25.5506	0	0	0	0	0	0	0	0	0	0	9.4601	42.5705	0	0	0	0	15.7151	31.4302	6.29381	18.5002	0	0	4.3884	57.0492	0	0	0
1:12598733-12600110	AT1G34460,	+	18.7142	32.7498	20.3379	36.6083	22.9023	41.2241	34.7277	50.1623	24.1705	40.1861	14.9539	74.7696	28.7445	105.396	29.8745	59.749	18.2546	18.2546	22.9569	64.5424	24.8843	91.2424	8.63561	56.1315	17.4664	43.666	0	0	12.7466	47.7599	14.1902	42.5705	18.4246	73.6985	8.20909	28.7318	7.85756	43.2166	12.1704	47.0543	12.5262	25.0525	8.77679	39.4956	15.8037	27.6566	15.4426
1:12599082-12600110	AT1G34460,	+	14.0356	116.964	24.4055	81.3517	9.16091	82.4482	27.0105	81.0314	18.6531	90.4488	14.9539	112.154	19.163	146.916	17.0712	93.8914	10.9528	40.1601	15.5352	98.2805	14.5158	109.906	21.589	77.7205	8.73319	65.4989	12.3232	49.2928	14.2903	75.6045	4.73005	56.7606	0	0	0	0	0	0	1.18251	14.1902	12.5262	75.1575	0	0	3.95094	59.2641	0
1:12599082-12601053	AT1G34460,	+	4.67855	116.964	0	0	0	0	0	0	1.16964	29.2409	0	0	0	0	0	0	0	0	0	0	2.07369	64.2844	0	0	0	0	0	0	0.518423	16.0711	0	0	0	0	0	0	0	0	0	0	0	0	0	0	0	0	0
1:13539356-13539625	AT1G36160,	+	4.67855	570.783	0	0	0	0	0	0	1.16964	142.696	0	0	0	0	0	0	0	0	0	0	0	0	0	0	0	0	0	0	0	0	0	0	0	0	0	0	0	0	0	0	0	0	0	0	0	0	0
1:14160668-14160909	AT1G37130,	-	4.67855	2830.52	0	0	0	0	0	0	1.16964	707.631	0	0	9.58148	3963.54	4.26779	4259.25	7.30184	4476.03	5.28778	3174.71	2.07369	2210.55	0	0	0	0	0	0	0.518423	552.638	0	0	0	0	0	0	0	0	0	0	4.17542	4363.31	0	0	0	0	7.72132
1:15896405-15897274	AT1G42440,	-	4.67855	509.962	0	0	0	0	0	0	1.16964	127.49	0	0	0	0	0	0	0	0	0	0	0	0	0	0	0	0	0	0	0	0	0	0	0	0	0	0	0	0	0	0	0	0	0	0	0	0	0
1:16487676-16487907	AT1G43710,	-	4.67855	570.783	0	0	0	0	0	0	1.16964	142.696	0	0	0	0	0	0	0	0	0	0	0	0	0	0	0	0	0	0	0	0	0	0	0	0	0	0	0	0	0	0	0	0	0	0	0	0	0
1:16977707-16978414	AT1G44910,	+	4.67855	177.785	0	0	0	0	0	0	1.16964	44.4462	0	0	0	0	0	0	0	0	0	0	0	0	0	0	0	0	0	0	0	0	0	0	0	0	0	0	0	0	0	0	0	0	0	0	0	0	0
1:17179610-17179940	AT1G45474,	+	4.67855	3246.91	4.06759	2648	4.58046	4030.8	0	0	3.33165	2481.43	14.9539	1693.53	0	0	21.3389	2808.21	0	0	9.07321	1125.43	2.07369	2687.5	8.63561	2845.43	4.3666	3689.77	0	0	3.76897	2305.68	0	0	0	0	4.10454	3460.13	0	0	1.02614	865.033	0	0	4.3884	2641.81	7.90187	4057.61	0
1:17179610-17180439	AT1G45474,	+	4.67855	2802.45	0	0	0	0	0	0	1.16964	700.613	0	0	0	0	0	0	0	0	0	0	0	0	0	0	0	0	4.10774	3544.98	1.02693	886.244	0	0	4.60616	2482.72	0	0	0	0	1.15154	620.68	0	0	0	0	3.95094	3587.45	0
1:17180021-17180439	AT1G45474,	+	4.67855	2994.27	0	0	0	0	0	0	1.16964	748.568	0	0	3.19383	2002.53	0	0	0	0	0.798457	500.633	0	0	0	0	4.3666	3196.35	0	0	1.09165	799.087	0	0	0	0	4.10454	3517.59	0	0	1.02614	879.399	0	0	0	0	0	0	0
1:17750456-17750992	AT1G48090,	-	4.67855	224.57	0	0	0	0	0	0	1.16964	56.1426	0	0	0	0	0	0	0	0	0	0	0	0	0	0	0	0	0	0	0	0	0	0	0	0	0	0	0	0	0	0	0	0	0	0	0	0	0
1:17835604-17836064	AT1G48280,	+	4.67855	121.642	0	0	0	0	0	0	1.16964	30.4106	0	0	0	0	0	0	0	0	0	0	0	0	0	0	0	0	0	0	0	0	0	0	0	0	0	0	0	0	0	0	0	0	0	0	0	0	0
1:17903957-17904292	AT1G48430,	-	9.3571	533.355	0	0	4.58046	316.052	0	0	3.48439	212.352	3.73848	534.602	3.19383	475.88	0	0	7.30184	328.583	3.55854	334.766	0	0	0	0	4.3666	353.694	0	0	1.09165	88.4236	9.4601	638.557	0	0	4.10454	381.723	0	0	3.39116	255.07	16.7017	546.98	0	0	3.95094	454.358	3.86066
1:17956584-17957264	AT1G48570,	-	4.67855	285.391	0	0	0	0	0	0	1.16964	71.3479	0	0	0	0	0	0	0	0	0	0	0	0	0	0	0	0	0	0	0	0	0	0	0	0	0	0	0	0	0	0	0	0	0	0	0	0	0
1:18265390-18265638	AT1G49350,	+	4.67855	154.392	0	0	0	0	0	0	1.16964	38.598	0	0	0	0	0	0	0	0	0	0	0	0	0	0	0	0	0	0	0	0	0	0	0	0	0	0	0	0	0	0	0	0	0	0	0	0	0
1:18709036-18709984	AT1G50500,	-	4.67855	369.605	0	0	0	0	0	0	1.16964	92.4013	0	0	0	0	0	0	0	0	0	0	0	0	0	0	0	0	0	0	0	0	0	0	0	0	0	0	0	0	0	0	0	0	0	0	0	0	0
1:18929019-18929181	AT1G51070,	+	4.67855	481.891	0	0	0	0	0	0	1.16964	120.473	0	0	3.19383	1354.18	0	0	0	0	0.798457	338.546	0	0	0	0	0	0	0	0	0	0	0	0	4.60616	704.742	0	0	0	0	1.15154	176.186	0	0	0	0	0	0	0
1:19410583-19410908	AT1G52150,	-	4.67855	378.962	12.2028	280.664	0	0	0	0	4.22033	164.906	0	0	12.7753	689.867	0	0	7.30184	416.205	5.01929	276.518	2.07369	470.728	8.63561	414.509	0	0	12.3232	225.926	5.75813	277.791	0	0	0	0	4.10454	258.586	3.92878	251.442	2.00833	127.507	0	0	0	0	0	0	0
1:19411371-19411547	AT1G52150,	-	9.3571	145.035	0	0	0	0	0	0	2.33927	36.2588	0	0	0	0	0	0	0	0	0	0	0	0	0	0	0	0	0	0	0	0	0	0	0	0	0	0	0	0	0	0	0	0	0	0	0	0	0
1:19500789-19501162	AT1G52360,	+	4.67855	949.745	0	0	0	0	0	0	1.16964	237.436	0	0	0	0	0	0	0	0	0	0	0	0	0	0	0	0	0	0	0	0	0	0	0	0	0	0	0	0	0	0	0	0	0	0	0	0	0
1:19522247-19522449	AT1G52410,	+	4.67855	341.534	0	0	0	0	0	0	1.16964	85.3835	0	0	3.19383	763.325	0	0	0	0	0.798457	190.831	4.14738	705.055	0	0	0	0	0	0	1.03685	176.264	0	0	0	0	4.10454	484.336	0	0	1.02614	121.084	0	0	0	0	0	0	0
1:19522712-19522926	AT1G52410,	+	9.3571	397.677	0	0	0	0	0	0	2.33927	99.4192	0	0	0	0	0	0	0	0	0	0	0	0	0	0	0	0	0	0	0	0	0	0	0	0	0	0	7.85756	337.875	1.96439	84.4688	0	0	0	0	0	0	0
1:19524145-19524326	AT1G52410,	+	9.3571	299.427	16.2703	227.785	0	0	7.71728	177.497	8.33618	176.177	0	0	0	0	0	0	0	0	0	0	31.1054	489.391	0	0	0	0	0	0	7.77634	122.348	9.4601	279.073	4.60616	207.277	12.3136	406.35	0	0	6.59497	223.175	33.4033	279.753	8.77679	179.924	3.95094	272.615	0
1:20066441-20074643	n/a	-	4.67855	893.603	12.2028	1000.63	0	0	15.4346	895.204	8.07897	697.358	0	0	9.58148	1216.85	0	0	3.65092	1150.04	3.3081	591.722	2.07369	989.15	12.9534	764.252	13.0998	921.352	8.21547	936.564	9.08559	902.829	9.4601	936.55	0	0	8.20909	898.895	0	0	4.4173	458.861	12.5262	1010.45	0	0	15.8037	1023.29	0
1:20067812-20080883	n/a	-	4.67855	617.568	0	0	0	0	0	0	1.16964	154.392	0	0	0	0	0	0	0	0	0	0	6.22107	615.886	17.2712	574.268	8.73319	615.69	0	0	8.05637	451.461	0	0	0	0	0	0	0	0	0	0	0	0	4.3884	504.666	0	0	0
1:20076511-20076975	AT1G53780,	-	4.67855	640.961	0	0	0	0	0	0	1.16964	160.24	0	0	0	0	0	0	0	0	0	0	2.07369	564.044	0	0	0	0	0	0	0.518423	141.011	0	0	0	0	4.10454	484.336	0	0	1.02614	121.084	0	0	0	0	0	0	0
1:20248530-20249674	AT1G54220,	-	4.67855	392.998	0	0	0	0	0	0	1.16964	98.2495	0	0	0	0	0	0	0	0	0	0	0	0	0	0	0	0	0	0	0	0	0	0	0	0	0	0	0	0	0	0	0	0	0	0	0	0	0
1:20260494-20262045	AT1G54270,	+	4.67855	1370.81	4.06759	1358.57	0	0	0	0	2.18653	682.347	11.2154	2041.21	6.38766	2178.19	8.53558	2074.15	0	0	6.53467	1573.39	0	0	0	0	0	0	0	0	0	0	0	0	0	0	0	0	0	0	0	0	0	0	0	0	0	0	0
1:20290789-20291230	AT1G54360,	+	4.67855	364.927	0	0	0	0	0	0	1.16964	91.2317	0	0	0	0	0	0	3.65092	313.979	0.91273	78.4948	0	0	0	0	0	0	0	0	0	0	0	0	0	0	0	0	0	0	0	0	0	0	0	0	0	0	0
1:20290944-20291230	AT1G54360,	+	4.67855	374.284	0	0	0	0	3.85864	358.853	2.1343	183.284	0	0	0	0	0	0	0	0	0	0	0	0	8.63561	410.192	0	0	0	0	2.1589	102.548	0	0	0	0	0	0	0	0	0	0	0	0	0	0	0	0	7.72132
1:20295245-20296559	AT1G54370,	-	14.0356	233.927	0	0	0	0	0	0	3.50891	58.4819	7.47696	231.786	0	0	29.8745	174.979	0	0	9.33787	101.691	6.22107	296.538	0	0	0	0	0	0	1.55527	74.1344	14.1902	293.263	0	0	12.3136	279.109	7.85756	275.015	8.59034	211.847	12.5262	354.91	0	0	11.8528	241.007	0
1:20310304-20310540	AT1G54410,	-	636.283	68601.6	703.693	73057.9	174.057	45506.8	0	0	378.508	46791.6	403.756	48899.3	303.414	46428.7	51.2135	33015.6	65.7165	33803.9	206.025	40536.9	454.138	60041.6	608.811	69607.3	74.2321	41220.7	0	0	284.295	42717.4	685.857	79871.6	0	0	180.6	44829.8	0	0	216.614	31175.4	597.084	70539.5	636.318	73646.1	0	0	189.172
1:20724108-20724717	AT1G55510,	+	4.67855	243.285	0	0	0	0	0	0	1.16964	60.8211	0	0	0	0	0	0	0	0	0	0	0	0	0	0	0	0	0	0	0	0	0	0	0	0	0	0	0	0	0	0	0	0	0	0	0	0	0
1:20832682-20832894	AT1G55730,	-	4.67855	130.999	0	0	0	0	0	0	1.16964	32.7498	0	0	0	0	0	0	0	0	0	0	0	0	0	0	0	0	0	0	0	0	0	0	0	0	0	0	0	0	0	0	0	0	0	0	0	0	0
1:20882615-20882883	AT1G55860,	-	4.67855	318.141	0	0	0	0	0	0	1.16964	79.5353	0	0	0	0	0	0	0	0	0	0	0	0	0	0	0	0	0	0	0	0	0	0	0	0	0	0	0	0	0	0	0	0	0	0	0	0	3.86066
1:21164946-21165663	AT1G56500,	+	4.67855	1239.82	0	0	0	0	0	0	1.16964	309.954	0	0	3.19383	635.572	0	0	0	0	0.798457	158.893	0	0	0	0	0	0	0	0	0	0	0	0	0	0	0	0	0	0	0	0	0	0	0	0	0	0	0
1:21551101-21551989	AT1G58200,	-	4.67855	444.462	0	0	0	0	0	0	1.16964	111.116	0	0	0	0	0	0	0	0	0	0	0	0	0	0	0	0	0	0	0	0	0	0	0	0	0	0	7.85756	514.67	1.96439	128.668	0	0	0	0	0	0	0
1:21566568-21567280	AT1G58230,	+	4.67855	173.106	0	0	0	0	0	0	1.16964	43.2766	0	0	0	0	0	0	0	0	0	0	0	0	0	0	0	0	0	0	0	0	0	0	0	0	0	0	0	0	0	0	0	0	0	0	0	0	0
1:22220548-22220707	AT1G60260,	-	4.67855	631.604	0	0	0	0	0	0	1.16964	157.901	0	0	0	0	0	0	0	0	0	0	0	0	0	0	0	0	0	0	0	0	0	0	0	0	0	0	0	0	0	0	0	0	0	0	0	0	0
1:22223567-22223927	AT1G60270,	-	4.67855	135.678	0	0	0	0	0	0	1.16964	33.9195	0	0	0	0	0	0	0	0	0	0	0	0	0	0	0	0	0	0	0	0	0	0	0	0	0	0	0	0	0	0	0	0	0	0	0	0	0
1:22424393-22424918	AT1G60900,	+	4.67855	631.604	0	0	0	0	0	0	1.16964	157.901	0	0	3.19383	696.255	0	0	0	0	0.798457	174.064	0	0	0	0	0	0	0	0	0	0	0	0	0	0	0	0	0	0	0	0	0	0	13.1652	570.492	0	0	0
1:22439820-22440029	AT1G60940,	-	4.67855	860.853	0	0	0	0	0	0	1.16964	215.213	0	0	3.19383	1159.36	0	0	0	0	0.798457	289.84	0	0	0	0	0	0	0	0	0	0	0	0	4.60616	1004.14	0	0	0	0	1.15154	251.036	0	0	0	0	0	0	0
1:22582297-22584333	AT1G61240,	+	18.7142	308.784	0	0	9.16091	206.121	0	0	6.96878	128.726	7.47696	269.17	15.9691	322.577	17.0712	337.155	7.30184	248.262	11.9548	294.291	2.07369	248.843	0	0	0	0	4.10774	193.064	1.54536	110.477	9.4601	279.073	9.21232	257.945	12.3136	180.6	3.92878	223.94	8.72871	235.39	12.5262	250.525	4.3884	245.75	0	0	0
1:22583003-22584333	AT1G61240,	+	4.67855	392.998	0	0	0	0	0	0	1.16964	98.2495	0	0	0	0	0	0	0	0	0	0	0	0	0	0	0	0	0	0	0	0	0	0	0	0	0	0	0	0	0	0	0	0	0	0	0	0	0
1:24036654-24036936	AT1G64680,	+	14.0356	1880.78	0	0	0	0	0	0	3.50891	470.194	0	0	3.19383	1178.52	8.53558	1101.09	0	0	2.93235	569.903	0	0	4.31781	1524.19	0	0	0	0	1.07945	381.046	9.4601	1400.1	9.21232	1602.94	0	0	0	0	4.6681	750.76	4.17542	1319.43	0	0	0	0	0
1:24047787-24047963	AT1G64720,	-	14.0356	16861.5	12.2028	15465	13.7414	7502.79	19.2932	6864.52	14.8182	11673.4	0	0	0	0	4.26779	5531.05	7.30184	5794.01	2.89241	2831.27	0	0	0	0	13.0998	6121.97	8.21547	6555.95	5.32882	3169.48	4.73005	17709.3	4.60616	20640.2	4.10454	5795.62	7.85756	6329.27	5.32458	12618.6	0	0	8.77679	16105.4	0	0	23.164
1:24312358-24312595	AT1G65440,	-	4.67855	191.821	0	0	0	0	0	0	1.16964	47.9551	0	0	0	0	0	0	0	0	0	0	0	0	0	0	0	0	0	0	0	0	0	0	0	0	0	0	0	0	0	0	0	0	0	0	0	0	0
1:24517289-24517599	AT1G65900,	+	4.67855	290.07	0	0	0	0	0	0	1.16964	72.5175	0	0	0	0	0	0	0	0	0	0	0	0	0	0	0	0	0	0	0	0	0	0	0	0	0	0	0	0	0	0	0	0	0	0	0	0	0
1:24547704-24550526	AT1G65950,	-	4.67855	191.821	0	0	0	0	0	0	1.16964	47.9551	0	0	0	0	0	0	0	0	0	0	0	0	0	0	0	0	0	0	0	0	0	0	0	0	0	0	0	0	0	0	0	0	0	0	0	0	0
1:25753544-25753864	AT1G68580,	+	4.67855	407.034	0	0	0	0	0	0	1.16964	101.758	0	0	0	0	0	0	0	0	0	0	0	0	0	0	0	0	0	0	0	0	0	0	0	0	0	0	0	0	0	0	0	0	0	0	0	0	0
1:25757684-25757963	AT1G68590,	+	4.67855	11874.2	0	0	0	0	0	0	1.16964	2968.54	0	0	0	0	0	0	0	0	0	0	0	0	0	0	0	0	0	0	0	0	0	0	0	0	0	0	0	0	0	0	0	0	0	0	0	0	0
1:26142262-26142474	AT1G69530,	+	4.67855	11060.1	0	0	0	0	0	0	1.16964	2765.02	0	0	0	0	0	0	0	0	0	0	0	0	0	0	0	0	0	0	0	0	0	0	0	0	0	0	0	0	0	0	0	0	0	0	0	0	0
1:27134157-27134577	AT1G72125,	+	14.0356	0	0	0	0	0	0	0	3.50891	0	0	0	0	0	0	0	0	0	0	0	0	0	0	0	0	0	0	0	0	0	0	0	0	0	0	0	0	0	0	0	0	0	0	0	0	0	0
1:27248716-27248933	AT1G72390,	+	4.67855	318.141	0	0	0	0	0	0	1.16964	79.5353	0	0	0	0	0	0	0	0	0	0	0	0	0	0	0	0	0	0	0	0	0	0	0	0	0	0	0	0	0	0	0	0	0	0	0	0	0
1:27275645-27276058	AT1G72450,	-	4.67855	1408.24	0	0	4.58046	993.959	0	0	2.31475	600.551	0	0	0	0	0	0	0	0	0	0	0	0	4.31781	1869.61	0	0	0	0	1.07945	467.402	0	0	9.21232	2183.32	0	0	7.85756	4121.29	4.26747	1576.15	0	0	4.3884	1680.76	0	0	3.86066
1:28411320-28412142	AT1G75660,	+	4.67855	640.961	0	0	0	0	0	0	1.16964	160.24	0	0	0	0	0	0	0	0	0	0	0	0	0	0	0	0	0	0	0	0	0	0	0	0	0	0	0	0	0	0	0	0	0	0	0	0	0
1:28958745-28959371	AT1G77080,	+	4.67855	785.996	0	0	9.16091	709.971	3.85864	702.272	4.42453	549.56	0	0	0	0	0	0	0	0	0	0	2.07369	748.602	0	0	4.3666	838.386	0	0	1.61007	396.747	0	0	0	0	0	0	0	0	0	0	0	0	4.3884	838.184	0	0	3.86066
1:29042507-29043366	AT1G77300,	-	4.67855	247.963	0	0	0	0	0	0	1.16964	61.9908	0	0	0	0	0	0	0	0	0	0	0	0	0	0	0	0	0	0	0	0	0	0	0	0	0	0	0	0	0	0	0	0	0	0	0	0	0
1:29576557-29576963	AT1G78630,	+	4.67855	16730.5	0	0	0	0	0	0	1.16964	4182.62	0	0	0	0	0	0	0	0	0	0	0	0	0	0	0	0	0	0	0	0	0	0	0	0	0	0	0	0	0	0	0	0	0	0	0	0	0
1:29660399-29661085	AT1G78900,	+	4.67855	4538.19	0	0	4.58046	5038.5	0	0	2.31475	2394.17	0	0	0	0	0	0	0	0	0	0	0	0	0	0	0	0	4.10774	4834.81	1.02693	1208.7	0	0	0	0	4.10454	4888.51	0	0	1.02614	1222.13	0	0	0	0	0	0	0
1:29823942-29825328	AT1G79280,	-	9.3571	533.355	0	0	0	0	0	0	2.33927	133.339	7.47696	590.679	3.19383	702.642	0	0	0	0	2.6677	323.33	0	0	0	0	0	0	0	0	0	0	0	0	0	0	0	0	0	0	0	0	0	0	0	0	0	0	0
1:29954420-29955106	AT1G79610,	-	18.7142	130.999	0	0	0	0	0	0	4.67855	32.7498	7.47696	123.37	12.7753	198.017	8.53558	93.8914	0	0	7.19696	103.82	6.22107	118.2	0	0	0	0	0	0	1.55527	29.5501	0	0	4.60616	133.579	0	0	0	0	1.15154	33.3946	0	0	13.1652	122.875	19.7547	138.283	0
1:30009007-30009798	AT1G79750,	-	4.67855	1183.67	0	0	0	0	0	0	1.16964	295.918	0	0	3.19383	1596.91	0	0	0	0	0.798457	399.229	0	0	0	0	0	0	0	0	0	0	0	0	0	0	0	0	0	0	0	0	0	0	0	0	0	0	0
1:30160157-30160328	AT1G80190,	+	4.67855	112.285	0	0	0	0	0	0	1.16964	28.0713	0	0	0	0	0	0	0	0	0	0	0	0	0	0	0	0	0	0	0	0	0	0	0	0	0	0	0	0	0	0	0	0	0	0	0	0	0
1:30263844-30264424	AT1G80490,	-	4.67855	402.355	0	0	4.58046	338.954	0	0	2.31475	185.327	0	0	0	0	0	0	0	0	0	0	0	0	0	0	0	0	0	0	0	0	0	0	0	0	4.10454	328.364	0	0	1.02614	82.0909	0	0	0	0	0	0	0
1:30312632-30313101	AT1G80640,	+	14.0356	757.925	0	0	9.16091	535.914	0	0	5.79914	323.46	0	0	0	0	0	0	0	0	0	0	4.14738	754.823	8.63561	565.633	0	0	8.21547	476.497	5.24962	449.238	0	0	0	0	4.10454	414.559	0	0	1.02614	103.64	4.17542	784.978	0	0	0	0	0
1:30349032-30349237	AT1G80750,	+	4.67855	547.39	12.2028	492.178	0	0	3.85864	466.895	5.18499	376.616	0	0	3.19383	951.761	0	0	0	0	0.798457	237.94	4.14738	707.128	12.9534	544.044	13.0998	458.493	4.10774	427.205	8.57708	534.217	0	0	0	0	0	0	0	0	0	0	4.17542	546.98	8.77679	517.831	0	0	3.86066
1:30373643-30373879	AT1G80830,	-	4.67855	430.426	0	0	0	0	0	0	1.16964	107.607	3.73848	486.002	0	0	0	0	0	0	0.934619	121.501	2.07369	298.611	0	0	0	0	4.10774	94.4779	1.54536	98.2723	9.4601	373.674	0	0	4.10454	155.973	0	0	3.39116	132.412	0	0	0	0	3.95094	406.947	0
2:134091-134273	AT2G01250,	-	4.67855	4299.59	0	0	0	0	0	0	1.16964	1074.9	0	0	0	0	0	0	0	0	0	0	0	0	0	0	0	0	0	0	0	0	0	0	0	0	0	0	0	0	0	0	0	0	0	0	0	0	0
2:538673-540134	n/a	+	4.67855	1838.67	4.06759	1854.82	0	0	7.71728	1659.21	4.11585	1338.18	0	0	3.19383	2133.48	0	0	0	0	0.798457	533.369	0	0	4.31781	1705.53	0	0	0	0	1.07945	426.383	0	0	0	0	0	0	0	0	0	0	0	0	4.3884	1382.34	3.95094	2038.68	3.86066
2:699062-699656	AT2G02570,	-	14.0356	771.961	0	0	0	0	0	0	3.50891	192.99	0	0	3.19383	833.589	0	0	0	0	0.798457	208.397	0	0	0	0	4.3666	423.56	0	0	1.09165	105.89	0	0	0	0	0	0	7.85756	557.887	1.96439	139.472	4.17542	922.767	0	0	0	0	15.4426
2:766121-766734	AT2G02730,	-	4.67855	205.856	0	0	0	0	0	0	1.16964	51.464	0	0	0	0	0	0	0	0	0	0	0	0	0	0	0	0	0	0	0	0	0	0	0	0	0	0	0	0	0	0	0	0	0	0	0	0	0
2:1407221-1407521	AT2G04160,	-	4.67855	514.64	0	0	0	0	0	0	1.16964	128.66	0	0	0	0	0	0	0	0	0	0	0	0	0	0	0	0	0	0	0	0	0	0	0	0	0	0	0	0	0	0	0	0	0	0	0	0	0
2:1534012-1534205	AT2G04410,	-	9.3571	2465.6	0	0	0	0	0	0	2.33927	616.399	0	0	0	0	0	0	0	0	0	0	0	0	0	0	0	0	0	0	0	0	0	0	0	0	0	0	0	0	0	0	0	0	0	0	0	0	0
2:2429227-2429466	AT2G06210,	-	4.67855	500.605	0	0	0	0	0	0	1.16964	125.151	0	0	0	0	0	0	0	0	0	0	0	0	0	0	0	0	0	0	0	0	0	0	0	0	0	0	0	0	0	0	0	0	0	0	0	0	0
2:4485015-4486252	n/a	+	116.964	18.7142	69.149	24.4055	105.351	13.7414	65.5968	27.0105	89.265	20.9679	93.4619	7.47696	60.6827	15.9691	55.4813	8.53558	127.782	3.65092	84.352	8.90815	58.0633	6.22107	47.4959	8.63561	43.666	17.4664	41.0774	28.7542	47.5756	15.2693	141.902	33.1104	87.517	13.8185	41.0454	20.5227	51.0741	19.6439	80.3845	21.7739	87.6837	20.8771	65.8259	4.3884	67.1659	19.7547	57.9099
2:4485015-4501563	n/a	+	4.67855	0	0	0	0	0	0	0	1.16964	0	0	0	0	0	0	0	0	0	0	0	0	0	0	0	0	0	0	0	0	0	0	0	0	0	0	0	0	0	0	0	0	0	0	0	0	0	0
2:4485020-4486252	n/a	+	18.7142	18.7142	24.4055	28.4731	13.7414	18.3218	0	0	14.2153	16.3773	11.2154	11.2154	6.38766	15.9691	17.0712	12.8034	21.9055	3.65092	14.1449	10.9097	14.5158	6.22107	25.9068	8.63561	0	0	0	0	10.1057	3.71417	18.9202	33.1104	4.60616	13.8185	20.5227	28.7318	7.85756	23.5727	12.9767	24.8083	25.0525	20.8771	8.77679	8.77679	7.90187	19.7547	30.8853
2:4485096-4486252	n/a	+	32.7498	74.8568	28.4731	65.0814	87.0287	109.931	54.0209	77.1728	50.5681	81.7605	44.8617	85.985	22.3568	70.2642	59.749	46.9457	10.9528	58.4147	34.4801	65.4024	20.7369	37.3264	25.9068	30.2246	21.833	48.0326	16.4309	32.8619	21.2269	37.1114	23.6503	122.981	32.2431	69.0924	36.9409	61.5682	43.2166	90.362	34.0127	86.001	37.5787	83.5083	65.8259	74.6027	15.8037	71.1169	30.8853
2:4485096-4493960	n/a	+	4.67855	65.4997	0	0	0	0	0	0	1.16964	16.3749	0	0	0	0	0	0	0	0	0	0	2.07369	31.1054	0	0	0	0	0	0	0.518423	7.77634	0	0	0	0	0	0	3.92878	82.5044	0.982195	20.6261	0	0	8.77679	74.6027	0	0	0
2:5906998-5907325	AT2G14045,	+	4.67855	968.46	0	0	0	0	7.71728	605.806	3.09896	393.566	0	0	0	0	0	0	0	0	0	0	0	0	0	0	0	0	0	0	0	0	0	0	0	0	0	0	0	0	0	0	0	0	0	0	0	0	0
2:5912593-5913797	AT2G14050,	+	14.0356	135.678	8.13517	56.9462	0	0	0	0	5.54271	48.156	11.2154	115.893	3.19383	67.0704	0	0	14.6037	62.0656	7.25323	61.2572	8.29476	76.7265	4.31781	60.4493	0	0	8.21547	28.7542	5.20701	41.4825	0	0	9.21232	55.2739	12.3136	73.8818	0	0	5.38149	32.2889	0	0	0	0	0	0	0
2:6041912-6043534	AT2G14260,	-	4.67855	654.997	0	0	0	0	0	0	1.16964	163.749	3.73848	545.818	0	0	4.26779	524.938	7.30184	543.987	3.82703	403.686	0	0	0	0	0	0	0	0	0	0	0	0	0	0	0	0	3.92878	436.095	0.982195	109.024	0	0	0	0	0	0	0
2:6921311-6921501	AT2G15890,	-	9.3571	15804.1	0	0	0	0	0	0	2.33927	3951.03	0	0	3.19383	8594.59	0	0	0	0	0.798457	2148.65	2.07369	21879.5	0	0	0	0	0	0	0.518423	5469.88	0	0	0	0	0	0	0	0	0	0	4.17542	28568.2	0	0	0	0	0
2:7088012-7088597	AT2G16380,	+	4.67855	383.641	4.06759	305.069	0	0	0	0	2.18653	172.178	0	0	0	0	0	0	0	0	0	0	0	0	0	0	0	0	0	0	0	0	0	0	0	0	8.20909	270.9	0	0	2.05227	67.725	0	0	0	0	0	0	0
2:7127280-7128304	AT2G16440,	-	4.67855	135.678	0	0	0	0	0	0	1.16964	33.9195	0	0	0	0	0	0	0	0	0	0	0	0	0	0	0	0	0	0	0	0	0	0	0	0	0	0	0	0	0	0	0	0	0	0	0	0	0
2:7344674-7345776	AT2G16940,	-	4.67855	603.533	0	0	0	0	0	0	1.16964	150.883	0	0	0	0	0	0	0	0	0	0	0	0	0	0	0	0	0	0	0	0	0	0	0	0	0	0	0	0	0	0	0	0	0	0	0	0	0
2:7444508-7444725	AT2G17110,	-	4.67855	215.213	4.06759	248.123	0	0	0	0	2.18653	115.834	0	0	0	0	8.53558	149.373	0	0	2.13389	37.3432	0	0	0	0	0	0	0	0	0	0	0	0	0	0	0	0	0	0	0	0	0	0	4.3884	197.478	0	0	3.86066
2:8440442-8440614	AT2G19480,	-	4.67855	2025.81	0	0	0	0	0	0	1.16964	506.453	0	0	0	0	0	0	0	0	0	0	0	0	0	0	0	0	0	0	0	0	0	0	0	0	0	0	0	0	0	0	0	0	0	0	0	0	0
2:8659532-8660567	AT2G20060,	+	14.0356	318.141	0	0	0	0	0	0	3.50891	79.5353	22.4309	553.295	22.3568	686.673	0	0	0	0	11.1969	309.992	0	0	8.63561	440.416	0	0	0	0	2.1589	110.104	0	0	4.60616	276.369	0	0	0	0	1.15154	69.0924	0	0	8.77679	526.608	0	0	0
2:8856410-8857575	AT2G20570,	-	4.67855	4790.83	0	0	0	0	0	0	1.16964	1197.71	0	0	0	0	0	0	0	0	0	0	0	0	0	0	0	0	0	0	0	0	0	0	0	0	0	0	0	0	0	0	0	0	0	0	0	0	0
2:8857206-8857575	AT2G20570,	-	4.67855	3471.48	0	0	0	0	3.85864	3237.4	2.1343	1677.22	0	0	0	0	4.26779	1732.72	7.30184	1814.51	2.89241	886.807	0	0	0	0	4.3666	2388.53	0	0	1.09165	597.132	4.73005	2383.95	0	0	4.10454	2364.22	0	0	2.20865	1187.04	0	0	0	0	0	0	3.86066
2:8980118-8980329	AT2G20860,	+	4.67855	2156.81	0	0	0	0	0	0	1.16964	539.203	0	0	0	0	0	0	0	0	0	0	0	0	0	0	0	0	0	0	0	0	0	0	0	0	0	0	0	0	0	0	0	0	0	0	0	0	0
2:9052283-9052582	AT2G21120,	-	4.67855	631.604	0	0	0	0	0	0	1.16964	157.901	0	0	0	0	0	0	0	0	0	0	0	0	0	0	0	0	0	0	0	0	0	0	0	0	0	0	0	0	0	0	0	0	0	0	0	0	0
2:9060927-9061157	AT2G21140,	+	4.67855	191.821	0	0	0	0	0	0	1.16964	47.9551	0	0	0	0	0	0	0	0	0	0	0	0	0	0	0	0	0	0	0	0	0	0	0	0	0	0	0	0	0	0	0	0	0	0	0	0	0
2:9582389-9583193	AT2G22540,	+	9.3571	2881.99	0	0	0	0	0	0	2.33927	720.497	0	0	0	0	0	0	0	0	0	0	0	0	0	0	0	0	0	0	0	0	0	0	0	0	0	0	0	0	0	0	0	0	0	0	0	0	0
2:9690536-9690899	AT2G22780,	-	9.3571	654.997	0	0	0	0	0	0	2.33927	163.749	0	0	0	0	0	0	0	0	0	0	0	0	0	0	0	0	0	0	0	0	0	0	0	0	0	0	0	0	0	0	0	0	0	0	3.95094	908.715	0
2:9754141-9786511	n/a	+	4.67855	1848.03	0	0	0	0	0	0	1.16964	462.007	0	0	0	0	0	0	0	0	0	0	0	0	0	0	0	0	0	0	0	0	0	0	0	0	0	0	0	0	0	0	0	0	0	0	0	0	0
2:9755279-9787547	n/a	+	18.7142	4468.01	8.13517	4144.87	13.7414	1456.59	3.85864	1389.11	11.1123	2864.65	0	0	9.58148	2618.94	0	0	0	0	2.39537	654.735	24.8843	3633.11	0	0	8.73319	1637.47	0	0	8.40437	1317.64	14.1902	3755.66	13.8185	3703.35	4.10454	1801.89	0	0	8.02829	2315.23	12.5262	4154.54	13.1652	3800.35	15.8037	2718.24	3.86066
2:9776175-9787547	n/a	+	4.67855	4842.3	0	0	4.58046	1740.57	0	0	2.31475	1645.72	0	0	0	0	0	0	0	0	0	0	2.07369	4168.12	0	0	0	0	0	0	0.518423	1042.03	0	0	0	0	0	0	0	0	0	0	4.17542	4705.69	4.3884	4370.84	0	0	0
2:9787644-9799975	n/a	+	9.3571	4248.12	0	0	0	0	0	0	2.33927	1062.03	0	0	0	0	0	0	0	0	0	0	0	0	0	0	0	0	0	0	0	0	0	0	0	0	0	0	0	0	0	0	0	0	0	0	0	0	0
2:10453463-10453902	AT2G24600,	-	4.67855	177.785	0	0	0	0	0	0	1.16964	44.4462	0	0	0	0	0	0	0	0	0	0	0	0	0	0	0	0	0	0	0	0	0	0	0	0	0	0	0	0	0	0	8.35083	638.839	0	0	0	0	0
2:10669680-10669935	AT2G25080,	+	4.67855	4683.23	0	0	0	0	0	0	1.16964	1170.81	0	0	0	0	0	0	0	0	0	0	0	0	0	0	0	0	0	0	0	0	0	0	0	0	0	0	0	0	0	0	0	0	0	0	0	0	0
2:10721758-10722195	AT2G25170,	+	4.67855	346.213	0	0	0	0	0	0	1.16964	86.5532	0	0	0	0	0	0	0	0	0	0	0	0	0	0	0	0	0	0	0	0	0	0	0	0	0	0	0	0	0	0	0	0	0	0	0	0	0
2:11034430-11036352	n/a	-	9.3571	116.964	0	0	0	0	0	0	2.33927	29.2409	0	0	0	0	0	0	0	0	0	0	0	0	0	0	0	0	0	0	0	0	0	0	0	0	0	0	0	0	0	0	0	0	0	0	0	0	0
2:11074353-11075631	AT2G25970,	-	4.67855	692.425	0	0	0	0	0	0	1.16964	173.106	3.73848	777.603	0	0	0	0	0	0	0.934619	194.401	0	0	0	0	0	0	0	0	0	0	0	0	0	0	0	0	0	0	0	0	0	0	0	0	0	0	0
2:11112753-11112892	AT2G26080,	-	4.67855	2367.35	0	0	0	0	0	0	1.16964	591.836	0	0	0	0	0	0	0	0	0	0	0	0	0	0	0	0	0	0	0	0	0	0	0	0	0	0	0	0	0	0	0	0	4.3884	2141.54	0	0	0
2:11157898-11158808	AT2G26210,	+	4.67855	608.211	0	0	0	0	0	0	1.16964	152.053	0	0	0	0	0	0	0	0	0	0	0	0	0	0	0	0	0	0	0	0	0	0	0	0	0	0	0	0	0	0	0	0	0	0	0	0	0
2:11189077-11190784	AT2G26280,	-	4.67855	921.674	0	0	0	0	0	0	1.16964	230.419	0	0	0	0	0	0	0	0	0	0	0	0	0	0	0	0	0	0	0	0	0	0	0	0	0	0	0	0	0	0	0	0	0	0	0	0	0
2:11257983-11258412	AT2G26460,	-	4.67855	243.285	0	0	0	0	0	0	1.16964	60.8211	0	0	0	0	0	0	0	0	0	0	0	0	0	0	0	0	0	0	0	0	0	0	0	0	0	0	0	0	0	0	0	0	0	0	0	0	0
2:11417183-11419249	AT2G26780,	+	4.67855	322.82	0	0	0	0	0	0	1.16964	80.705	0	0	0	0	0	0	0	0	0	0	0	0	0	0	0	0	0	0	0	0	0	0	0	0	0	0	0	0	0	0	0	0	0	0	0	0	0
2:11573562-11574333	AT2G27100,	+	4.67855	304.106	0	0	4.58046	265.667	0	0	2.31475	142.443	0	0	0	0	0	0	0	0	0	0	0	0	0	0	0	0	0	0	0	0	0	0	0	0	0	0	0	0	0	0	0	0	0	0	0	0	0
2:11737677-11739265	AT2G27450,	-	4.67855	1015.25	0	0	0	0	0	0	1.16964	253.811	0	0	6.38766	795.263	0	0	0	0	1.59691	198.816	0	0	0	0	0	0	0	0	0	0	0	0	0	0	0	0	0	0	0	0	0	0	0	0	0	0	0
2:12171839-12172358	AT2G28470,	-	4.67855	757.925	0	0	4.58046	677.908	0	0	2.31475	358.958	0	0	0	0	0	0	0	0	0	0	0	0	0	0	0	0	0	0	0	0	0	0	0	0	0	0	0	0	0	0	0	0	0	0	0	0	0
2:12266825-12267415	AT2G28620,	-	4.67855	51.464	0	0	0	0	0	0	1.16964	12.866	0	0	0	0	0	0	0	0	0	0	0	0	0	0	0	0	0	0	0	0	0	0	0	0	0	0	0	0	0	0	0	0	0	0	0	0	0
2:12961640-12964647	n/a	-	32.7498	720.497	28.4731	675.219	27.4827	1062.67	34.7277	1111.29	30.8584	892.417	59.8156	755.173	41.5198	744.162	34.1423	1596.15	36.5092	1387.35	42.9967	1120.71	20.7369	715.423	17.2712	729.709	17.4664	1039.25	20.5387	842.086	19.0033	831.617	52.0306	936.55	41.4554	1017.96	24.6273	849.641	27.5015	860.403	36.4037	916.139	41.7542	1014.63	30.7188	864.514	11.8528	975.881	23.164
2:12984057-12984337	AT2G30470,	-	9.3571	126.321	0	0	0	0	0	0	2.33927	31.5802	0	0	0	0	0	0	0	0	0	0	0	0	0	0	0	0	0	0	0	0	0	0	0	0	0	0	0	0	0	0	0	0	0	0	0	0	0
2:12990308-12990580	AT2G30480,	-	4.67855	56.1426	0	0	0	0	0	0	1.16964	14.0356	0	0	0	0	0	0	0	0	0	0	0	0	0	0	0	0	0	0	0	0	0	0	0	0	0	0	0	0	0	0	0	0	0	0	0	0	0
2:13139654-13139799	AT2G30860,	-	9.3571	31393.1	0	0	4.58046	29846.3	0	0	3.48439	15309.8	3.73848	32468.7	0	0	8.53558	22205.3	7.30184	22252.4	4.89397	19231.6	6.22107	27096.9	0	0	8.73319	30544.3	12.3232	28018.9	6.81937	21415	4.73005	36454.5	9.21232	30478.9	4.10454	37950.6	11.7863	33186.4	7.45831	34517.6	0	0	0	0	0	0	0
2:13183765-13184200	AT2G30980,	-	4.67855	963.781	0	0	0	0	0	0	1.16964	240.945	0	0	0	0	0	0	0	0	0	0	0	0	0	0	0	0	0	0	0	0	0	0	0	0	0	0	0	0	0	0	0	0	0	0	0	0	0
2:13197915-13198627	AT2G31010,	+	4.67855	112.285	0	0	0	0	0	0	1.16964	28.0713	0	0	0	0	0	0	0	0	0	0	0	0	0	0	0	0	0	0	0	0	0	0	0	0	4.10454	73.8818	0	0	1.02614	18.4704	0	0	4.3884	772.358	0	0	0
2:13464919-13465750	AT2G31660,	+	4.67855	276.034	0	0	4.58046	283.988	0	0	2.31475	140.006	0	0	0	0	0	0	0	0	0	0	0	0	0	0	0	0	0	0	0	0	0	0	0	0	0	0	0	0	0	0	0	0	0	0	0	0	0
2:13554890-13555295	AT2G31880,	-	9.3571	556.747	0	0	0	0	0	0	2.33927	139.187	0	0	0	0	0	0	0	0	0	0	0	0	0	0	0	0	0	0	0	0	0	0	0	0	0	0	0	0	0	0	0	0	0	0	0	0	0
2:13561602-13563811	AT2G31902,	+	4.67855	93.571	0	0	0	0	0	0	1.16964	23.3927	145.801	157.016	159.691	220.374	213.389	157.908	135.084	98.5748	163.491	158.468	0	0	0	0	0	0	0	0	0	0	0	0	0	0	0	0	0	0	0	0	0	0	0	0	0	0	0
2:13644921-13645151	AT2G32090,	+	4.67855	1740.42	0	0	0	0	0	0	1.16964	435.105	0	0	0	0	0	0	0	0	0	0	0	0	0	0	0	0	0	0	0	0	0	0	0	0	0	0	0	0	0	0	0	0	0	0	0	0	0
2:13698254-13700237	AT2G32260,	+	4.67855	608.211	0	0	0	0	0	0	1.16964	152.053	0	0	6.38766	645.153	0	0	0	0	1.59691	161.288	0	0	0	0	0	0	0	0	0	0	0	0	0	0	0	0	0	0	0	0	0	0	0	0	0	0	0
2:13978657-13979636	AT2G32950,	+	4.67855	533.355	0	0	0	0	0	0	1.16964	133.339	3.73848	486.002	0	0	0	0	0	0	0.934619	121.501	0	0	0	0	0	0	0	0	0	0	0	0	0	0	0	0	0	0	0	0	0	0	0	0	0	0	0
2:13980207-13981771	AT2G32950,	+	4.67855	566.104	0	0	0	0	0	0	1.16964	141.526	0	0	0	0	0	0	0	0	0	0	0	0	0	0	0	0	0	0	0	0	0	0	0	0	0	0	0	0	0	0	0	0	0	0	0	0	0
2:14041819-14044123	n/a	-	28.0713	701.782	0	0	0	0	0	0	7.01782	175.446	0	0	0	0	0	0	0	0	0	0	0	0	0	0	0	0	0	0	0	0	0	0	0	0	0	0	0	0	0	0	0	0	0	0	0	0	0
2:14352472-14356826	AT2G33980,	-	4.67855	18.7142	0	0	0	0	3.85864	61.7382	2.1343	20.1131	0	0	0	0	0	0	0	0	0	0	2.07369	51.8423	0	0	0	0	0	0	0.518423	12.9606	0	0	0	0	0	0	0	0	0	0	0	0	4.3884	48.2724	0	0	0
2:14353899-14355545	AT2G33980,	-	4.67855	56.1426	0	0	0	0	0	0	1.16964	14.0356	0	0	0	0	0	0	3.65092	29.2074	0.91273	7.30184	0	0	0	0	0	0	0	0	0	0	0	0	0	0	0	0	0	0	0	0	0	0	0	0	0	0	0
2:14353899-14356826	AT2G33980,	-	4.67855	56.1426	0	0	0	0	0	0	1.16964	14.0356	0	0	0	0	0	0	0	0	0	0	0	0	0	0	0	0	0	0	0	0	0	0	0	0	8.20909	45.15	3.92878	51.0741	3.03447	24.056	0	0	0	0	0	0	0
2:14529841-14530023	AT2G34460,	+	18.7142	1787.21	0	0	0	0	3.85864	2913.27	5.64321	1175.12	0	0	3.19383	1315.86	4.26779	2389.96	0	0	1.8654	926.455	8.29476	1223.48	8.63561	1450.78	4.3666	2737.86	0	0	5.32424	1353.03	0	0	9.21232	1483.18	0	0	15.7151	2648	6.23186	1032.8	0	0	0	0	7.90187	2101.9	23.164
2:14777394-14777639	AT2G35060,	-	4.67855	238.606	0	0	0	0	0	0	1.16964	59.6515	0	0	0	0	0	0	0	0	0	0	0	0	0	0	0	0	0	0	0	0	0	0	0	0	0	0	0	0	0	0	0	0	0	0	0	0	0
2:14798952-14799462	AT2G35110,	-	4.67855	233.927	12.2028	296.934	0	0	0	0	4.22033	132.715	0	0	0	0	8.53558	256.067	3.65092	259.215	3.04662	128.821	0	0	0	0	0	0	0	0	0	0	0	0	0	0	0	0	0	0	0	0	0	0	0	0	3.95094	217.302	0
2:14968407-14968584	AT2G35630,	+	4.67855	477.212	0	0	0	0	0	0	1.16964	119.303	0	0	0	0	0	0	0	0	0	0	0	0	0	0	0	0	0	0	0	0	0	0	0	0	0	0	0	0	0	0	0	0	0	0	0	0	0
2:14987048-14987365	AT2G35650,	+	4.67855	290.07	0	0	0	0	0	0	1.16964	72.5175	0	0	0	0	0	0	0	0	0	0	0	0	0	0	0	0	0	0	0	0	0	0	0	0	0	0	0	0	0	0	0	0	0	0	0	0	0
2:15037804-15037979	AT2G35780,	+	4.67855	1618.78	0	0	0	0	0	0	1.16964	404.694	0	0	0	0	0	0	0	0	0	0	0	0	0	0	0	0	0	0	0	0	0	0	0	0	0	0	0	0	0	0	0	0	0	0	0	0	0
2:15310525-15310980	AT2G36490,	-	4.67855	552.069	0	0	0	0	0	0	1.16964	138.017	0	0	0	0	0	0	0	0	0	0	0	0	0	0	0	0	0	0	0	0	0	0	0	0	0	0	0	0	0	0	0	0	0	0	0	0	0
2:15538458-15539304	AT2G36990,	-	4.67855	1567.31	0	0	0	0	0	0	1.16964	391.828	0	0	0	0	0	0	0	0	0	0	0	0	0	0	0	0	0	0	0	0	0	0	0	0	0	0	0	0	0	0	0	0	0	0	0	0	0
2:15740064-15740666	AT2G37500,	-	9.3571	570.783	0	0	0	0	0	0	2.33927	142.696	0	0	0	0	0	0	0	0	0	0	0	0	0	0	0	0	0	0	0	0	0	0	0	0	0	0	0	0	0	0	4.17542	534.453	0	0	0	0	0
2:15753703-15753847	AT2G37540,	-	4.67855	421.069	0	0	0	0	0	0	1.16964	105.267	0	0	0	0	0	0	0	0	0	0	2.07369	582.707	0	0	0	0	0	0	0.518423	145.677	0	0	0	0	0	0	0	0	0	0	0	0	0	0	0	0	0
2:15795922-15796162	AT2G37660,	-	4.67855	7892.71	0	0	0	0	0	0	1.16964	1973.18	0	0	0	0	4.26779	5676.16	0	0	1.06695	1419.04	0	0	0	0	0	0	0	0	0	0	0	0	0	0	0	0	0	0	0	0	0	0	0	0	0	0	0
2:15915764-15916168	AT2G38025,	-	4.67855	851.496	0	0	0	0	0	0	1.16964	212.874	0	0	0	0	0	0	0	0	0	0	0	0	0	0	0	0	0	0	0	0	0	0	0	0	0	0	0	0	0	0	0	0	0	0	0	0	0
2:15991027-15991639	AT2G38170,	-	4.67855	9113.81	0	0	0	0	0	0	1.16964	2278.45	0	0	0	0	0	0	0	0	0	0	0	0	0	0	0	0	0	0	0	0	0	0	0	0	0	0	0	0	0	0	0	0	0	0	0	0	0
2:16229538-16230419	AT2G38840,	+	4.67855	243.285	4.06759	227.785	0	0	0	0	2.18653	117.767	0	0	0	0	0	0	0	0	0	0	0	0	0	0	0	0	0	0	0	0	0	0	0	0	0	0	0	0	0	0	0	0	0	0	0	0	0
2:16571191-16571369	AT2G39730,	-	4.67855	123200	0	0	0	0	0	0	1.16964	30800.1	0	0	0	0	0	0	0	0	0	0	0	0	0	0	0	0	0	0	0	0	0	0	0	0	0	0	0	0	0	0	0	0	0	0	0	0	0
2:16571411-16571615	AT2G39730,	+	9.3571	122821	0	0	0	0	0	0	2.33927	30705.3	0	0	0	0	0	0	0	0	0	0	0	0	0	0	0	0	0	0	0	0	0	0	0	0	0	0	0	0	0	0	0	0	0	0	0	0	0
2:16599515-16600316	AT2G39800,	-	4.67855	3625.88	0	0	0	0	0	0	1.16964	906.469	0	0	0	0	0	0	0	0	0	0	0	0	0	0	4.3666	4807.62	0	0	1.09165	1201.91	0	0	0	0	0	0	0	0	0	0	0	0	0	0	0	0	0
2:16613843-16615133	AT2G39810,	+	18.7142	257.32	0	0	9.16091	187.799	3.85864	165.921	7.93344	152.76	7.47696	388.802	22.3568	383.259	0	0	0	0	7.45844	193.015	10.3685	369.117	0	0	0	0	12.3232	156.094	5.67292	131.303	4.73005	302.723	0	0	0	0	23.5727	227.869	7.07568	132.648	0	0	0	0	11.8528	197.547	11.582
2:16614068-16615133	AT2G39810,	+	18.7142	299.427	20.3379	309.137	4.58046	233.603	3.85864	173.639	11.8728	253.951	7.47696	392.54	3.19383	498.237	8.53558	307.281	3.65092	270.168	5.71432	367.057	10.3685	420.959	0	0	0	0	8.21547	156.094	4.64598	144.263	4.73005	321.643	4.60616	322.431	12.3136	221.645	3.92878	212.154	6.39466	269.469	12.5262	359.086	17.5536	324.741	11.8528	217.302	3.86066
2:16711399-16712192	AT2G40020,	+	4.67855	327.498	0	0	0	0	0	0	1.16964	81.8746	0	0	0	0	0	0	0	0	0	0	0	0	0	0	0	0	0	0	0	0	0	0	0	0	0	0	0	0	0	0	0	0	0	0	0	0	0
2:17138307-17138943	AT2G41100,	+	4.67855	3008.31	16.2703	3551	0	0	15.4346	856.618	9.09586	1853.98	29.9078	4478.7	28.7445	5119.71	12.8034	4592.14	0	0	17.8639	3547.64	6.22107	4429.4	0	0	8.73319	5580.51	0	0	3.73857	2502.48	37.8404	7241.71	18.4246	4173.18	0	0	0	0	14.0663	2853.72	37.5787	10192.2	0	0	7.90187	5377.23	0
2:17272368-17272938	AT2G41440,	+	9.3571	46.7855	0	0	4.58046	32.0632	0	0	3.48439	19.7122	0	0	0	0	0	0	0	0	0	0	2.07369	64.2844	0	0	0	0	4.10774	28.7542	1.54536	23.2596	0	0	0	0	0	0	0	0	0	0	4.17542	70.9821	0	0	7.90187	31.6075	0
2:17411175-17411392	AT2G41740,	-	4.67855	725.175	0	0	0	0	0	0	1.16964	181.294	0	0	0	0	0	0	0	0	0	0	0	0	0	0	4.3666	829.653	0	0	1.09165	207.413	0	0	0	0	0	0	0	0	0	0	0	0	0	0	0	0	0
2:17430102-17430912	AT2G41790,	-	4.67855	940.388	0	0	0	0	0	0	1.16964	235.097	0	0	0	0	4.26779	815.148	0	0	1.06695	203.787	2.07369	935.234	0	0	0	0	0	0	0.518423	233.809	0	0	0	0	0	0	0	0	0	0	0	0	0	0	0	0	0
2:17736698-17737234	AT2G42600,	-	4.67855	3373.23	0	0	0	0	0	0	1.16964	843.308	0	0	0	0	0	0	0	0	0	0	0	0	0	0	0	0	0	0	0	0	4.73005	1920.4	0	0	0	0	0	0	1.18251	480.1	0	0	0	0	0	0	0
2:17737315-17737537	AT2G42600,	-	4.67855	4599.01	0	0	0	0	3.85864	5116.55	2.1343	2428.89	0	0	9.58148	4595.92	0	0	0	0	2.39537	1148.98	0	0	0	0	0	0	0	0	0	0	0	0	0	0	4.10454	5656.06	3.92878	5504.22	2.00833	2790.07	0	0	0	0	0	0	0
2:18026359-18029348	AT2G43410,	-	4.67855	346.213	0	0	0	0	0	0	1.16964	86.5532	56.0772	224.309	57.4889	351.321	29.8745	281.674	36.5092	197.15	44.9874	263.613	0	0	0	0	0	0	0	0	0	0	0	0	0	0	0	0	0	0	0	0	4.17542	371.612	8.77679	430.063	0	0	0
2:18299010-18299567	AT2G44270,	-	4.67855	205.856	0	0	0	0	0	0	1.16964	51.464	0	0	0	0	0	0	0	0	0	0	0	0	0	0	0	0	0	0	0	0	0	0	0	0	0	0	0	0	0	0	0	0	0	0	0	0	0
2:18525731-18526165	AT2G44920,	+	4.67855	2563.84	0	0	0	0	3.85864	2299.75	2.1343	1215.9	0	0	0	0	0	0	0	0	0	0	0	0	0	0	0	0	0	0	0	0	0	0	0	0	0	0	0	0	0	0	4.17542	2304.83	0	0	0	0	3.86066
2:18761386-18762194	AT2G45540,	-	4.67855	477.212	0	0	0	0	0	0	1.16964	119.303	0	0	0	0	0	0	0	0	0	0	0	0	0	0	0	0	0	0	0	0	0	0	0	0	0	0	0	0	0	0	0	0	0	0	0	0	0
2:18911278-18911808	AT2G45960,	-	9.3571	17670.9	0	0	0	0	0	0	2.33927	4417.72	0	0	0	0	0	0	0	0	0	0	0	0	0	0	0	0	0	0	0	0	0	0	0	0	0	0	0	0	0	0	0	0	0	0	0	0	0
2:19003840-19005985	n/a	-	9.3571	757.925	12.2028	638.611	0	0	3.85864	563.361	6.35462	489.974	11.2154	800.034	3.19383	1085.9	0	0	3.65092	806.853	4.51505	673.197	8.29476	906.203	4.31781	746.98	0	0	0	0	3.15314	413.296	0	0	9.21232	612.619	0	0	0	0	2.30308	153.155	8.35083	726.522	8.77679	667.036	0	0	3.86066
2:19121295-19125169	AT2G46560,	-	4.67855	294.749	0	0	0	0	0	0	1.16964	73.6871	0	0	0	0	0	0	0	0	0	0	0	0	0	0	0	0	0	0	0	0	0	0	0	0	0	0	0	0	0	0	0	0	0	0	0	0	0
2:19385438-19386499	AT2G47220,	+	4.67855	163.749	0	0	0	0	0	0	1.16964	40.9373	0	0	0	0	0	0	0	0	0	0	0	0	0	0	0	0	4.10774	180.74	1.02693	45.1851	0	0	0	0	0	0	0	0	0	0	0	0	0	0	0	0	0
2:19621356-19621706	AT2G47940,	-	14.0356	3153.34	0	0	9.16091	2230.68	0	0	5.79914	1346.01	3.73848	2882.37	3.19383	3136.34	4.26779	2500.92	0	0	2.80002	2129.91	4.14738	2971.6	0	0	0	0	0	0	1.03685	742.899	0	0	0	0	0	0	0	0	0	0	4.17542	2922.79	0	0	0	0	7.72132
2:19672192-19672380	AT2G48100,	+	9.3571	327.498	4.06759	276.596	0	0	15.4346	216.084	7.21481	205.045	3.73848	347.678	6.38766	376.872	0	0	7.30184	303.026	4.35699	256.894	8.29476	371.191	0	0	13.0998	139.731	4.10774	254.68	6.37557	191.4	9.4601	383.134	4.60616	257.945	8.20909	320.154	7.85756	196.439	7.53323	289.418	8.35083	342.384	13.1652	315.965	15.8037	300.271	11.582
2:19680201-19680395	AT2G48120,	+	4.67855	626.926	0	0	0	0	0	0	1.16964	156.731	0	0	0	0	0	0	0	0	0	0	0	0	0	0	0	0	0	0	0	0	0	0	0	0	0	0	0	0	0	0	0	0	8.77679	500.277	3.95094	414.848	0
3:99214-101356	AT3G01310,	-	4.67855	1604.74	0	0	0	0	0	0	1.16964	401.186	0	0	0	0	0	0	0	0	0	0	0	0	0	0	0	0	0	0	0	0	0	0	0	0	0	0	0	0	0	0	0	0	0	0	0	0	0
3:139856-141273	AT3G01370,	+	4.67855	1094.78	0	0	0	0	0	0	1.16964	273.695	0	0	0	0	0	0	0	0	0	0	0	0	0	0	0	0	0	0	0	0	0	0	0	0	0	0	0	0	0	0	0	0	0	0	0	0	0
3:177821-178608	AT3G01460,	+	4.67855	205.856	0	0	4.58046	201.54	0	0	2.31475	101.849	0	0	0	0	0	0	0	0	0	0	0	0	0	0	0	0	0	0	0	0	0	0	0	0	0	0	0	0	0	0	0	0	0	0	0	0	0
3:177821-179396	AT3G01460,	+	4.67855	173.106	0	0	0	0	0	0	1.16964	43.2766	0	0	0	0	0	0	0	0	0	0	0	0	0	0	0	0	0	0	0	0	0	0	0	0	0	0	0	0	0	0	0	0	0	0	0	0	0
3:196207-196505	AT3G01500,	-	4.67855	54575.3	0	0	0	0	0	0	1.16964	13643.8	0	0	0	0	0	0	0	0	0	0	0	0	0	0	0	0	0	0	0	0	0	0	0	0	0	0	0	0	0	0	0	0	0	0	0	0	0
3:213716-213993	AT3G01540,	-	9.3571	2044.53	0	0	0	0	0	0	2.33927	511.131	0	0	0	0	0	0	0	0	0	0	0	0	0	0	0	0	0	0	0	0	0	0	4.60616	2233.99	0	0	0	0	1.15154	558.497	0	0	0	0	0	0	0
3:287046-287384	AT3G01800,	+	4.67855	191.821	0	0	0	0	0	0	1.16964	47.9551	0	0	0	0	4.26779	221.925	0	0	1.06695	55.4813	0	0	0	0	0	0	0	0	0	0	0	0	0	0	0	0	0	0	0	0	0	0	0	0	0	0	0
3:300236-301386	AT3G01850,	-	4.67855	509.962	0	0	0	0	0	0	1.16964	127.49	0	0	0	0	0	0	0	0	0	0	0	0	0	0	0	0	0	0	0	0	0	0	0	0	0	0	0	0	0	0	0	0	0	0	0	0	0
3:509337-509830	AT3G02470,	+	4.67855	13712.8	0	0	0	0	0	0	1.16964	3428.21	0	0	0	0	4.26779	9717.76	0	0	1.06695	2429.44	2.07369	11633.4	0	0	0	0	0	0	0.518423	2908.35	0	0	0	0	0	0	0	0	0	0	0	0	0	0	0	0	0
3:523386-524409	AT3G02510,	-	4.67855	210.535	0	0	0	0	3.85864	250.811	2.1343	115.337	0	0	0	0	0	0	0	0	0	0	0	0	0	0	4.3666	222.696	8.21547	221.818	3.14552	111.129	0	0	9.21232	184.246	8.20909	373.514	0	0	4.35535	139.44	0	0	0	0	0	0	0
3:592452-592684	AT3G02740,	+	4.67855	383.641	0	0	0	0	0	0	1.16964	95.9103	0	0	0	0	0	0	0	0	0	0	0	0	0	0	0	0	0	0	0	0	0	0	0	0	0	0	0	0	0	0	0	0	0	0	0	0	0
3:644939-645156	AT3G02890,	+	4.67855	205.856	0	0	0	0	0	0	1.16964	51.464	0	0	0	0	0	0	0	0	0	0	0	0	0	0	0	0	0	0	0	0	0	0	0	0	0	0	0	0	0	0	0	0	0	0	0	0	0
3:806703-807089	AT3G03380,	+	4.67855	659.675	0	0	0	0	0	0	1.16964	164.919	0	0	0	0	0	0	0	0	0	0	0	0	0	0	0	0	0	0	0	0	0	0	0	0	0	0	0	0	0	0	0	0	0	0	0	0	0
3:1015772-1016566	AT3G03940,	-	4.67855	720.497	0	0	0	0	0	0	1.16964	180.124	0	0	0	0	0	0	0	0	0	0	0	0	0	0	0	0	0	0	0	0	0	0	0	0	0	0	0	0	0	0	0	0	0	0	0	0	0
3:1492662-1493245	AT3G05230,	+	4.67855	397.677	0	0	0	0	0	0	1.16964	99.4192	0	0	0	0	0	0	0	0	0	0	0	0	0	0	0	0	0	0	0	0	0	0	0	0	0	0	0	0	0	0	0	0	0	0	0	0	0
3:1506834-1507215	AT3G05290,	+	4.67855	261.999	0	0	0	0	0	0	1.16964	65.4997	0	0	0	0	0	0	0	0	0	0	0	0	0	0	0	0	0	0	0	0	0	0	0	0	0	0	0	0	0	0	0	0	0	0	0	0	0
3:1598896-1599856	AT3G05520,	+	4.67855	617.568	0	0	0	0	0	0	1.16964	154.392	0	0	0	0	0	0	0	0	0	0	0	0	0	0	0	0	0	0	0	0	0	0	0	0	0	0	0	0	0	0	0	0	0	0	0	0	0
3:1621792-1622122	AT3G05590,	+	9.3571	3770.91	4.06759	3762.52	0	0	0	0	3.35617	1883.36	7.47696	6953.57	3.19383	7671.58	0	0	3.65092	5118.59	3.58043	4935.93	0	0	0	0	0	0	0	0	0	0	0	0	0	0	0	0	0	0	0	0	0	0	0	0	0	0	0
3:2018835-2019215	AT3G06510,	+	4.67855	1015.25	0	0	0	0	0	0	1.16964	253.811	0	0	0	0	0	0	0	0	0	0	0	0	0	0	0	0	0	0	0	0	0	0	0	0	0	0	0	0	0	0	0	0	0	0	0	0	3.86066
3:2481385-2481600	AT3G07770,	+	4.67855	589.497	0	0	0	0	0	0	1.16964	147.374	0	0	0	0	0	0	0	0	0	0	2.07369	794.223	0	0	0	0	0	0	0.518423	198.556	0	0	0	0	0	0	0	0	0	0	0	0	0	0	0	0	0
3:2642135-2644091	n/a	+	28.0713	238.606	20.3379	301.001	22.9023	201.54	0	0	17.8279	185.287	0	0	25.5506	293.832	17.0712	217.657	25.5564	197.15	17.0446	177.16	0	0	12.9534	254.751	34.9328	196.497	45.1851	131.448	23.2678	145.674	0	0	0	0	12.3136	160.077	0	0	3.07841	40.0193	45.9296	288.104	30.7188	258.915	11.8528	158.037	0
3:2742114-2742333	AT3G08980,	+	4.67855	93.571	0	0	0	0	0	0	1.16964	23.3927	0	0	0	0	0	0	0	0	0	0	0	0	0	0	0	0	0	0	0	0	0	0	0	0	0	0	0	0	0	0	0	0	0	0	0	0	0
3:2791810-2792308	AT3G09100,	-	4.67855	533.355	0	0	0	0	0	0	1.16964	133.339	0	0	0	0	0	0	0	0	0	0	0	0	0	0	0	0	0	0	0	0	0	0	0	0	0	0	0	0	0	0	0	0	0	0	0	0	0
3:2946886-2947139	AT3G09600,	-	4.67855	135.678	0	0	0	0	0	0	1.16964	33.9195	0	0	0	0	0	0	0	0	0	0	0	0	0	0	0	0	0	0	0	0	0	0	0	0	0	0	0	0	0	0	0	0	0	0	0	0	0
3:2953811-2954095	AT3G09630,	-	4.67855	4416.55	0	0	0	0	0	0	1.16964	1104.14	0	0	0	0	0	0	0	0	0	0	0	0	0	0	0	0	0	0	0	0	0	0	0	0	0	0	0	0	0	0	0	0	0	0	0	0	0
3:3103168-3103571	AT3G10060,	+	9.3571	2919.41	0	0	0	0	0	0	2.33927	729.854	0	0	3.19383	1756.61	4.26779	1993.06	0	0	1.8654	937.416	0	0	0	0	0	0	0	0	0	0	0	0	0	0	0	0	0	0	0	0	0	0	0	0	0	0	0
3:3190182-3192009	AT3G10310,	+	4.67855	32.7498	0	0	0	0	0	0	1.16964	8.18746	0	0	0	0	0	0	0	0	0	0	0	0	0	0	0	0	0	0	0	0	0	0	0	0	0	0	0	0	0	0	0	0	0	0	0	0	0
3:3224717-3224877	AT3G10380,	-	18.7142	729.854	4.06759	675.219	0	0	0	0	5.69545	351.268	0	0	0	0	0	0	0	0	0	0	0	0	0	0	0	0	4.10774	607.945	1.02693	151.986	0	0	0	0	0	0	3.92878	667.893	0.982195	166.973	0	0	0	0	0	0	0
3:3339812-3340050	AT3G10690,	-	4.67855	238.606	0	0	4.58046	229.023	0	0	2.31475	116.907	0	0	0	0	0	0	0	0	0	0	4.14738	481.096	4.31781	358.378	0	0	0	0	2.1163	209.868	0	0	0	0	0	0	0	0	0	0	4.17542	388.314	0	0	0	0	0
3:3344641-3345086	AT3G10690,	-	4.67855	341.534	0	0	0	0	0	0	1.16964	85.3835	0	0	0	0	0	0	0	0	0	0	0	0	0	0	0	0	0	0	0	0	0	0	0	0	0	0	0	0	0	0	0	0	0	0	0	0	0
3:4062566-4062847	AT3G12780,	-	4.67855	26087.6	0	0	0	0	0	0	1.16964	6521.9	0	0	0	0	0	0	0	0	0	0	4.14738	20498.4	0	0	0	0	0	0	1.03685	5124.61	4.73005	23044.8	0	0	0	0	0	0	1.18251	5761.2	0	0	0	0	0	0	0
3:4066392-4066847	AT3G12810,	+	4.67855	191.821	0	0	0	0	0	0	1.16964	47.9551	0	0	0	0	0	0	0	0	0	0	2.07369	232.253	0	0	0	0	0	0	0.518423	58.0633	0	0	0	0	0	0	0	0	0	0	0	0	0	0	0	0	0
3:4730263-4730779	AT3G14210,	+	4.67855	36240	0	0	0	0	0	0	1.16964	9060.01	0	0	0	0	0	0	0	0	0	0	0	0	0	0	0	0	0	0	0	0	0	0	0	0	0	0	0	0	0	0	0	0	4.3884	18848.2	0	0	0
3:4764784-4765466	AT3G14290,	+	4.67855	818.746	0	0	0	0	0	0	1.16964	204.687	0	0	3.19383	935.792	0	0	0	0	0.798457	233.948	0	0	0	0	0	0	0	0	0	0	0	0	0	0	0	0	0	0	0	0	0	0	0	0	0	0	0
3:4784396-4785105	AT3G14350,	-	9.3571	893.603	0	0	0	0	0	0	2.33927	223.401	0	0	0	0	0	0	0	0	0	0	0	0	0	0	0	0	0	0	0	0	0	0	0	0	0	0	0	0	0	0	0	0	0	0	0	0	0
3:4784910-4785105	AT3G14350,	-	4.67855	996.531	0	0	0	0	0	0	1.16964	249.133	0	0	0	0	0	0	0	0	0	0	0	0	0	0	0	0	0	0	0	0	0	0	0	0	0	0	0	0	0	0	0	0	0	0	0	0	0
3:4818903-4821940	n/a	+	4.67855	14218.1	16.2703	12516	18.3218	19563.1	0	0	9.81768	11574.3	7.47696	9936.87	28.7445	10609.9	0	0	0	0	9.05535	5136.69	8.29476	9887.35	0	0	0	0	0	0	2.07369	2471.84	0	0	0	0	0	0	0	0	0	0	0	0	0	0	0	0	0
3:4819688-4822739	n/a	+	32.7498	11654.3	12.2028	10197.4	0	0	27.0105	14327.1	17.9908	9044.71	44.8617	8400.36	19.163	9012.98	8.53558	13874.6	36.5092	14322.6	27.2674	11402.6	18.6632	7780.49	25.9068	9831.64	30.5662	12693.7	24.6464	12524.5	24.9457	10707.6	18.9202	10656.8	18.4246	11169.9	0	0	7.85756	12061.4	11.3006	8472.02	8.35083	9290.3	17.5536	9062.04	31.6075	10979.7	19.3033
3:4820379-4823437	n/a	+	18.7142	10339.6	12.2028	9314.77	0	0	0	0	7.72924	4913.59	0	0	0	0	0	0	3.65092	15125.8	0.91273	3781.44	0	0	0	0	8.73319	12628.2	12.3232	13333.7	5.2641	6490.48	0	0	0	0	0	0	0	0	0	0	0	0	0	0	0	0	0
3:4820563-4823630	n/a	+	4.67855	10830.8	0	0	0	0	0	0	1.16964	2707.71	0	0	3.19383	8715.96	0	0	0	0	0.798457	2178.99	0	0	0	0	0	0	0	0	0	0	0	0	4.60616	10667.9	0	0	0	0	1.15154	2666.97	0	0	0	0	0	0	0
3:4822699-4823398	AT3G14420,	-	4.67855	16243.9	0	0	0	0	0	0	1.16964	4060.98	0	0	0	0	0	0	0	0	0	0	0	0	0	0	0	0	0	0	0	0	0	0	0	0	0	0	0	0	0	0	0	0	0	0	0	0	0
3:4938106-4938353	AT3G14690,	+	4.67855	1164.96	0	0	0	0	0	0	1.16964	291.24	0	0	0	0	0	0	3.65092	1040.51	0.91273	260.128	0	0	0	0	0	0	0	0	0	0	0	0	0	0	0	0	0	0	0	0	0	0	0	0	0	0	3.86066
3:4947693-4948365	AT3G14720,	+	4.67855	444.462	0	0	0	0	0	0	1.16964	111.116	0	0	0	0	0	0	0	0	0	0	0	0	0	0	0	0	0	0	0	0	0	0	0	0	0	0	0	0	0	0	0	0	0	0	0	0	0
3:5040465-5041882	AT3G14980,	-	4.67855	145.035	0	0	0	0	0	0	1.16964	36.2588	0	0	0	0	0	0	0	0	0	0	0	0	0	0	4.3666	165.931	0	0	1.09165	41.4827	0	0	0	0	0	0	0	0	0	0	0	0	0	0	0	0	0
3:5195567-5195827	AT3G15380,	+	4.67855	224.57	4.06759	199.312	0	0	0	0	2.18653	105.971	0	0	0	0	0	0	0	0	0	0	6.22107	294.464	0	0	0	0	4.10774	254.68	2.5822	137.286	0	0	4.60616	225.702	4.10454	217.541	0	0	2.17768	110.811	12.5262	237.999	4.3884	157.982	0	0	7.72132
3:5501476-5502147	AT3G16230,	+	4.67855	322.82	0	0	0	0	0	0	1.16964	80.705	3.73848	246.74	0	0	0	0	0	0	0.934619	61.6849	2.07369	327.643	0	0	0	0	0	0	0.518423	81.9108	9.4601	307.453	0	0	0	0	0	0	2.36503	76.8633	0	0	0	0	0	0	0
3:5741099-5741852	AT3G16840,	-	9.3571	276.034	0	0	0	0	0	0	2.33927	69.0086	0	0	0	0	0	0	0	0	0	0	0	0	0	0	0	0	0	0	0	0	0	0	0	0	0	0	0	0	0	0	0	0	0	0	0	0	0
3:5952496-5952672	AT3G17390,	-	9.3571	7621.36	0	0	0	0	0	0	2.33927	1905.34	0	0	0	0	0	0	0	0	0	0	0	0	0	0	0	0	0	0	0	0	0	0	0	0	0	0	0	0	0	0	0	0	0	0	0	0	0
3:6082576-6083395	AT3G17770,	-	4.67855	364.927	0	0	0	0	0	0	1.16964	91.2317	0	0	0	0	0	0	0	0	0	0	0	0	0	0	0	0	0	0	0	0	0	0	0	0	0	0	0	0	0	0	0	0	0	0	0	0	0
3:6138482-6140461	AT3G17920,	+	4.67855	140.356	0	0	0	0	0	0	1.16964	35.0891	0	0	0	0	0	0	0	0	0	0	0	0	0	0	0	0	0	0	0	0	0	0	0	0	0	0	0	0	0	0	0	0	0	0	0	0	0
3:6142473-6142819	AT3G17930,	-	4.67855	3148.66	0	0	0	0	0	0	1.16964	787.166	0	0	0	0	0	0	0	0	0	0	0	0	0	0	0	0	0	0	0	0	0	0	0	0	4.10454	1498.16	0	0	1.02614	374.54	0	0	0	0	0	0	0
3:6142473-6143248	AT3G17930,	-	4.67855	1824.63	0	0	0	0	0	0	1.16964	456.159	0	0	3.19383	1255.17	0	0	0	0	0.798457	313.794	0	0	0	0	0	0	0	0	0	0	0	0	0	0	0	0	0	0	0	0	0	0	0	0	0	0	0
3:6150350-6150518	AT3G17970,	+	4.67855	533.355	0	0	0	0	0	0	1.16964	133.339	0	0	0	0	0	0	0	0	0	0	0	0	0	0	0	0	0	0	0	0	0	0	0	0	0	0	0	0	0	0	0	0	0	0	0	0	0
3:6171064-6171232	AT3G18035,	+	4.67855	1950.95	0	0	0	0	0	0	1.16964	487.739	0	0	0	0	0	0	0	0	0	0	0	0	0	0	0	0	0	0	0	0	0	0	0	0	0	0	0	0	0	0	0	0	0	0	0	0	0
3:6192530-6192782	AT3G18080,	+	4.67855	12182.9	0	0	0	0	0	0	1.16964	3045.74	0	0	0	0	0	0	0	0	0	0	0	0	0	0	0	0	0	0	0	0	0	0	0	0	0	0	0	0	0	0	0	0	0	0	0	0	0
3:6222043-6222532	AT3G18160,	+	4.67855	219.892	0	0	0	0	0	0	1.16964	54.9729	0	0	0	0	0	0	0	0	0	0	0	0	0	0	0	0	0	0	0	0	0	0	0	0	0	0	0	0	0	0	0	0	0	0	0	0	0
3:6641501-6642309	AT3G19190,	+	4.67855	360.248	0	0	0	0	0	0	1.16964	90.0621	7.47696	201.878	9.58148	322.577	8.53558	217.657	0	0	6.3985	185.528	0	0	0	0	0	0	0	0	0	0	0	0	0	0	0	0	0	0	0	0	0	0	0	0	0	0	0
3:6689017-6689333	AT3G19290,	+	4.67855	486.569	0	0	0	0	0	0	1.16964	121.642	0	0	0	0	0	0	0	0	0	0	0	0	0	0	0	0	0	0	0	0	0	0	0	0	0	0	0	0	0	0	0	0	0	0	0	0	0
3:6860895-6862957	AT3G19740,	-	4.67855	439.784	0	0	0	0	0	0	1.16964	109.946	0	0	9.58148	427.973	8.53558	349.959	0	0	4.52927	194.483	0	0	0	0	0	0	0	0	0	0	0	0	0	0	0	0	0	0	0	0	0	0	0	0	0	0	0
3:6971282-6972239	AT3G20010,	+	4.67855	79.5353	0	0	0	0	0	0	1.16964	19.8838	0	0	0	0	0	0	3.65092	73.0184	0.91273	18.2546	2.07369	80.8739	0	0	0	0	0	0	0.518423	20.2185	0	0	0	0	0	0	0	0	0	0	0	0	0	0	0	0	0
3:7003071-7003632	AT3G20060,	-	4.67855	1333.39	0	0	0	0	0	0	1.16964	333.347	0	0	0	0	0	0	0	0	0	0	0	0	0	0	0	0	0	0	0	0	0	0	0	0	0	0	0	0	0	0	0	0	0	0	0	0	0
3:7273039-7273526	AT3G20800,	-	9.3571	285.391	0	0	0	0	0	0	2.33927	71.3479	0	0	0	0	0	0	0	0	0	0	0	0	0	0	0	0	0	0	0	0	0	0	0	0	0	0	0	0	0	0	0	0	0	0	0	0	0
3:7690087-7690600	AT3G21820,	-	4.67855	187.142	0	0	0	0	0	0	1.16964	46.7855	0	0	0	0	0	0	0	0	0	0	0	0	0	0	0	0	0	0	0	0	0	0	0	0	0	0	0	0	0	0	0	0	0	0	0	0	0
3:7795921-7796142	AT3G22120,AT3G22121,	+	4.67855	1450.35	0	0	0	0	0	0	1.16964	362.588	0	0	0	0	0	0	0	0	0	0	0	0	0	0	0	0	0	0	0	0	0	0	0	0	0	0	0	0	0	0	0	0	0	0	0	0	0
3:7887911-7893033	n/a	+	4.67855	201.178	0	0	0	0	0	0	1.16964	50.2944	0	0	0	0	0	0	0	0	0	0	0	0	0	0	0	0	0	0	0	0	0	0	0	0	0	0	0	0	0	0	0	0	0	0	0	0	0
3:8339657-8342729	AT3G23310,	+	9.3571	416.391	0	0	0	0	0	0	2.33927	104.098	0	0	0	0	0	0	0	0	0	0	0	0	0	0	0	0	0	0	0	0	0	0	0	0	0	0	0	0	0	0	0	0	0	0	0	0	0
3:8727508-8727869	AT3G24160,	+	4.67855	4140.52	0	0	0	0	0	0	1.16964	1035.13	0	0	0	0	0	0	0	0	0	0	0	0	0	0	0	0	0	0	0	0	0	0	0	0	0	0	0	0	0	0	0	0	0	0	0	0	0
3:9079734-9093168	n/a	-	4.67855	37.4284	0	0	0	0	0	0	1.16964	9.3571	0	0	0	0	0	0	0	0	0	0	0	0	0	0	0	0	0	0	0	0	0	0	0	0	0	0	0	0	0	0	0	0	0	0	0	0	0
3:9296194-9296891	AT3G25585,	+	9.3571	364.927	0	0	0	0	0	0	2.33927	91.2317	0	0	0	0	0	0	0	0	0	0	0	0	0	0	0	0	0	0	0	0	0	0	0	0	0	0	0	0	0	0	0	0	0	0	0	0	0
3:9681800-9683139	AT3G26440,AT3G26450,	-	14.0356	5062.19	0	0	0	0	0	0	3.50891	1265.55	3.73848	3409.49	0	0	0	0	0	0	0.934619	852.373	0	0	0	0	0	0	0	0	0	0	4.73005	3916.48	0	0	0	0	0	0	1.18251	979.121	8.35083	3206.72	0	0	0	0	0
3:9759611-9759763	AT3G26580,	+	4.67855	2311.2	0	0	0	0	0	0	1.16964	577.801	0	0	0	0	0	0	0	0	0	0	0	0	0	0	0	0	0	0	0	0	0	0	0	0	0	0	0	0	0	0	0	0	0	0	0	0	0
3:9818581-9818797	AT3G26720,	-	4.67855	940.388	0	0	0	0	0	0	1.16964	235.097	0	0	0	0	0	0	0	0	0	0	0	0	0	0	0	0	0	0	0	0	0	0	0	0	0	0	0	0	0	0	0	0	0	0	0	0	0
3:9990009-9991140	AT3G27090,	+	4.67855	2418.81	4.06759	2306.32	0	0	7.71728	2720.34	4.11585	1861.37	3.73848	2613.2	0	0	0	0	3.65092	4030.61	1.84735	1660.95	0	0	0	0	0	0	0	0	0	0	0	0	0	0	0	0	0	0	0	0	0	0	0	0	0	0	0
3:10941217-10941416	AT3G28920,	+	4.67855	1969.67	0	0	0	0	0	0	1.16964	492.417	0	0	0	0	0	0	0	0	0	0	0	0	0	0	0	0	0	0	0	0	0	0	0	0	0	0	0	0	0	0	0	0	0	0	0	0	0
3:11253806-11254905	AT3G29320,	+	9.3571	6447.04	0	0	0	0	0	0	2.33927	1611.76	0	0	0	0	0	0	0	0	0	0	0	0	0	0	0	0	0	0	0	0	0	0	0	0	0	0	0	0	0	0	0	0	0	0	0	0	0
3:11289661-11291634	AT3G29390,	+	9.3571	346.213	0	0	0	0	0	0	2.33927	86.5532	194.401	463.571	182.048	399.229	149.373	388.369	113.178	332.234	159.75	395.851	0	0	0	0	4.3666	314.395	0	0	1.09165	78.5987	0	0	0	0	0	0	0	0	0	0	0	0	0	0	0	0	0
3:14280797-14281095	n/a	+	4.67855	9.3571	0	0	0	0	0	0	1.16964	2.33927	0	0	0	0	0	0	3.65092	7.30184	0.91273	1.82546	0	0	0	0	0	0	0	0	0	0	0	0	0	0	0	0	0	0	0	0	0	0	0	0	0	0	0
3:15200101-15200472	AT3G43220,	-	4.67855	706.461	0	0	0	0	0	0	1.16964	176.615	0	0	0	0	0	0	0	0	0	0	0	0	0	0	0	0	0	0	0	0	0	0	0	0	0	0	0	0	0	0	0	0	0	0	0	0	0
3:15235834-15236310	AT3G43300,	-	9.3571	818.746	0	0	0	0	0	0	2.33927	204.687	0	0	0	0	0	0	0	0	0	0	0	0	0	0	0	0	0	0	0	0	0	0	0	0	0	0	0	0	0	0	0	0	0	0	0	0	0
3:15510232-15510626	AT3G43590,	+	4.67855	500.605	0	0	0	0	0	0	1.16964	125.151	0	0	0	0	0	0	0	0	0	0	0	0	0	0	0	0	0	0	0	0	0	0	0	0	0	0	0	0	0	0	0	0	0	0	0	0	0
3:15890706-15891192	AT3G44160,	-	4.67855	346.213	0	0	0	0	0	0	1.16964	86.5532	0	0	0	0	0	0	0	0	0	0	0	0	0	0	0	0	0	0	0	0	0	0	0	0	0	0	0	0	0	0	0	0	0	0	0	0	0
3:16309808-16311208	n/a	+	4.67855	0	0	0	0	0	0	0	1.16964	0	0	0	0	0	0	0	0	0	0	0	0	0	0	0	0	0	0	0	0	0	0	0	0	0	0	0	0	0	0	0	0	0	4.3884	8.77679	0	0	0
3:16310118-16311208	n/a	+	37.4284	9.3571	0	0	0	0	0	0	9.3571	2.33927	14.9539	7.47696	9.58148	22.3568	0	0	7.30184	0	7.95931	7.45844	14.5158	10.3685	8.63561	12.9534	0	0	8.21547	0	7.84173	5.83047	4.73005	4.73005	4.60616	0	8.20909	8.20909	3.92878	3.92878	5.36852	4.21698	4.17542	12.5262	0	0	0	0	7.72132
3:16314559-16315697	n/a	+	23.3927	4.67855	24.4055	16.2703	0	0	7.71728	11.5759	13.8789	8.1312	7.47696	7.47696	12.7753	15.9691	4.26779	0	3.65092	7.30184	7.04274	7.68698	8.29476	4.14738	0	0	0	0	0	0	2.07369	1.03685	0	0	23.0308	9.21232	8.20909	0	0	0	7.80997	2.30308	25.0525	12.5262	13.1652	8.77679	11.8528	7.90187	15.4426
3:16858291-16859078	AT3G45850,	-	4.67855	659.675	0	0	0	0	0	0	1.16964	164.919	0	0	0	0	0	0	0	0	0	0	0	0	0	0	0	0	0	0	0	0	0	0	0	0	0	0	0	0	0	0	0	0	0	0	0	0	0
3:16929978-16930532	AT3G46100,	-	4.67855	603.533	0	0	0	0	0	0	1.16964	150.883	0	0	0	0	0	0	0	0	0	0	2.07369	572.338	0	0	0	0	0	0	0.518423	143.085	0	0	0	0	0	0	0	0	0	0	0	0	0	0	0	0	0
3:17169794-17170903	AT3G46614,	-	4.67855	0	12.2028	0	0	0	0	0	4.22033	0	0	0	12.7753	6.38766	8.53558	0	7.30184	0	7.15318	1.59691	12.4421	8.29476	0	0	0	0	0	0	3.11054	2.07369	9.4601	0	0	0	0	0	3.92878	0	3.34722	0	0	0	8.77679	4.3884	3.95094	7.90187	0
3:17171456-17172914	n/a	-	9.3571	14.0356	0	0	0	0	0	0	2.33927	3.50891	0	0	12.7753	15.9691	0	0	0	0	3.19383	3.99229	2.07369	10.3685	0	0	0	0	0	0	0.518423	2.59211	0	0	0	0	0	0	0	0	0	0	0	0	0	0	0	0	0
3:17173528-17174520	n/a	-	9.3571	14.0356	0	0	0	0	0	0	2.33927	3.50891	7.47696	22.4309	19.163	19.163	8.53558	4.26779	0	0	8.79388	11.4654	6.22107	29.0317	0	0	0	0	0	0	1.55527	7.25792	18.9202	9.4601	0	0	8.20909	16.4182	0	0	6.78232	6.46957	12.5262	0	0	0	11.8528	7.90187	19.3033
3:17192051-17192516	AT3G46668,	+	4.67855	51.464	0	0	4.58046	73.2873	3.85864	42.445	3.27941	41.7991	0	0	0	0	0	0	0	0	0	0	4.14738	85.0213	0	0	0	0	0	0	1.03685	21.2553	0	0	0	0	0	0	0	0	0	0	0	0	4.3884	43.884	0	0	0
3:17560445-17560688	AT3G47620,	+	4.67855	1394.21	0	0	0	0	0	0	1.16964	348.552	0	0	0	0	0	0	0	0	0	0	0	0	0	0	0	0	0	0	0	0	0	0	0	0	0	0	0	0	0	0	0	0	0	0	0	0	0
3:17909585-17909888	AT3G48360,	-	9.3571	336.856	0	0	0	0	0	0	2.33927	84.2139	0	0	0	0	0	0	3.65092	1128.13	0.91273	282.033	0	0	0	0	0	0	0	0	0	0	0	0	0	0	0	0	0	0	0	0	0	0	0	0	0	0	0
3:17918761-17919328	AT3G48380,	+	4.67855	299.427	0	0	0	0	0	0	1.16964	74.8568	0	0	0	0	0	0	0	0	0	0	0	0	0	0	0	0	0	0	0	0	0	0	0	0	0	0	0	0	0	0	0	0	0	0	0	0	0
3:17953266-17954439	AT3G48470,	+	14.0356	70.1782	4.06759	93.5545	18.3218	68.7069	0	0	9.10627	58.1099	11.2154	52.3387	9.58148	67.0704	12.8034	85.3558	10.9528	43.811	11.1383	62.144	10.3685	72.5792	12.9534	90.6739	0	0	8.21547	36.9696	7.88434	50.0557	0	0	0	0	4.10454	69.7773	3.92878	82.5044	2.00833	38.0704	12.5262	75.1575	4.3884	61.4376	7.90187	51.3622	0
3:18156663-18157613	AT3G48980,	+	4.67855	102.928	0	0	0	0	0	0	1.16964	25.732	0	0	0	0	0	0	0	0	0	0	2.07369	103.685	0	0	0	0	0	0	0.518423	25.9211	0	0	0	0	0	0	0	0	0	0	0	0	0	0	0	0	0
3:18273750-18274573	AT3G49290,	+	4.67855	304.106	0	0	0	0	0	0	1.16964	76.0264	0	0	0	0	0	0	0	0	0	0	0	0	0	0	0	0	0	0	0	0	0	0	0	0	0	0	0	0	0	0	0	0	0	0	0	0	0
3:18504289-18504692	AT3G49910,	-	4.67855	5450.51	0	0	0	0	0	0	1.16964	1362.63	0	0	0	0	0	0	0	0	0	0	0	0	0	0	0	0	0	0	0	0	0	0	0	0	0	0	0	0	0	0	0	0	0	0	0	0	0
3:18558877-18559032	AT3G50060,	-	4.67855	84.2139	0	0	0	0	0	0	1.16964	21.0535	0	0	0	0	0	0	0	0	0	0	0	0	0	0	0	0	0	0	0	0	0	0	0	0	0	0	0	0	0	0	0	0	0	0	0	0	0
3:19048817-19049126	AT3G51310,	-	4.67855	523.997	0	0	0	0	0	0	1.16964	130.999	0	0	0	0	0	0	0	0	0	0	0	0	0	0	0	0	0	0	0	0	0	0	0	0	0	0	0	0	0	0	0	0	0	0	0	0	0
3:19094426-19095353	AT3G51460,	+	4.67855	481.891	0	0	0	0	7.71728	432.167	3.09896	228.514	0	0	3.19383	657.929	0	0	7.30184	350.488	2.62392	252.104	10.3685	526.717	12.9534	457.687	0	0	0	0	5.83047	246.101	0	0	4.60616	557.345	0	0	0	0	1.15154	139.336	8.35083	588.734	0	0	11.8528	422.75	7.72132
3:19094437-19095353	AT3G51460,	+	4.67855	486.569	8.13517	500.313	9.16091	407.661	0	0	5.49366	348.636	14.9539	684.141	12.7753	677.092	0	0	10.9528	335.885	9.6705	424.279	10.3685	543.307	4.31781	474.959	4.3666	340.594	0	0	4.76321	339.715	4.73005	482.465	4.60616	566.557	4.10454	328.364	7.85756	420.38	5.32458	449.441	4.17542	638.839	21.942	609.987	0	0	0
3:19217419-19217800	AT3G51820,	-	4.67855	2727.59	0	0	0	0	0	0	1.16964	681.898	0	0	0	0	0	0	3.65092	3172.65	0.91273	793.162	0	0	0	0	8.73319	3065.35	4.10774	3269.76	3.21023	1583.78	14.1902	2199.47	0	0	0	0	0	0	3.54754	549.868	0	0	0	0	0	0	0
3:19286886-19287204	AT3G51980,	-	4.67855	364.927	0	0	0	0	0	0	1.16964	91.2317	0	0	0	0	0	0	0	0	0	0	0	0	0	0	0	0	0	0	0	0	0	0	0	0	0	0	0	0	0	0	0	0	0	0	0	0	0
3:19335642-19337195	AT3G52140,	+	4.67855	491.248	0	0	0	0	0	0	1.16964	122.812	0	0	0	0	0	0	0	0	0	0	0	0	0	0	0	0	0	0	0	0	0	0	0	0	0	0	0	0	0	0	0	0	0	0	0	0	0
3:19594332-19594859	AT3G52870,	-	4.67855	547.39	0	0	0	0	0	0	1.16964	136.848	0	0	0	0	0	0	0	0	0	0	0	0	0	0	0	0	0	0	0	0	0	0	0	0	0	0	0	0	0	0	0	0	0	0	0	0	0
3:19594771-19595020	AT3G52870,	-	4.67855	509.962	4.06759	362.015	4.58046	545.074	3.85864	532.492	4.29631	487.386	0	0	0	0	0	0	0	0	0	0	6.22107	456.212	0	0	0	0	0	0	1.55527	114.053	0	0	4.60616	391.523	4.10454	718.295	3.92878	573.602	3.15987	420.855	0	0	0	0	0	0	0
3:19594771-19595346	AT3G52870,	-	4.67855	467.855	0	0	4.58046	540.494	0	0	2.31475	252.087	0	0	3.19383	584.471	0	0	0	0	0.798457	146.118	0	0	0	0	0	0	0	0	0	0	0	0	0	0	0	0	0	0	0	0	0	0	0	0	0	0	0
3:20017363-20017694	AT3G54050,	+	4.67855	15289.5	0	0	0	0	0	0	1.16964	3822.37	0	0	0	0	0	0	0	0	0	0	0	0	0	0	0	0	0	0	0	0	0	0	0	0	0	0	0	0	0	0	0	0	0	0	0	0	0
3:20153379-20153585	AT3G54440,	-	4.67855	626.926	0	0	0	0	0	0	1.16964	156.731	0	0	0	0	0	0	0	0	0	0	0	0	0	0	0	0	0	0	0	0	0	0	0	0	0	0	0	0	0	0	0	0	0	0	0	0	0
3:20242690-20242941	AT3G54670,	+	4.67855	243.285	0	0	0	0	0	0	1.16964	60.8211	0	0	0	0	0	0	0	0	0	0	0	0	0	0	0	0	0	0	0	0	0	0	0	0	0	0	0	0	0	0	0	0	0	0	0	0	0
3:20389178-20390311	AT3G55020,	-	4.67855	697.104	0	0	0	0	0	0	1.16964	174.276	0	0	0	0	0	0	0	0	0	0	0	0	0	0	0	0	0	0	0	0	0	0	0	0	0	0	0	0	0	0	0	0	0	0	0	0	0
3:20399477-20399743	AT3G55040,	-	4.67855	996.531	0	0	0	0	0	0	1.16964	249.133	0	0	0	0	0	0	0	0	0	0	0	0	0	0	0	0	0	0	0	0	0	0	0	0	0	0	0	0	0	0	0	0	0	0	0	0	0
3:20514437-20514863	AT3G55330,	-	4.67855	2292.49	0	0	0	0	0	0	1.16964	573.122	0	0	0	0	0	0	0	0	0	0	0	0	0	0	0	0	0	0	0	0	0	0	0	0	0	0	0	0	0	0	0	0	0	0	0	0	0
3:20514580-20514863	AT3G55330,	-	4.67855	2577.88	8.13517	2497.5	0	0	11.5759	2620.02	6.09741	1923.85	0	0	6.38766	2417.73	12.8034	2462.51	10.9528	2318.33	7.53595	1799.64	0	0	0	0	0	0	28.7542	2267.47	7.18854	566.868	0	0	4.60616	1943.8	4.10454	2294.44	3.92878	2844.44	3.15987	1770.67	16.7017	2405.04	17.5536	2418.01	3.95094	2753.8	7.72132
3:20649551-20650674	AT3G55660,	-	4.67855	32.7498	0	0	0	0	0	0	1.16964	8.18746	0	0	0	0	0	0	0	0	0	0	0	0	0	0	0	0	0	0	0	0	0	0	0	0	0	0	0	0	0	0	0	0	0	0	0	0	0
3:20884459-20885076	AT3G56310,	+	4.67855	1225.78	0	0	0	0	0	0	1.16964	306.445	0	0	0	0	0	0	0	0	0	0	0	0	0	0	4.3666	1008.68	0	0	1.09165	252.171	0	0	0	0	0	0	0	0	0	0	4.17542	1286.03	0	0	0	0	0
3:20937881-20938620	AT3G56480,	-	4.67855	336.856	0	0	0	0	0	0	1.16964	84.2139	0	0	0	0	0	0	0	0	0	0	0	0	0	0	0	0	0	0	0	0	0	0	0	0	0	0	0	0	0	0	0	0	0	0	0	0	0
3:21011902-21012042	AT3G56720,	+	4.67855	1249.17	0	0	0	0	0	0	1.16964	312.293	0	0	0	0	0	0	0	0	0	0	0	0	0	0	0	0	0	0	0	0	0	0	0	0	0	0	0	0	0	0	0	0	0	0	0	0	0
3:21198265-21198492	AT3G57290,	-	4.67855	687.747	0	0	0	0	0	0	1.16964	171.937	0	0	0	0	0	0	0	0	0	0	0	0	0	0	0	0	0	0	0	0	0	0	0	0	0	0	0	0	0	0	0	0	0	0	0	0	0
3:21357473-21357880	AT3G57660,	+	4.67855	154.392	0	0	0	0	0	0	1.16964	38.598	0	0	0	0	0	0	0	0	0	0	0	0	0	0	0	0	0	0	0	0	0	0	0	0	0	0	0	0	0	0	0	0	0	0	0	0	0
3:21730993-21731536	AT3G58760,	+	4.67855	247.963	0	0	0	0	0	0	1.16964	61.9908	0	0	0	0	0	0	0	0	0	0	0	0	0	0	0	0	0	0	0	0	0	0	0	0	0	0	0	0	0	0	0	0	0	0	0	0	0
3:21742527-21744297	AT3G58790,	-	9.3571	397.677	0	0	0	0	0	0	2.33927	99.4192	0	0	0	0	0	0	0	0	0	0	0	0	0	0	0	0	0	0	0	0	0	0	0	0	0	0	0	0	0	0	0	0	0	0	0	0	0
3:21938344-21939688	AT3G59360,	-	4.67855	290.07	0	0	0	0	0	0	1.16964	72.5175	0	0	0	0	0	0	0	0	0	0	0	0	0	0	0	0	0	0	0	0	0	0	0	0	0	0	0	0	0	0	0	0	0	0	0	0	0
3:22287162-22287352	AT3G60300,	+	4.67855	2189.56	0	0	0	0	0	0	1.16964	547.39	0	0	0	0	0	0	0	0	0	0	0	0	0	0	0	0	0	0	0	0	0	0	0	0	0	0	0	0	0	0	0	0	0	0	0	0	0
3:22455390-22455538	AT3G60750,	+	4.67855	20365.7	0	0	0	0	0	0	1.16964	5091.43	0	0	0	0	0	0	0	0	0	0	0	0	0	0	0	0	0	0	0	0	4.73005	17624.2	4.60616	17374.4	0	0	0	0	2.33405	8749.65	4.17542	17849.9	0	0	0	0	0
3:22623374-22623554	AT3G61130,	+	4.67855	1520.53	0	0	0	0	0	0	1.16964	380.132	0	0	0	0	0	0	0	0	0	0	0	0	0	0	0	0	0	0	0	0	0	0	0	0	0	0	0	0	0	0	0	0	0	0	0	0	0
3:22727737-22729216	AT3G61420,	-	4.67855	444.462	0	0	0	0	0	0	1.16964	111.116	0	0	0	0	0	0	0	0	0	0	0	0	0	0	0	0	0	0	0	0	0	0	0	0	0	0	0	0	0	0	0	0	0	0	0	0	0
3:22821506-22821729	AT3G61670,	+	4.67855	402.355	0	0	0	0	0	0	1.16964	100.589	0	0	0	0	0	0	0	0	0	0	0	0	0	0	0	0	0	0	0	0	0	0	0	0	0	0	0	0	0	0	0	0	0	0	0	0	0
3:22870490-22870641	AT3G61780,	-	4.67855	238.606	0	0	0	0	0	0	1.16964	59.6515	0	0	0	0	0	0	0	0	0	0	0	0	0	0	0	0	0	0	0	0	0	0	0	0	0	0	0	0	0	0	0	0	0	0	0	0	0
3:22942458-22942716	AT3G61960,	-	18.7142	608.211	4.06759	532.854	4.58046	645.844	7.71728	409.016	8.76988	548.981	3.73848	601.895	0	0	8.53558	477.992	0	0	3.06851	269.972	4.14738	437.549	0	0	0	0	0	0	1.03685	109.387	0	0	4.60616	414.554	0	0	3.92878	408.593	2.13373	205.787	12.5262	425.892	13.1652	421.286	7.90187	320.026	3.86066
3:22968789-22969301	AT3G62010,	+	4.67855	987.174	0	0	0	0	0	0	1.16964	246.793	0	0	0	0	0	0	0	0	0	0	0	0	0	0	0	0	0	0	0	0	0	0	0	0	0	0	0	0	0	0	0	0	0	0	0	0	0
3:22974653-22975032	AT3G62030,	+	4.67855	21334.2	0	0	0	0	0	0	1.16964	5333.55	0	0	0	0	0	0	0	0	0	0	0	0	0	0	0	0	0	0	0	0	0	0	0	0	0	0	0	0	0	0	0	0	0	0	0	0	0
3:23412447-23413001	AT3G63400,	+	4.67855	374.284	0	0	4.58046	261.086	0	0	2.31475	158.842	7.47696	343.94	0	0	0	0	7.30184	412.554	3.6947	189.123	0	0	0	0	0	0	0	0	0	0	4.73005	269.613	0	0	4.10454	332.468	0	0	2.20865	150.52	0	0	0	0	0	0	0
3:23427993-23428178	AT3G63450,	-	4.67855	130.999	0	0	0	0	0	0	1.16964	32.7498	0	0	0	0	0	0	0	0	0	0	0	0	0	0	0	0	4.10774	98.5857	1.02693	24.6464	0	0	0	0	0	0	0	0	0	0	0	0	0	0	0	0	0
3:23454398-23455060	AT3G63520,	+	4.67855	5356.94	0	0	0	0	0	0	1.16964	1339.23	0	0	0	0	0	0	0	0	0	0	4.14738	4068.58	0	0	4.3666	4493.23	0	0	2.12849	2140.45	0	0	0	0	0	0	0	0	0	0	0	0	0	0	0	0	0
4:37651-37837	AT4G00100,	+	4.67855	4112.44	0	0	0	0	0	0	1.16964	1028.11	0	0	0	0	0	0	3.65092	4815.56	0.91273	1203.89	0	0	0	0	0	0	0	0	0	0	0	0	0	0	0	0	0	0	0	0	0	0	0	0	0	0	0
4:246373-246557	AT4G00570,	-	4.67855	697.104	0	0	0	0	0	0	1.16964	174.276	0	0	0	0	0	0	0	0	0	0	0	0	0	0	0	0	0	0	0	0	4.73005	917.63	0	0	0	0	0	0	1.18251	229.407	0	0	0	0	0	0	0
4:302204-303825	AT4G00730,	-	4.67855	879.567	0	0	0	0	0	0	1.16964	219.892	0	0	3.19383	887.884	0	0	0	0	0.798457	221.971	0	0	0	0	0	0	0	0	0	0	0	0	0	0	0	0	0	0	0	0	0	0	0	0	0	0	0
4:457310-457563	AT4G01050,	+	4.67855	9244.81	4.06759	9042.25	0	0	0	0	2.18653	4571.76	0	0	0	0	0	0	0	0	0	0	2.07369	8023.11	0	0	0	0	0	0	0.518423	2005.78	0	0	0	0	0	0	0	0	0	0	0	0	0	0	0	0	3.86066
4:774471-774674	AT4G01800,	-	4.67855	1651.53	0	0	0	0	0	0	1.16964	412.882	0	0	0	0	0	0	0	0	0	0	0	0	0	0	0	0	0	0	0	0	0	0	0	0	0	0	0	0	0	0	0	0	0	0	0	0	0
4:892898-894350	AT4G02030,	+	4.67855	327.498	0	0	0	0	0	0	1.16964	81.8746	0	0	0	0	0	0	0	0	0	0	0	0	0	0	0	0	0	0	0	0	0	0	0	0	0	0	0	0	0	0	0	0	0	0	0	0	0
4:901777-902413	AT4G02060,	+	4.67855	280.713	0	0	0	0	0	0	1.16964	70.1782	0	0	0	0	0	0	0	0	0	0	0	0	0	0	0	0	0	0	0	0	0	0	0	0	0	0	0	0	0	0	0	0	0	0	0	0	0
4:1105116-1105256	AT4G02510,	+	4.67855	1122.85	0	0	0	0	0	0	1.16964	280.713	0	0	0	0	0	0	0	0	0	0	0	0	0	0	0	0	0	0	0	0	0	0	0	0	0	0	0	0	0	0	0	0	0	0	0	0	0
4:1181533-1182339	AT4G02680,	-	4.67855	346.213	0	0	0	0	0	0	1.16964	86.5532	0	0	0	0	0	0	0	0	0	0	0	0	0	0	0	0	0	0	0	0	0	0	0	0	0	0	0	0	0	0	0	0	0	0	0	0	0
4:1368020-1368707	AT4G03090,	-	4.67855	93.571	0	0	0	0	0	0	1.16964	23.3927	0	0	0	0	0	0	0	0	0	0	0	0	0	0	0	0	0	0	0	0	0	0	0	0	0	0	0	0	0	0	0	0	0	0	0	0	0
4:2030406-2031599	AT4G04210,	-	4.67855	1071.39	0	0	0	0	0	0	1.16964	267.847	0	0	0	0	0	0	0	0	0	0	0	0	0	0	0	0	0	0	0	0	0	0	0	0	0	0	0	0	0	0	0	0	0	0	0	0	0
4:2124075-2124392	AT4G04340,	+	4.67855	3242.23	0	0	0	0	0	0	1.16964	810.559	0	0	0	0	0	0	0	0	0	0	0	0	0	0	0	0	0	0	0	0	0	0	0	0	0	0	0	0	0	0	0	0	0	0	0	0	0
4:2130705-2131828	AT4G04350,	+	9.3571	753.246	0	0	0	0	0	0	2.33927	188.312	0	0	0	0	0	0	0	0	0	0	0	0	0	0	0	0	0	0	0	0	0	0	0	0	0	0	0	0	0	0	0	0	0	0	0	0	0
4:4196362-4197112	AT4G07390,	+	51.464	753.246	56.9462	724.03	82.4482	673.327	38.5864	578.796	57.3612	682.35	41.1233	800.034	57.4889	779.294	64.0168	550.545	47.4619	430.808	52.5227	640.17	41.4738	676.023	73.4027	699.485	82.9653	519.625	49.2928	501.144	61.7837	599.069	85.1409	671.667	69.0924	658.681	45.15	496.65	66.7893	518.599	66.5431	586.399	62.6312	826.732	70.2143	776.746	67.1659	521.524	88.7952
4:5059540-5060151	n/a	-	9.3571	28.0713	0	0	13.7414	18.3218	3.85864	19.2932	6.73928	16.4216	3.73848	14.9539	9.58148	25.5506	12.8034	25.6067	40.1601	0	16.5709	16.5278	14.5158	22.8106	4.31781	8.63561	43.666	21.833	16.4309	32.8619	19.7326	21.5353	0	0	13.8185	23.0308	16.4182	20.5227	11.7863	11.7863	10.5057	13.835	4.17542	20.8771	0	0	7.90187	7.90187	11.582
4:5059540-5063374	n/a	-	14.0356	23.3927	12.2028	8.13517	4.58046	22.9023	11.5759	38.5864	10.5987	23.2541	11.2154	11.2154	6.38766	19.163	12.8034	21.3389	25.5564	10.9528	13.9907	15.6675	10.3685	20.7369	4.31781	4.31781	17.4664	8.73319	16.4309	20.5387	12.1459	13.5816	0	0	23.0308	18.4246	0	0	15.7151	3.92878	9.68648	5.58835	20.8771	16.7017	4.3884	13.1652	3.95094	15.8037	0
4:5418743-5419420	AT4G08520,	+	9.3571	1127.53	0	0	4.58046	897.77	0	0	3.48439	506.325	0	0	0	0	0	0	0	0	0	0	0	0	0	0	0	0	0	0	0	0	0	0	0	0	0	0	0	0	0	0	0	0	0	0	0	0	0
4:5608604-5609883	AT4G08790,	-	4.67855	116.964	0	0	0	0	0	0	1.16964	29.2409	0	0	0	0	0	0	0	0	0	0	0	0	0	0	0	0	0	0	0	0	0	0	0	0	0	0	0	0	0	0	0	0	0	0	0	0	0
4:5724761-5726551	AT4G08920,	+	14.0356	3625.88	0	0	0	0	0	0	3.50891	906.469	0	0	3.19383	2960.68	0	0	0	0	0.798457	740.17	0	0	4.31781	3605.37	0	0	0	0	1.07945	901.342	0	0	0	0	0	0	0	0	0	0	4.17542	4150.36	4.3884	4484.94	0	0	0
4:5795725-5795873	AT4G09040,	-	4.67855	1267.89	0	0	0	0	0	0	1.16964	316.972	0	0	0	0	0	0	0	0	0	0	0	0	0	0	0	0	0	0	0	0	0	0	0	0	0	0	0	0	0	0	0	0	0	0	0	0	0
4:6119516-6119791	AT4G09680,	+	4.67855	191.821	0	0	0	0	0	0	1.16964	47.9551	0	0	0	0	0	0	0	0	0	0	0	0	0	0	0	0	0	0	0	0	0	0	0	0	0	0	0	0	0	0	0	0	0	0	0	0	0
4:6147397-6147661	AT4G09750,	+	4.67855	112.285	0	0	0	0	0	0	1.16964	28.0713	0	0	0	0	0	0	0	0	0	0	0	0	0	0	0	0	0	0	0	0	0	0	0	0	0	0	0	0	0	0	0	0	0	0	0	0	0
4:6397699-6398014	AT4G10320,	-	4.67855	893.603	0	0	0	0	0	0	1.16964	223.401	0	0	0	0	0	0	0	0	0	0	0	0	0	0	0	0	0	0	0	0	0	0	0	0	0	0	0	0	0	0	4.17542	956.17	0	0	0	0	0
4:6526748-6527634	AT4G10570,	-	4.67855	182.463	0	0	0	0	0	0	1.16964	45.6159	7.47696	153.278	9.58148	159.691	8.53558	119.498	14.6037	193.499	10.0494	156.491	0	0	0	0	0	0	0	0	0	0	9.4601	151.362	0	0	0	0	0	0	2.36503	37.8404	4.17542	141.964	4.3884	175.536	0	0	7.72132
4:6632014-6632412	AT4G10770,	-	4.67855	800.032	0	0	0	0	0	0	1.16964	200.008	0	0	0	0	0	0	0	0	0	0	0	0	0	0	0	0	0	0	0	0	0	0	9.21232	557.345	0	0	0	0	2.30308	139.336	4.17542	567.857	8.77679	530.996	0	0	0
4:6956802-6958140	AT4G11440,	+	4.67855	79.5353	0	0	0	0	0	0	1.16964	19.8838	0	0	0	0	0	0	0	0	0	0	0	0	0	0	0	0	0	0	0	0	0	0	0	0	0	0	0	0	0	0	0	0	0	0	0	0	0
4:7186903-7187415	AT4G11990,	-	4.67855	14.0356	0	0	0	0	0	0	1.16964	3.50891	0	0	0	0	0	0	0	0	0	0	0	0	0	0	0	0	0	0	0	0	0	0	0	0	0	0	0	0	0	0	0	0	0	0	0	0	0
4:7887111-7887618	n/a	-	51.464	1543.92	40.6759	1387.05	9.16091	1520.71	34.7277	1883.02	34.0071	1583.67	3.73848	474.787	6.38766	562.114	21.3389	631.633	10.9528	697.326	10.6045	591.465	8.29476	1383.15	25.9068	1653.72	26.1996	1541.41	8.21547	1634.88	17.1542	1553.29	14.1902	1868.37	27.6369	1676.64	16.4182	1728.01	35.359	1874.03	23.4011	1786.76	20.8771	2041.78	48.2724	2058.16	31.6075	1762.12	19.3033
4:7887116-7887618	n/a	-	18.7142	1819.96	16.2703	1574.16	22.9023	1644.38	0	0	14.4717	1259.62	0	0	0	0	8.53558	699.917	14.6037	730.184	5.78481	357.525	12.4421	1551.12	30.2246	1882.56	8.73319	1733.54	8.21547	1786.87	14.9039	1738.52	28.3803	2147.44	13.8185	1925.37	32.8364	1966.08	15.7151	2121.54	22.6876	2040.11	0	0	30.7188	2325.85	23.7056	1935.96	27.0246
4:7893244-7893700	AT4G13575,	-	4.67855	1815.28	0	0	0	0	0	0	1.16964	453.819	3.73848	302.817	0	0	17.0712	439.582	7.30184	332.234	7.02787	268.658	0	0	0	0	0	0	0	0	0	0	0	0	0	0	0	0	0	0	0	0	0	0	0	0	0	0	0
4:7962949-7963813	AT4G13710,	+	4.67855	56.1426	0	0	0	0	0	0	1.16964	14.0356	0	0	0	0	8.53558	85.3558	0	0	2.13389	21.3389	0	0	0	0	0	0	0	0	0	0	0	0	0	0	0	0	0	0	0	0	0	0	0	0	0	0	0
4:8218498-8218778	AT4G14270,	+	4.67855	2900.7	0	0	0	0	0	0	1.16964	725.175	0	0	0	0	0	0	0	0	0	0	0	0	4.31781	3152	0	0	0	0	1.07945	788	0	0	0	0	0	0	0	0	0	0	0	0	0	0	0	0	0
4:8249657-8250558	AT4G14340,	-	9.3571	472.533	0	0	0	0	0	0	2.33927	118.133	0	0	0	0	0	0	0	0	0	0	2.07369	340.085	0	0	0	0	0	0	0.518423	85.0213	0	0	0	0	0	0	0	0	0	0	0	0	0	0	0	0	0
4:8290830-8296962	n/a	+	9.3571	879.567	0	0	36.6437	3701.01	0	0	11.5002	1145.14	3.73848	766.388	0	0	17.0712	1587.62	7.30184	1496.88	7.02787	962.721	0	0	4.31781	746.98	8.73319	2475.86	24.6464	2649.49	9.42435	1468.08	14.1902	1149.4	0	0	4.10454	2856.76	0	0	4.57367	1001.54	0	0	8.77679	1061.99	0	0	19.3033
4:8689979-8698223	n/a	+	4.67855	9.3571	0	0	9.16091	9.16091	0	0	3.45987	4.6295	0	0	0	0	8.53558	42.6779	7.30184	25.5564	3.95935	17.0586	0	0	0	0	0	0	4.10774	8.21547	1.02693	2.05387	0	0	4.60616	4.60616	0	0	0	0	1.15154	1.15154	4.17542	16.7017	0	0	3.95094	11.8528	0
4:8915201-8917768	n/a	+	4.67855	318.141	0	0	0	0	0	0	1.16964	79.5353	0	0	0	0	0	0	0	0	0	0	0	0	0	0	0	0	0	0	0	0	0	0	0	0	0	0	0	0	0	0	0	0	0	0	0	0	0
4:9044498-9044699	AT4G15955,	-	28.0713	187.142	0	0	22.9023	178.638	30.8691	162.063	20.4607	131.961	18.6924	160.755	0	0	12.8034	209.122	7.30184	120.48	9.6994	122.589	12.4421	145.158	0	0	21.833	187.764	20.5387	143.771	13.7035	119.173	14.1902	245.963	27.6369	170.428	16.4182	135.45	27.5015	157.151	21.4367	177.248	8.35083	162.841	0	0	7.90187	110.626	23.164
4:9142831-9144385	AT4G16146,	-	4.67855	1595.39	0	0	0	0	0	0	1.16964	398.846	7.47696	594.418	0	0	4.26779	840.754	14.6037	770.344	6.58711	551.379	0	0	0	0	0	0	0	0	0	0	0	0	0	0	0	0	0	0	0	0	0	0	0	0	0	0	0
4:9148991-9150412	AT4G16150,	+	4.67855	612.89	0	0	0	0	0	0	1.16964	153.222	0	0	0	0	0	0	0	0	0	0	0	0	0	0	0	0	0	0	0	0	0	0	0	0	0	0	0	0	0	0	0	0	0	0	0	0	0
4:9206960-9211511	AT4G16280,	-	4.67855	116.964	0	0	0	0	3.85864	77.1728	2.1343	48.5341	14.9539	160.755	0	0	0	0	0	0	3.73848	40.1886	2.07369	118.2	0	0	0	0	0	0	0.518423	29.5501	0	0	0	0	0	0	0	0	0	0	0	0	0	0	0	0	0
4:9220541-9223463	AT4G16310,	+	4.67855	130.999	0	0	0	0	0	0	1.16964	32.7498	0	0	0	0	0	0	0	0	0	0	0	0	0	0	0	0	0	0	0	0	0	0	0	0	0	0	0	0	0	0	0	0	0	0	0	0	0
4:9262372-9262530	AT4G16400,AT4G16410,	+	4.67855	3873.84	0	0	0	0	0	0	1.16964	968.46	0	0	0	0	0	0	0	0	0	0	0	0	0	0	0	0	4.10774	4292.58	1.02693	1073.15	0	0	0	0	0	0	0	0	0	0	0	0	0	0	0	0	7.72132
4:9373707-9374113	AT4G16650,	+	4.67855	360.248	0	0	0	0	0	0	1.16964	90.0621	0	0	0	0	0	0	0	0	0	0	0	0	0	0	0	0	0	0	0	0	0	0	0	0	0	0	0	0	0	0	0	0	0	0	0	0	0
4:9539174-9539381	AT4G16950,	-	4.67855	1707.67	0	0	0	0	0	0	1.16964	426.918	0	0	0	0	0	0	0	0	0	0	0	0	0	0	0	0	0	0	0	0	0	0	0	0	0	0	0	0	0	0	0	0	0	0	0	0	0
4:9562675-9563187	AT4G16990,	+	4.67855	3293.7	0	0	0	0	0	0	1.16964	823.425	0	0	0	0	0	0	0	0	0	0	2.07369	2430.36	0	0	0	0	0	0	0.518423	607.591	0	0	0	0	0	0	0	0	0	0	0	0	4.3884	3462.44	0	0	0
4:9706815-9707224	AT4G17370,	+	4.67855	552.069	0	0	0	0	0	0	1.16964	138.017	3.73848	414.971	0	0	4.26779	482.26	0	0	2.00157	224.308	0	0	8.63561	673.578	0	0	0	0	2.1589	168.394	0	0	0	0	0	0	0	0	0	0	4.17542	643.014	0	0	3.95094	683.512	3.86066
4:9823042-9823290	AT4G17620,	+	4.67855	79.5353	0	0	0	0	0	0	1.16964	19.8838	0	0	0	0	0	0	0	0	0	0	0	0	0	0	0	0	0	0	0	0	0	0	0	0	0	0	0	0	0	0	0	0	0	0	0	0	0
4:10078130-10078482	AT4G18215,	-	4.67855	4.67855	0	0	0	0	0	0	1.16964	1.16964	0	0	0	0	0	0	0	0	0	0	0	0	0	0	0	0	0	0	0	0	0	0	0	0	0	0	0	0	0	0	0	0	0	0	0	0	0
4:10338275-10338471	AT4G18830,	+	4.67855	84.2139	0	0	0	0	0	0	1.16964	21.0535	0	0	0	0	0	0	0	0	0	0	0	0	0	0	0	0	0	0	0	0	0	0	0	0	0	0	0	0	0	0	0	0	0	0	0	0	0
4:10455115-10455342	AT4G19110,	-	4.67855	2301.85	0	0	0	0	0	0	1.16964	575.462	0	0	0	0	0	0	0	0	0	0	0	0	0	0	0	0	0	0	0	0	0	0	0	0	0	0	0	0	0	0	4.17542	2041.78	0	0	0	0	0
4:10725211-10725433	AT4G19710,	+	4.67855	814.067	0	0	0	0	0	0	1.16964	203.517	0	0	0	0	0	0	0	0	0	0	0	0	0	0	0	0	0	0	0	0	0	0	0	0	0	0	0	0	0	0	0	0	0	0	0	0	0
4:10956285-10958269	AT4G20300,	+	4.67855	659.675	0	0	0	0	0	0	1.16964	164.919	0	0	9.58148	871.915	4.26779	567.616	0	0	3.46232	359.883	0	0	0	0	0	0	0	0	0	0	0	0	4.60616	654.074	0	0	0	0	1.15154	163.519	0	0	4.3884	636.318	0	0	0
4:11162864-11163821	AT4G20850,	-	9.3571	804.71	0	0	0	0	0	0	2.33927	201.178	0	0	0	0	0	0	0	0	0	0	0	0	0	0	0	0	4.10774	739.393	1.02693	184.848	0	0	0	0	0	0	0	0	0	0	0	0	4.3884	1013.72	0	0	0
4:11187124-11188987	AT4G20910,	-	14.0356	135.678	0	0	0	0	0	0	3.50891	33.9195	0	0	0	0	0	0	0	0	0	0	2.07369	163.822	0	0	0	0	0	0	0.518423	40.9554	0	0	0	0	0	0	0	0	0	0	4.17542	116.912	0	0	0	0	0
4:11969932-11970366	AT4G22780,	-	4.67855	177.785	0	0	0	0	0	0	1.16964	44.4462	0	0	0	0	0	0	0	0	0	0	0	0	0	0	0	0	0	0	0	0	0	0	0	0	0	0	0	0	0	0	0	0	0	0	0	0	0
4:12007058-12007220	AT4G22890,	-	4.67855	7279.82	0	0	0	0	0	0	1.16964	1819.96	0	0	0	0	0	0	0	0	0	0	0	0	0	0	0	0	0	0	0	0	0	0	0	0	0	0	0	0	0	0	0	0	0	0	0	0	0
4:12127978-12184164	n/a	+	4.67855	313.463	0	0	0	0	0	0	1.16964	78.3657	0	0	0	0	0	0	0	0	0	0	0	0	0	0	0	0	0	0	0	0	0	0	0	0	0	0	0	0	0	0	0	0	0	0	0	0	0
4:12165556-12165751	AT4G23250,	-	4.67855	238.606	0	0	0	0	0	0	1.16964	59.6515	0	0	3.19383	178.854	0	0	0	0	0.798457	44.7136	0	0	0	0	4.3666	358.061	0	0	1.09165	89.5152	0	0	0	0	0	0	0	0	0	0	0	0	0	0	0	0	0
4:12480688-12481259	AT4G24020,	+	23.3927	856.174	8.13517	907.072	9.16091	906.931	7.71728	702.272	12.1015	843.112	0	0	9.58148	693.061	4.26779	845.022	14.6037	700.976	7.11324	559.765	8.29476	746.528	4.31781	738.345	4.3666	698.655	0	0	4.24479	545.882	9.4601	879.79	9.21232	1040.99	16.4182	685.459	0	0	8.77265	651.56	8.35083	939.469	4.3884	877.679	23.7056	896.863	0
4:12518093-12518432	AT4G24100,	+	9.3571	187.142	0	0	0	0	0	0	2.33927	46.7855	0	0	0	0	0	0	0	0	0	0	0	0	0	0	0	0	0	0	0	0	0	0	0	0	0	0	0	0	0	0	0	0	0	0	0	0	0
4:12618117-12618908	AT4G24400,	+	4.67855	388.32	0	0	0	0	0	0	1.16964	97.0799	0	0	0	0	0	0	0	0	0	0	0	0	0	0	0	0	0	0	0	0	0	0	0	0	0	0	0	0	0	0	0	0	0	0	0	0	0
4:12635480-12642590	AT4G24450,	+	4.67855	130.999	0	0	0	0	0	0	1.16964	32.7498	0	0	0	0	0	0	0	0	0	0	0	0	0	0	0	0	0	0	0	0	0	0	0	0	0	0	0	0	0	0	0	0	0	0	0	0	0
4:12715792-12716514	AT4G24630,	+	4.67855	332.177	0	0	0	0	0	0	1.16964	83.0442	0	0	0	0	0	0	0	0	0	0	0	0	0	0	0	0	0	0	0	0	0	0	0	0	0	0	0	0	0	0	0	0	0	0	0	0	0
4:12767413-12767655	AT4G24770,	-	4.67855	19584.4	0	0	0	0	0	0	1.16964	4896.1	0	0	0	0	0	0	0	0	0	0	0	0	0	0	0	0	0	0	0	0	0	0	0	0	0	0	0	0	0	0	0	0	0	0	0	0	0
4:12798063-12798678	AT4G24840,	-	4.67855	140.356	0	0	0	0	0	0	1.16964	35.0891	0	0	0	0	0	0	0	0	0	0	0	0	0	0	0	0	0	0	0	0	0	0	0	0	0	0	0	0	0	0	0	0	0	0	0	0	0
4:13164046-13164229	AT4G25910,	+	4.67855	921.674	0	0	0	0	0	0	1.16964	230.419	0	0	0	0	0	0	0	0	0	0	0	0	0	0	0	0	0	0	0	0	4.73005	1012.23	0	0	0	0	0	0	1.18251	253.058	0	0	0	0	0	0	0
4:13192566-13193549	AT4G25990,	-	14.0356	154.392	0	0	0	0	0	0	3.50891	38.598	0	0	0	0	0	0	0	0	0	0	0	0	4.31781	211.572	0	0	0	0	1.07945	52.8931	0	0	0	0	0	0	0	0	0	0	0	0	0	0	0	0	0
4:13404789-13406026	AT4G26555,	-	9.3571	1085.42	0	0	0	0	0	0	2.33927	271.356	0	0	0	0	0	0	0	0	0	0	0	0	0	0	0	0	0	0	0	0	0	0	0	0	0	0	0	0	0	0	0	0	0	0	0	0	0
4:13504101-13504282	AT4G26860,	-	4.67855	1127.53	0	0	0	0	0	0	1.16964	281.883	0	0	0	0	0	0	0	0	0	0	0	0	0	0	0	0	0	0	0	0	0	0	0	0	0	0	0	0	0	0	0	0	0	0	0	0	0
4:13669527-13670730	AT4G27300,	-	4.67855	247.963	0	0	0	0	0	0	1.16964	61.9908	0	0	0	0	0	0	0	0	0	0	0	0	0	0	0	0	0	0	0	0	0	0	0	0	0	0	0	0	0	0	0	0	0	0	7.90187	213.351	3.86066
4:13719243-13719525	AT4G27430,	+	4.67855	1178.99	0	0	0	0	0	0	1.16964	294.749	0	0	0	0	0	0	0	0	0	0	0	0	0	0	0	0	0	0	0	0	0	0	0	0	0	0	0	0	0	0	0	0	0	0	0	0	0
4:13767686-13768098	AT4G27585,	-	4.67855	285.391	0	0	0	0	0	0	1.16964	71.3479	0	0	0	0	0	0	0	0	0	0	0	0	0	0	0	0	0	0	0	0	0	0	0	0	0	0	0	0	0	0	0	0	0	0	0	0	0
4:13826736-13827265	AT4G27700,	-	4.67855	6535.93	0	0	0	0	0	0	1.16964	1633.98	0	0	0	0	0	0	0	0	0	0	0	0	0	0	0	0	0	0	0	0	0	0	0	0	0	0	0	0	0	0	0	0	0	0	0	0	0
4:14130032-14130315	AT4G28600,	+	9.3571	336.856	0	0	0	0	0	0	2.33927	84.2139	0	0	0	0	0	0	0	0	0	0	0	0	0	0	0	0	0	0	0	0	0	0	0	0	0	0	0	0	0	0	0	0	0	0	0	0	0
4:14459548-14460296	AT4G29380,	+	4.67855	187.142	0	0	0	0	0	0	1.16964	46.7855	0	0	0	0	0	0	0	0	0	0	0	0	0	0	0	0	0	0	0	0	0	0	0	0	0	0	0	0	0	0	0	0	0	0	0	0	0
4:14661366-14661602	AT4G29960,	-	4.67855	584.819	0	0	0	0	0	0	1.16964	146.205	0	0	0	0	0	0	0	0	0	0	0	0	0	0	0	0	0	0	0	0	0	0	0	0	0	0	0	0	0	0	0	0	0	0	0	0	0
4:14718584-14718844	AT4G30100,	+	4.67855	449.141	0	0	0	0	0	0	1.16964	112.285	0	0	0	0	0	0	0	0	0	0	0	0	0	0	0	0	0	0	0	0	0	0	0	0	0	0	0	0	0	0	0	0	0	0	0	0	0
4:14755822-14755984	AT4G30160,	+	4.67855	514.64	0	0	0	0	0	0	1.16964	128.66	0	0	3.19383	648.347	0	0	0	0	0.798457	162.087	0	0	0	0	0	0	0	0	0	0	0	0	0	0	0	0	3.92878	471.454	0.982195	117.863	0	0	0	0	0	0	0
4:14910352-14910834	AT4G30520,	-	4.67855	233.927	0	0	0	0	0	0	1.16964	58.4819	0	0	0	0	0	0	0	0	0	0	0	0	0	0	0	0	0	0	0	0	0	0	0	0	0	0	0	0	0	0	0	0	0	0	0	0	0
4:15077028-15077410	AT4G30975,	+	4.67855	4.67855	4.06759	4.06759	4.58046	0	3.85864	7.71728	4.29631	4.11585	93.4619	108.416	130.947	207.599	136.569	132.301	80.3202	149.688	110.325	149.501	4.14738	10.3685	4.31781	8.63561	0	0	0	0	2.1163	4.75102	4.73005	18.9202	4.60616	13.8185	4.10454	8.20909	7.85756	3.92878	5.32458	11.2191	12.5262	20.8771	0	0	7.90187	0	0
4:15267180-15267385	AT4G31480,	+	9.3571	870.21	0	0	9.16091	778.678	0	0	4.6295	412.222	0	0	0	0	4.26779	832.219	0	0	1.06695	208.055	0	0	0	0	0	0	0	0	0	0	0	0	0	0	0	0	0	0	0	0	4.17542	1064.73	0	0	0	0	0
4:15649690-15650722	AT4G32420,	-	4.67855	472.533	0	0	9.16091	334.373	0	0	3.45987	201.727	0	0	0	0	0	0	0	0	0	0	0	0	0	0	0	0	0	0	0	0	0	0	0	0	0	0	3.92878	420.38	0.982195	105.095	0	0	0	0	0	0	0
4:15745496-15748291	AT4G32640,	+	4.67855	481.891	0	0	0	0	0	0	1.16964	120.473	0	0	0	0	0	0	0	0	0	0	0	0	0	0	0	0	0	0	0	0	0	0	0	0	0	0	0	0	0	0	0	0	0	0	0	0	0
4:15845982-15846849	AT4G32840,	-	4.67855	79.5353	0	0	0	0	0	0	1.16964	19.8838	0	0	0	0	0	0	0	0	0	0	0	0	0	0	0	0	0	0	0	0	0	0	0	0	0	0	0	0	0	0	0	0	0	0	0	0	0
4:15968626-15969651	AT4G33090,	-	14.0356	1455.03	0	0	0	0	0	0	3.50891	363.757	0	0	0	0	0	0	0	0	0	0	2.07369	1385.22	0	0	0	0	0	0	0.518423	346.306	0	0	0	0	0	0	0	0	0	0	0	0	0	0	0	0	0
4:16009932-16010105	AT4G33200,	-	4.67855	276.034	0	0	0	0	0	0	1.16964	69.0086	0	0	0	0	0	0	0	0	0	0	0	0	0	0	0	0	0	0	0	0	0	0	0	0	0	0	0	0	0	0	0	0	0	0	0	0	0
4:16132352-16132599	AT4G33540,	+	4.67855	219.892	0	0	0	0	0	0	1.16964	54.9729	0	0	0	0	0	0	0	0	0	0	0	0	0	0	0	0	0	0	0	0	0	0	0	0	0	0	0	0	0	0	0	0	0	0	0	0	0
4:16257339-16257807	AT4G33910,	-	4.67855	481.891	0	0	0	0	0	0	1.16964	120.473	0	0	0	0	0	0	0	0	0	0	0	0	0	0	0	0	0	0	0	0	0	0	0	0	0	0	0	0	0	0	0	0	0	0	0	0	0
4:16483541-16483836	AT4G34480,	-	4.67855	982.495	0	0	0	0	0	0	1.16964	245.624	0	0	0	0	0	0	0	0	0	0	0	0	0	0	0	0	0	0	0	0	0	0	0	0	0	0	0	0	0	0	0	0	0	0	0	0	0
4:16500819-16501369	AT4G34540,	+	9.3571	182.463	0	0	0	0	0	0	2.33927	45.6159	0	0	0	0	0	0	0	0	0	0	0	0	0	0	0	0	0	0	0	0	0	0	4.60616	119.76	0	0	0	0	1.15154	29.94	0	0	4.3884	114.098	0	0	0
4:16535960-16536097	AT4G34620,	-	4.67855	13085.9	0	0	0	0	0	0	1.16964	3271.48	0	0	0	0	0	0	0	0	0	0	2.07369	13292.4	0	0	0	0	0	0	0.518423	3323.09	0	0	0	0	0	0	0	0	0	0	0	0	0	0	0	0	0
4:16725724-16725867	AT4G35140,	-	4.67855	140.356	0	0	0	0	0	0	1.16964	35.0891	0	0	0	0	0	0	0	0	0	0	0	0	0	0	0	0	0	0	0	0	0	0	0	0	0	0	0	0	0	0	0	0	0	0	0	0	0
4:17241256-17241589	AT4G36530,	-	4.67855	1080.74	0	0	0	0	0	0	1.16964	270.186	0	0	0	0	0	0	0	0	0	0	2.07369	744.455	4.31781	781.523	0	0	0	0	1.59787	381.494	0	0	0	0	0	0	0	0	0	0	0	0	0	0	3.95094	1228.74	3.86066
4:17509997-17511136	AT4G37200,	-	4.67855	1819.96	0	0	0	0	0	0	1.16964	454.989	0	0	0	0	0	0	0	0	0	0	0	0	0	0	0	0	0	0	0	0	0	0	0	0	0	0	0	0	0	0	0	0	0	0	0	0	0
4:17700839-17701006	AT4G37680,	+	4.67855	739.211	0	0	0	0	0	0	1.16964	184.803	0	0	0	0	0	0	0	0	0	0	0	0	0	0	0	0	0	0	0	0	0	0	0	0	0	0	0	0	0	0	0	0	0	0	0	0	0
4:17832315-17832584	AT4G37930,	-	14.0356	20697.9	0	0	0	0	0	0	3.50891	5174.48	0	0	0	0	0	0	0	0	0	0	0	0	0	0	0	0	0	0	0	0	0	0	0	0	0	0	0	0	0	0	0	0	0	0	0	0	0
4:17917614-17918036	AT4G38200,	+	4.67855	205.856	0	0	0	0	0	0	1.16964	51.464	0	0	0	0	0	0	0	0	0	0	0	0	0	0	0	0	0	0	0	0	0	0	0	0	0	0	0	0	0	0	0	0	0	0	0	0	0
4:18027239-18027385	AT4G38550,	+	4.67855	1674.92	0	0	0	0	0	0	1.16964	418.73	0	0	0	0	0	0	0	0	0	0	2.07369	1679.69	0	0	0	0	0	0	0.518423	419.922	0	0	0	0	4.10454	1789.58	0	0	1.02614	447.395	0	0	8.77679	4168.98	0	0	0
4:18027502-18027708	AT4G38550,	+	9.3571	1707.67	0	0	0	0	0	0	2.33927	426.918	0	0	0	0	4.26779	964.52	0	0	1.06695	241.13	2.07369	1642.36	0	0	0	0	0	0	0.518423	410.591	0	0	0	0	0	0	0	0	0	0	0	0	0	0	0	0	0
4:18210397-18211152	AT4G39080,	+	4.67855	2147.45	0	0	0	0	0	0	1.16964	536.863	0	0	0	0	0	0	0	0	0	0	2.07369	1949.27	0	0	0	0	0	0	0.518423	487.317	0	0	0	0	0	0	0	0	0	0	0	0	0	0	0	0	0
4:18486018-18486206	AT4G39838,AT4G39840,	-	4.67855	776.639	0	0	0	0	0	0	1.16964	194.16	0	0	0	0	0	0	0	0	0	0	0	0	0	0	0	0	0	0	0	0	0	0	0	0	0	0	0	0	0	0	0	0	0	0	0	0	0
5:106454-106844	AT5G01260,	+	9.3571	327.498	0	0	0	0	0	0	2.33927	81.8746	0	0	0	0	0	0	0	0	0	0	0	0	0	0	0	0	0	0	0	0	0	0	0	0	0	0	0	0	0	0	0	0	0	0	0	0	0
5:222611-226637	n/a	+	4.67855	669.032	0	0	0	0	0	0	1.16964	167.258	0	0	0	0	0	0	0	0	0	0	0	0	0	0	0	0	0	0	0	0	0	0	0	0	0	0	0	0	0	0	0	0	0	0	0	0	0
5:421024-421298	AT5G02130,	-	9.3571	112.285	0	0	0	0	0	0	2.33927	28.0713	0	0	0	0	0	0	0	0	0	0	0	0	0	0	0	0	0	0	0	0	0	0	0	0	0	0	0	0	0	0	0	0	0	0	0	0	0
5:833670-833980	AT5G03380,	-	4.67855	645.64	0	0	0	0	0	0	1.16964	161.41	0	0	0	0	0	0	0	0	0	0	0	0	0	0	0	0	0	0	0	0	0	0	0	0	0	0	0	0	0	0	0	0	0	0	0	0	0
5:900654-901168	AT5G03560,	-	4.67855	210.535	8.13517	235.92	0	0	0	0	3.20343	111.614	14.9539	224.309	22.3568	239.537	4.26779	260.335	14.6037	248.262	14.0455	243.111	2.07369	182.485	8.63561	228.844	13.0998	205.23	8.21547	123.232	8.00614	184.948	0	0	0	0	4.10454	246.273	3.92878	227.869	2.00833	118.535	0	0	0	0	3.95094	193.596	0
5:977002-977277	AT5G03730,	-	4.67855	458.498	0	0	0	0	0	0	1.16964	114.624	0	0	0	0	0	0	0	0	0	0	0	0	0	0	0	0	0	0	0	0	0	0	0	0	0	0	0	0	0	0	0	0	0	0	0	0	0
5:1106879-1107381	AT5G04090,	-	88.8924	481.891	101.69	585.733	77.8678	412.241	92.6073	327.984	90.2643	451.962	108.416	568.249	140.528	453.524	106.695	413.976	105.877	408.903	115.379	461.163	82.9476	526.717	69.0849	379.967	100.432	318.762	135.555	414.881	97.0049	410.082	89.871	491.925	69.0924	538.92	77.9863	328.364	106.077	377.163	85.7567	434.093	108.561	542.804	122.875	570.492	86.9206	383.241	100.377
5:1392667-1393168	AT5G04810,	+	4.67855	1150.92	0	0	0	0	0	0	1.16964	287.731	0	0	0	0	0	0	0	0	0	0	0	0	0	0	0	0	0	0	0	0	0	0	0	0	0	0	0	0	0	0	0	0	0	0	0	0	0
5:1703518-1703776	AT5G05690,	-	4.67855	2442.2	4.06759	1720.59	0	0	0	0	2.18653	1040.7	0	0	0	0	0	0	0	0	0	0	0	0	0	0	0	0	0	0	0	0	0	0	0	0	0	0	0	0	0	0	0	0	0	0	7.90187	2082.14	0
5:1990707-1991043	AT5G06530,	+	4.67855	865.532	0	0	0	0	0	0	1.16964	216.383	0	0	0	0	0	0	0	0	0	0	0	0	0	0	0	0	0	0	0	0	0	0	0	0	0	0	0	0	0	0	0	0	0	0	0	0	0
5:2051058-2051402	AT5G06670,	-	4.67855	145.035	0	0	0	0	0	0	1.16964	36.2588	0	0	0	0	0	0	0	0	0	0	0	0	0	0	0	0	0	0	0	0	0	0	0	0	0	0	0	0	0	0	0	0	0	0	0	0	0
5:2152648-2152906	AT5G06950,	+	4.67855	173.106	0	0	0	0	0	0	1.16964	43.2766	3.73848	201.878	0	0	0	0	0	0	0.934619	50.4695	0	0	0	0	0	0	0	0	0	0	4.73005	170.282	0	0	0	0	0	0	1.18251	42.5705	0	0	8.77679	193.089	0	0	0
5:2894195-2894472	AT5G09330,	-	4.67855	304.106	0	0	0	0	0	0	1.16964	76.0264	0	0	0	0	0	0	0	0	0	0	0	0	0	0	0	0	0	0	0	0	0	0	0	0	0	0	0	0	0	0	0	0	0	0	0	0	0
5:3074094-3074269	AT5G09870,	+	4.67855	1469.06	4.06759	1541.62	0	0	0	0	2.18653	752.67	0	0	0	0	4.26779	2014.4	0	0	1.06695	503.599	2.07369	1766.78	4.31781	1597.59	0	0	0	0	1.59787	841.093	0	0	0	0	0	0	7.85756	1775.81	1.96439	443.952	8.35083	1958.27	4.3884	2001.11	0	0	3.86066
5:3090169-3090468	AT5G09900,	-	4.67855	1104.14	0	0	0	0	0	0	1.16964	276.034	0	0	0	0	0	0	0	0	0	0	0	0	0	0	0	0	0	0	0	0	0	0	0	0	0	0	0	0	0	0	0	0	0	0	0	0	0
5:3255812-3256213	AT5G10350,	-	4.67855	771.961	0	0	0	0	0	0	1.16964	192.99	0	0	0	0	0	0	0	0	0	0	0	0	0	0	0	0	0	0	0	0	0	0	0	0	0	0	0	0	0	0	0	0	0	0	0	0	0
5:3546629-3547422	AT5G11150,	-	4.67855	350.891	0	0	0	0	0	0	1.16964	87.7228	0	0	0	0	0	0	0	0	0	0	0	0	0	0	0	0	0	0	0	0	0	0	0	0	0	0	0	0	0	0	0	0	0	0	0	0	0
5:3589707-3589994	AT5G11250,	-	4.67855	215.213	0	0	0	0	0	0	1.16964	53.8033	0	0	0	0	0	0	0	0	0	0	0	0	0	0	0	0	0	0	0	0	0	0	0	0	0	0	11.7863	282.872	2.94659	70.718	0	0	0	0	0	0	0
5:3632738-3633022	AT5G11380,	+	4.67855	177.785	0	0	0	0	0	0	1.16964	44.4462	3.73848	153.278	0	0	0	0	0	0	0.934619	38.3194	0	0	0	0	0	0	0	0	0	0	0	0	0	0	0	0	0	0	0	0	0	0	0	0	0	0	0
5:3767352-3768777	AT5G11700,	-	4.67855	341.534	0	0	0	0	0	0	1.16964	85.3835	0	0	0	0	0	0	0	0	0	0	0	0	0	0	0	0	0	0	0	0	0	0	0	0	0	0	0	0	0	0	0	0	0	0	0	0	0
5:3794299-3794476	AT5G11780,	+	4.67855	14.0356	0	0	0	0	0	0	1.16964	3.50891	0	0	0	0	0	0	0	0	0	0	0	0	0	0	0	0	0	0	0	0	0	0	0	0	0	0	0	0	0	0	0	0	0	0	0	0	0
5:4022139-4022279	AT5G12410,	-	4.67855	332.177	0	0	0	0	0	0	1.16964	83.0442	0	0	0	0	0	0	0	0	0	0	0	0	0	0	0	0	0	0	0	0	0	0	0	0	0	0	0	0	0	0	0	0	0	0	0	0	0
5:4113473-4113886	AT5G13000,	-	4.67855	495.926	0	0	0	0	0	0	1.16964	123.982	0	0	0	0	0	0	0	0	0	0	0	0	0	0	0	0	0	0	0	0	0	0	0	0	0	0	0	0	0	0	0	0	0	0	0	0	0
5:4278306-4278525	AT5G13340,	-	4.67855	130.999	0	0	0	0	0	0	1.16964	32.7498	0	0	0	0	0	0	0	0	0	0	0	0	0	0	0	0	0	0	0	0	0	0	0	0	0	0	0	0	0	0	0	0	0	0	0	0	0
5:4347621-4348907	AT5G13530,	+	4.67855	112.285	0	0	0	0	0	0	1.16964	28.0713	0	0	0	0	0	0	0	0	0	0	0	0	0	0	0	0	0	0	0	0	0	0	0	0	0	0	0	0	0	0	0	0	0	0	0	0	0
5:4398235-4400736	AT5G13650,	+	4.67855	4697.26	0	0	0	0	0	0	1.16964	1174.32	0	0	0	0	0	0	0	0	0	0	0	0	0	0	0	0	0	0	0	0	0	0	0	0	0	0	0	0	0	0	0	0	0	0	0	0	0
5:4469051-4470402	AT5G13840,	-	4.67855	46.7855	0	0	0	0	0	0	1.16964	11.6964	0	0	0	0	0	0	0	0	0	0	0	0	0	0	0	0	0	0	0	0	0	0	0	0	0	0	0	0	0	0	0	0	0	0	0	0	0
5:4511171-4512585	AT5G13980,	+	4.67855	823.425	0	0	0	0	0	0	1.16964	205.856	0	0	0	0	0	0	0	0	0	0	0	0	0	0	0	0	0	0	0	0	0	0	0	0	0	0	0	0	0	0	0	0	0	0	0	0	0
5:4537775-4538092	AT5G14060,	+	4.67855	1431.64	0	0	0	0	0	0	1.16964	357.909	0	0	0	0	0	0	0	0	0	0	0	0	0	0	0	0	12.3232	2037.44	3.0808	509.359	0	0	0	0	0	0	0	0	0	0	0	0	0	0	3.95094	1513.21	0
5:4653717-4653899	AT5G14430,	+	4.67855	865.532	0	0	0	0	0	0	1.16964	216.383	0	0	0	0	0	0	0	0	0	0	0	0	0	0	0	0	0	0	0	0	0	0	0	0	0	0	0	0	0	0	4.17542	951.995	0	0	0	0	0
5:4777759-4777933	AT5G14780,	+	4.67855	5871.58	0	0	0	0	0	0	1.16964	1467.89	0	0	0	0	0	0	0	0	0	0	0	0	0	0	0	0	0	0	0	0	0	0	0	0	0	0	0	0	0	0	0	0	0	0	0	0	0
5:5117961-5119052	AT5G15700,	-	4.67855	79.5353	0	0	0	0	0	0	1.16964	19.8838	0	0	0	0	0	0	0	0	0	0	0	0	0	0	0	0	4.10774	41.0774	1.02693	10.2693	0	0	0	0	0	0	0	0	0	0	0	0	0	0	0	0	0
5:5266001-5266188	AT5G16120,	+	4.67855	500.605	0	0	0	0	0	0	1.16964	125.151	0	0	0	0	0	0	0	0	0	0	0	0	0	0	0	0	0	0	0	0	0	0	0	0	0	0	0	0	0	0	0	0	0	0	0	0	0
5:5325477-5327344	AT5G16280,	-	4.67855	336.856	0	0	0	0	0	0	1.16964	84.2139	0	0	0	0	0	0	0	0	0	0	0	0	0	0	0	0	0	0	0	0	0	0	0	0	0	0	0	0	0	0	0	0	0	0	0	0	0
5:5600164-5600672	AT5G17020,	+	4.67855	715.818	0	0	0	0	0	0	1.16964	178.954	0	0	0	0	0	0	0	0	0	0	0	0	0	0	0	0	0	0	0	0	0	0	0	0	0	0	0	0	0	0	0	0	0	0	0	0	0
5:5639320-5641688	n/a	-	4.67855	70.1782	0	0	0	0	0	0	1.16964	17.5446	3.73848	213.093	0	0	0	0	0	0	0.934619	53.2733	0	0	0	0	0	0	0	0	0	0	0	0	0	0	0	0	0	0	0	0	0	0	0	0	0	0	0
5:5937614-5937807	AT5G17920,	-	4.67855	24347.2	0	0	0	0	0	0	1.16964	6086.79	0	0	0	0	0	0	0	0	0	0	0	0	0	0	0	0	0	0	0	0	0	0	0	0	0	0	0	0	0	0	0	0	0	0	0	0	0
5:6175548-6175857	AT5G18580,	+	4.67855	860.853	0	0	0	0	0	0	1.16964	215.213	0	0	0	0	0	0	0	0	0	0	0	0	0	0	0	0	0	0	0	0	0	0	0	0	0	0	0	0	0	0	0	0	0	0	0	0	0
5:6533898-6534551	AT5G19390,	+	4.67855	598.854	0	0	0	0	0	0	1.16964	149.714	0	0	0	0	0	0	0	0	0	0	0	0	0	0	0	0	0	0	0	0	0	0	0	0	0	0	0	0	0	0	4.17542	563.681	0	0	0	0	0
5:6596333-6596507	AT5G19540,	+	4.67855	2428.17	0	0	0	0	0	0	1.16964	607.042	0	0	0	0	0	0	0	0	0	0	0	0	0	0	0	0	0	0	0	0	0	0	0	0	0	0	0	0	0	0	0	0	0	0	0	0	0
5:6598597-6599463	AT5G19550,	+	4.67855	767.282	0	0	0	0	0	0	1.16964	191.821	0	0	3.19383	878.303	8.53558	990.127	0	0	2.93235	467.107	0	0	4.31781	833.336	0	0	0	0	1.07945	208.334	0	0	0	0	8.20909	894.791	0	0	2.05227	223.698	8.35083	985.398	0	0	0	0	0
5:6671815-6672618	AT5G19730,	+	4.67855	308.784	0	0	0	0	0	0	1.16964	77.1961	3.73848	332.725	3.19383	421.585	0	0	0	0	1.73308	188.577	0	0	4.31781	181.348	4.3666	270.729	0	0	2.1711	113.019	0	0	0	0	0	0	0	0	0	0	0	0	0	0	7.90187	90.8715	0
5:6701148-6701315	AT5G19820,	+	4.67855	1099.46	0	0	0	0	0	0	1.16964	274.865	0	0	0	0	0	0	0	0	0	0	0	0	0	0	0	0	0	0	0	0	0	0	0	0	0	0	0	0	0	0	0	0	0	0	0	0	0
5:6762946-6763611	AT5G20020,	+	4.67855	1862.06	0	0	0	0	0	0	1.16964	465.516	0	0	0	0	0	0	0	0	0	0	0	0	0	0	0	0	0	0	0	0	0	0	0	0	0	0	7.85756	1661.87	1.96439	415.469	0	0	0	0	0	0	0
5:7015574-7015794	AT5G20720,	+	9.3571	11036.7	0	0	0	0	0	0	2.33927	2759.17	0	0	0	0	0	0	10.9528	12526.3	2.73819	3131.58	0	0	0	0	0	0	4.10774	10955.3	1.02693	2738.83	9.4601	9786.48	0	0	8.20909	10647.2	0	0	4.4173	5108.42	4.17542	11520	0	0	3.95094	8443.15	0
5:7200524-7201482	AT5G21160,	-	4.67855	767.282	0	0	0	0	0	0	1.16964	191.821	0	0	0	0	0	0	0	0	0	0	0	0	0	0	0	0	0	0	0	0	0	0	0	0	0	0	0	0	0	0	0	0	0	0	0	0	0
5:7374126-7374268	AT5G22280,	+	9.3571	692.425	0	0	0	0	0	0	2.33927	173.106	0	0	0	0	0	0	0	0	0	0	0	0	0	0	0	0	0	0	0	0	0	0	0	0	0	0	0	0	0	0	0	0	0	0	0	0	0
5:7584873-7594683	n/a	-	42.1069	98.2495	0	0	45.8046	100.77	19.2932	131.194	26.8012	82.5533	26.1693	142.062	38.3259	143.722	38.4101	72.5524	21.9055	83.9711	31.2027	110.577	0	0	21.589	125.216	61.1323	96.0651	0	0	20.6803	55.3204	0	0	18.4246	115.154	36.9409	86.1954	27.5015	129.65	20.7167	82.7498	0	0	0	0	23.7056	122.479	0
5:7609577-7614434	n/a	+	18.7142	23.3927	8.13517	32.5407	4.58046	22.9023	15.4346	19.2932	11.7161	24.5322	11.2154	22.4309	19.163	63.8766	8.53558	25.6067	0	0	9.7285	27.9785	33.179	85.0213	12.9534	43.1781	17.4664	21.833	12.3232	8.21547	18.9805	39.562	23.6503	23.6503	18.4246	27.6369	8.20909	0	7.85756	19.6439	14.5354	17.7328	12.5262	33.4033	17.5536	39.4956	0	0	3.86066
5:7609707-7614434	n/a	+	14.0356	51.464	0	0	0	0	3.85864	23.1518	4.47357	18.654	37.3848	22.4309	22.3568	70.2642	8.53558	17.0712	0	0	17.0693	27.4416	12.4421	99.5371	34.5424	56.1315	0	0	0	0	11.7461	38.9171	9.4601	23.6503	9.21232	50.6677	16.4182	4.10454	7.85756	27.5015	10.737	26.481	25.0525	70.9821	8.77679	52.6608	0	0	3.86066
5:7616641-7619631	AT5G22800,	-	4.67855	940.388	0	0	0	0	0	0	1.16964	235.097	0	0	0	0	0	0	0	0	0	0	0	0	0	0	0	0	0	0	0	0	0	0	0	0	0	0	0	0	0	0	0	0	0	0	0	0	0
5:7665949-7666640	AT5G22920,	+	4.67855	1333.39	0	0	0	0	0	0	1.16964	333.347	0	0	0	0	0	0	0	0	0	0	0	0	0	0	0	0	0	0	0	0	0	0	0	0	0	0	0	0	0	0	0	0	0	0	0	0	0
5:7705749-7720595	n/a	+	4.67855	4884.4	0	0	0	0	0	0	1.16964	1221.1	0	0	0	0	0	0	0	0	0	0	0	0	0	0	0	0	0	0	0	0	0	0	0	0	0	0	0	0	0	0	0	0	0	0	3.95094	3638.81	0
5:7745753-7746258	AT5G23080,	-	4.67855	102.928	0	0	0	0	0	0	1.16964	25.732	0	0	0	0	0	0	0	0	0	0	0	0	0	0	0	0	0	0	0	0	0	0	0	0	0	0	0	0	0	0	0	0	0	0	0	0	0
5:7998521-7999682	AT5G23720,	+	4.67855	140.356	0	0	0	0	0	0	1.16964	35.0891	7.47696	145.801	0	0	0	0	7.30184	109.528	3.6947	63.8321	0	0	0	0	4.3666	78.5987	0	0	1.09165	19.6497	0	0	0	0	0	0	0	0	0	0	0	0	0	0	0	0	0
5:8130695-8131470	AT5G24060,	-	4.67855	622.247	0	0	0	0	0	0	1.16964	155.562	0	0	0	0	0	0	0	0	0	0	0	0	0	0	0	0	0	0	0	0	0	0	0	0	0	0	0	0	0	0	0	0	0	0	0	0	0
5:8185542-8185935	AT5G24160,	-	4.67855	159.071	0	0	0	0	0	0	1.16964	39.7677	0	0	0	0	0	0	0	0	0	0	0	0	0	0	0	0	0	0	0	0	9.4601	212.852	0	0	0	0	0	0	2.36503	53.2131	0	0	0	0	0	0	0
5:8188799-8188956	AT5G24165,	+	4.67855	4776.8	0	0	0	0	0	0	1.16964	1194.2	0	0	0	0	0	0	0	0	0	0	0	0	0	0	0	0	0	0	0	0	0	0	0	0	0	0	0	0	0	0	0	0	0	0	0	0	0
5:8349903-8350716	AT5G24450,	+	4.67855	552.069	0	0	0	0	0	0	1.16964	138.017	0	0	0	0	0	0	0	0	0	0	0	0	0	0	0	0	0	0	0	0	0	0	0	0	0	0	0	0	0	0	0	0	0	0	0	0	0
5:8350547-8352822	AT5G24450,	+	9.3571	481.891	0	0	36.6437	371.017	3.85864	297.115	12.4648	287.506	3.73848	343.94	6.38766	427.973	8.53558	298.745	7.30184	237.31	6.49089	326.992	8.29476	408.517	4.31781	449.052	0	0	20.5387	254.68	8.28781	278.062	18.9202	350.024	0	0	32.8364	369.409	7.85756	341.804	14.9035	265.309	4.17542	371.612	8.77679	456.393	15.8037	363.486	0
5:8448213-8449690	AT5G24670,	+	4.67855	491.248	0	0	0	0	0	0	1.16964	122.812	0	0	0	0	0	0	0	0	0	0	0	0	0	0	0	0	0	0	0	0	0	0	0	0	0	0	0	0	0	0	0	0	0	0	0	0	0
5:8623372-8633135	n/a	+	9.3571	182.463	0	0	0	0	0	0	2.33927	45.6159	0	0	0	0	0	0	0	0	0	0	0	0	0	0	0	0	0	0	0	0	0	0	0	0	0	0	0	0	0	0	0	0	0	0	0	0	0
5:9143807-9145322	AT5G26160,	+	4.67855	102.928	0	0	0	0	0	0	1.16964	25.732	0	0	0	0	0	0	0	0	0	0	0	0	0	0	0	0	0	0	0	0	0	0	0	0	0	0	0	0	0	0	0	0	0	0	0	0	0
5:9190598-9190873	AT5G26240,	+	4.67855	191.821	0	0	0	0	0	0	1.16964	47.9551	0	0	0	0	0	0	0	0	0	0	0	0	0	0	0	0	0	0	0	0	0	0	0	0	0	0	0	0	0	0	0	0	0	0	0	0	0
5:9418604-9419487	AT5G26780,	+	4.67855	631.604	0	0	0	0	0	0	1.16964	157.901	0	0	0	0	0	0	0	0	0	0	0	0	0	0	0	0	0	0	0	0	0	0	0	0	0	0	0	0	0	0	0	0	0	0	0	0	0
5:9722810-9725177	AT5G27540,	+	4.67855	369.605	0	0	0	0	0	0	1.16964	92.4013	0	0	0	0	0	0	0	0	0	0	0	0	0	0	0	0	0	0	0	0	0	0	0	0	0	0	0	0	0	0	0	0	0	0	0	0	0
5:9875020-9875854	AT5G27860,	-	4.67855	1380.17	0	0	0	0	0	0	1.16964	345.043	0	0	0	0	0	0	0	0	0	0	0	0	0	0	0	0	0	0	0	0	0	0	0	0	0	0	0	0	0	0	0	0	0	0	0	0	0
5:10070156-10070477	AT5G28060,	-	9.3571	5380.33	8.13517	5153.63	0	0	0	0	4.37307	2633.49	3.73848	8389.14	0	0	0	0	0	0	0.934619	2097.29	0	0	0	0	0	0	0	0	0	0	0	0	0	0	8.20909	4391.86	0	0	2.05227	1097.97	0	0	0	0	0	0	0
5:13423128-13423377	AT5G35170,	+	4.67855	2849.24	0	0	0	0	0	0	1.16964	712.309	0	0	0	0	0	0	3.65092	2311.03	0.91273	577.758	0	0	0	0	0	0	0	0	0	0	0	0	0	0	0	0	0	0	0	0	0	0	0	0	3.95094	2820.97	3.86066
5:13600546-13601108	AT5G35400,	-	4.67855	56.1426	0	0	0	0	0	0	1.16964	14.0356	0	0	0	0	0	0	0	0	0	0	0	0	0	0	0	0	0	0	0	0	0	0	0	0	0	0	0	0	0	0	0	0	0	0	0	0	0
5:13831434-13831625	AT5G35630,	-	32.7498	27299.3	0	0	4.58046	28774.4	0	0	9.33257	14018.4	7.47696	18621.4	25.5506	21385.9	0	0	0	0	8.2569	10001.8	22.8106	22727.6	17.2712	23415.5	0	0	0	0	10.0205	11535.8	14.1902	23413.8	0	0	4.10454	27369.1	3.92878	25529.2	5.55587	19078	20.8771	25712.2	21.942	23390.2	0	0	0
5:13831769-13832391	AT5G35630,	+	4.67855	26887.6	0	0	0	0	0	0	1.16964	6721.91	0	0	0	0	0	0	0	0	0	0	0	0	0	0	0	0	4.10774	24009.7	1.02693	6002.43	0	0	0	0	0	0	0	0	0	0	8.35083	25820.8	0	0	0	0	0
5:13832473-13833019	AT5G35630,	+	4.67855	26045.5	0	0	0	0	0	0	1.16964	6511.37	0	0	0	0	0	0	0	0	0	0	0	0	0	0	0	0	0	0	0	0	0	0	0	0	0	0	0	0	0	0	0	0	0	0	0	0	0
5:13832827-13833019	AT5G35630,	+	4.67855	33568.6	0	0	0	0	0	0	1.16964	8392.15	0	0	0	0	0	0	0	0	0	0	0	0	0	0	0	0	0	0	0	0	0	0	0	0	0	0	0	0	0	0	0	0	0	0	0	0	0
5:14738507-14739294	AT5G37240,	-	4.67855	28.0713	0	0	0	0	7.71728	3.85864	3.09896	7.98248	7.47696	37.3848	0	0	8.53558	0	0	0	4.00313	9.34619	8.29476	37.3264	0	0	0	0	0	0	2.07369	9.33161	0	0	0	0	8.20909	4.10454	0	0	2.05227	1.02614	0	0	0	0	0	0	3.86066
5:14738507-14739306	AT5G37240,	-	14.0356	23.3927	16.2703	8.13517	0	0	19.2932	0	12.3998	7.88198	11.2154	37.3848	3.19383	38.3259	8.53558	0	0	0	5.73621	18.9277	8.29476	33.179	8.63561	17.2712	17.4664	4.3666	12.3232	4.10774	11.68	14.7311	4.73005	14.1902	9.21232	4.60616	8.20909	4.10454	0	0	5.53786	5.72521	12.5262	4.17542	8.77679	13.1652	11.8528	3.95094	3.86066
5:14739655-14741529	n/a	-	4.67855	18.7142	0	0	0	0	0	0	1.16964	4.67855	0	0	0	0	0	0	0	0	0	0	0	0	12.9534	17.2712	0	0	0	0	3.23835	4.31781	0	0	0	0	0	0	3.92878	0	0.982195	0	4.17542	29.2279	0	0	0	0	0
5:14741423-14744184	n/a	-	4.67855	0	4.06759	12.2028	0	0	0	0	2.18653	3.05069	0	0	0	0	0	0	0	0	0	0	0	0	0	0	0	0	0	0	0	0	0	0	0	0	0	0	0	0	0	0	0	0	0	0	0	0	0
5:15262271-15262561	AT5G38212,	-	4.67855	42.1069	0	0	9.16091	9.16091	3.85864	27.0105	4.42453	19.5696	3.73848	56.0772	9.58148	63.8766	4.26779	46.9457	3.65092	21.9055	5.30967	47.2012	4.14738	97.4634	8.63561	86.3561	0	0	0	0	3.19575	45.9549	0	0	0	0	0	0	3.92878	23.5727	0.982195	5.89317	4.17542	112.736	0	0	0	0	3.86066
5:15377911-15381442	n/a	-	32.7498	109076	0	0	0	0	0	0	8.18746	27268.9	0	0	19.163	78913.1	0	0	0	0	4.79074	19728.3	0	0	38.8603	92211.1	0	0	0	0	9.71506	23052.8	0	0	0	0	8.20909	91621.6	0	0	2.05227	22905.4	0	0	0	0	0	0	34.7459
5:16164762-16164917	AT5G40390,	+	9.3571	425.748	0	0	0	0	0	0	2.33927	106.437	0	0	0	0	0	0	0	0	0	0	0	0	0	0	0	0	0	0	0	0	0	0	0	0	0	0	0	0	0	0	0	0	0	0	0	0	0
5:16882635-16889500	n/a	+	28.0713	304.106	44.7435	231.852	36.6437	224.442	42.445	169.78	37.9759	232.545	0	0	0	0	0	0	0	0	0	0	0	0	30.2246	237.479	17.4664	270.729	0	0	11.9228	127.052	0	0	23.0308	170.428	16.4182	225.75	11.7863	208.225	12.8088	151.101	29.2279	158.666	39.4956	179.924	7.90187	185.694	23.164
5:16888703-16890941	AT5G42240,	+	4.67855	392.998	0	0	0	0	0	0	1.16964	98.2495	0	0	12.7753	450.33	4.26779	290.21	0	0	4.26078	185.135	2.07369	439.622	0	0	0	0	0	0	0.518423	109.906	0	0	0	0	0	0	0	0	0	0	0	0	0	0	0	0	0
5:17249799-17250588	AT5G43010,	-	4.67855	757.925	0	0	0	0	0	0	1.16964	189.481	0	0	0	0	0	0	0	0	0	0	0	0	0	0	0	0	0	0	0	0	0	0	0	0	0	0	0	0	0	0	0	0	0	0	0	0	0
5:17580616-17580863	AT5G43750,	-	9.3571	1202.39	0	0	0	0	0	0	2.33927	300.597	0	0	0	0	0	0	0	0	0	0	0	0	0	0	0	0	0	0	0	0	0	0	0	0	0	0	0	0	0	0	0	0	0	0	0	0	0
5:17620798-17621714	AT5G43822,	+	18.7142	98.2495	0	0	9.16091	64.1264	0	0	6.96878	40.594	0	0	6.38766	143.722	8.53558	59.749	0	0	3.73081	50.8678	10.3685	89.1687	0	0	0	0	0	0	2.59211	22.2922	0	0	0	0	4.10454	73.8818	0	0	1.02614	18.4704	8.35083	96.0346	8.77679	57.0492	15.8037	79.0187	11.582
5:17784370-17784613	AT5G44180,	+	4.67855	575.462	0	0	0	0	0	0	1.16964	143.865	0	0	0	0	0	0	0	0	0	0	0	0	0	0	0	0	0	0	0	0	0	0	0	0	0	0	0	0	0	0	0	0	0	0	0	0	3.86066
5:17990613-17990911	AT5G44600,	+	9.3571	224.57	0	0	0	0	0	0	2.33927	56.1426	0	0	6.38766	150.11	4.26779	170.712	3.65092	167.942	3.57659	122.191	0	0	0	0	0	0	0	0	0	0	0	0	0	0	0	0	0	0	0	0	8.35083	267.227	0	0	0	0	0
5:18391882-18392975	AT5G45380,	+	4.67855	177.785	0	0	0	0	0	0	1.16964	44.4462	0	0	0	0	0	0	0	0	0	0	0	0	0	0	0	0	0	0	0	0	0	0	0	0	0	0	0	0	0	0	0	0	0	0	0	0	0
5:18484702-18485316	AT5G45590,	+	4.67855	360.248	0	0	0	0	0	0	1.16964	90.0621	0	0	0	0	0	0	0	0	0	0	0	0	0	0	0	0	0	0	0	0	0	0	0	0	0	0	0	0	0	0	0	0	0	0	0	0	0
5:18634531-18634666	AT5G45950,	-	4.67855	1080.74	0	0	0	0	0	0	1.16964	270.186	0	0	0	0	0	0	0	0	0	0	0	0	0	0	0	0	0	0	0	0	0	0	0	0	0	0	0	0	0	0	0	0	0	0	0	0	3.86066
5:18663559-18663770	AT5G46020,	-	4.67855	3724.12	0	0	0	0	0	0	1.16964	931.031	0	0	0	0	0	0	0	0	0	0	0	0	0	0	0	0	4.10774	3228.68	1.02693	807.17	0	0	0	0	0	0	0	0	0	0	0	0	0	0	0	0	0
5:18697958-18698571	AT5G46110,	+	4.67855	32721.8	0	0	0	0	0	0	1.16964	8180.44	0	0	0	0	0	0	0	0	0	0	0	0	0	0	0	0	0	0	0	0	0	0	0	0	0	0	0	0	0	0	0	0	0	0	0	0	0
5:18699385-18700059	AT5G46110,	+	4.67855	45737.5	4.06759	42258.2	0	0	0	0	2.18653	21998.9	0	0	0	0	0	0	0	0	0	0	2.07369	36129.9	0	0	0	0	0	0	0.518423	9032.48	0	0	0	0	0	0	3.92878	42297.3	0.982195	10574.3	0	0	0	0	0	0	0
5:18770049-18770268	AT5G46280,	-	9.3571	280.713	4.06759	252.19	0	0	0	0	3.35617	133.226	0	0	0	0	0	0	3.65092	270.168	0.91273	67.542	12.4421	387.78	0	0	4.3666	187.764	4.10774	164.309	5.22912	184.963	0	0	0	0	0	0	0	0	0	0	16.7017	196.245	0	0	19.7547	197.547	3.86066
5:18770359-18771170	AT5G46280,	-	9.3571	336.856	0	0	0	0	0	0	2.33927	84.2139	0	0	0	0	0	0	0	0	0	0	0	0	0	0	0	0	0	0	0	0	0	0	0	0	0	0	0	0	0	0	0	0	0	0	0	0	0
5:18831246-18831452	AT5G46420,	+	4.67855	2325.24	0	0	0	0	0	0	1.16964	581.31	0	0	3.19383	2012.11	4.26779	1920.51	0	0	1.8654	983.154	2.07369	2154.56	0	0	0	0	0	0	0.518423	538.641	0	0	0	0	0	0	0	0	0	0	0	0	0	0	0	0	0
5:18848583-18849384	AT5G46470,	+	4.67855	149.714	0	0	0	0	0	0	1.16964	37.4284	0	0	0	0	0	0	0	0	0	0	0	0	0	0	0	0	0	0	0	0	0	0	0	0	0	0	0	0	0	0	0	0	0	0	0	0	0
5:19097680-19098305	AT5G47040,	-	4.67855	1356.78	0	0	0	0	0	0	1.16964	339.195	0	0	0	0	0	0	0	0	0	0	2.07369	1036.85	0	0	0	0	4.10774	1281.61	1.54536	579.615	0	0	0	0	0	0	0	0	0	0	0	0	0	0	0	0	0
5:19324378-19324580	AT5G47690,	+	4.67855	1010.57	0	0	0	0	0	0	1.16964	252.642	0	0	0	0	0	0	0	0	0	0	0	0	4.31781	867.879	0	0	0	0	1.07945	216.97	0	0	0	0	0	0	0	0	0	0	0	0	0	0	0	0	0
5:19326160-19326446	AT5G47690,	+	4.67855	1010.57	4.06759	1077.91	0	0	3.85864	490.047	3.15119	644.631	0	0	0	0	0	0	7.30184	489.223	1.82546	122.306	2.07369	1242.14	0	0	0	0	0	0	0.518423	310.535	0	0	0	0	0	0	0	0	0	0	4.17542	914.416	0	0	0	0	0
5:19348175-19348680	AT5G47780,	+	9.3571	856.174	0	0	0	0	0	0	2.33927	214.044	0	0	0	0	0	0	0	0	0	0	0	0	0	0	0	0	0	0	0	0	0	0	0	0	0	0	0	0	0	0	0	0	0	0	0	0	0
5:19348175-19349055	AT5G47780,	+	9.3571	767.282	8.13517	687.422	0	0	0	0	4.37307	363.676	0	0	0	0	0	0	0	0	0	0	0	0	4.31781	764.252	0	0	0	0	1.07945	191.063	0	0	0	0	4.10454	570.532	0	0	1.02614	142.633	0	0	0	0	0	0	0
5:19348568-19349055	AT5G47780,	+	9.3571	921.674	16.2703	943.68	0	0	0	0	6.40686	466.339	3.73848	1125.28	0	0	0	0	0	0	0.934619	281.32	0	0	0	0	0	0	0	0	0	0	0	0	0	0	0	0	0	0	0	0	4.17542	1348.66	0	0	11.8528	1050.95	0
5:19349134-19350151	AT5G47780,	+	4.67855	954.424	0	0	0	0	0	0	1.16964	238.606	0	0	0	0	0	0	0	0	0	0	0	0	0	0	0	0	0	0	0	0	0	0	0	0	0	0	3.92878	817.186	0.982195	204.297	0	0	0	0	0	0	0
5:19571335-19571514	AT5G48300,	+	4.67855	5319.51	0	0	0	0	0	0	1.16964	1329.88	0	0	0	0	0	0	0	0	0	0	0	0	0	0	0	0	0	0	0	0	0	0	0	0	0	0	0	0	0	0	0	0	0	0	0	0	0
5:20105218-20105625	AT5G49540,	-	4.67855	617.568	0	0	0	0	0	0	1.16964	154.392	0	0	0	0	0	0	0	0	0	0	0	0	0	0	0	0	0	0	0	0	0	0	0	0	0	0	0	0	0	0	0	0	0	0	0	0	0
5:20199407-20199717	AT5G49720,	-	4.67855	3345.16	0	0	0	0	0	0	1.16964	836.291	0	0	0	0	0	0	0	0	0	0	0	0	0	0	0	0	0	0	0	0	0	0	0	0	0	0	0	0	0	0	0	0	0	0	0	0	0
5:20717325-20717463	AT5G50920,	-	4.67855	18176.2	0	0	0	0	0	0	1.16964	4544.04	0	0	0	0	0	0	0	0	0	0	0	0	0	0	0	0	0	0	0	0	0	0	0	0	0	0	0	0	0	0	0	0	0	0	0	0	0
5:21064357-21065440	AT5G51820,	-	9.3571	2217.63	0	0	0	0	0	0	2.33927	554.408	0	0	0	0	0	0	0	0	0	0	0	0	0	0	0	0	0	0	0	0	0	0	0	0	0	0	0	0	0	0	0	0	0	0	0	0	0
5:21313088-21313564	AT5G52520,	+	4.67855	945.067	0	0	0	0	0	0	1.16964	236.267	0	0	0	0	0	0	0	0	0	0	0	0	0	0	0	0	0	0	0	0	0	0	0	0	0	0	0	0	0	0	0	0	0	0	0	0	0
5:21587600-21588229	AT5G53210,	-	4.67855	37.4284	0	0	0	0	0	0	1.16964	9.3571	3.73848	175.708	0	0	0	0	0	0	0.934619	43.9271	0	0	0	0	0	0	0	0	0	0	0	0	0	0	0	0	0	0	0	0	0	0	0	0	0	0	0
5:21950505-21951080	AT5G54090,	-	9.3571	177.785	0	0	0	0	0	0	2.33927	44.4462	0	0	0	0	0	0	0	0	0	0	0	0	0	0	0	0	0	0	0	0	0	0	0	0	0	0	0	0	0	0	0	0	0	0	0	0	0
5:22038648-22038809	AT5G54270,	+	9.3571	211190	0	0	0	0	7.71728	277401	4.26859	122148	0	0	3.19383	134463	0	0	3.65092	233794	1.71119	92064.3	8.29476	153868	0	0	4.3666	245914	0	0	3.16534	99945.3	0	0	4.60616	180732	12.3136	245682	3.92878	246743	5.21214	168289	0	0	4.3884	159141	7.90187	249786	11.582
5:22290468-22290898	AT5G54870,	+	4.67855	318.141	0	0	0	0	0	0	1.16964	79.5353	0	0	0	0	0	0	0	0	0	0	0	0	0	0	0	0	0	0	0	0	0	0	0	0	0	0	0	0	0	0	0	0	0	0	0	0	0
5:22374656-22375275	AT5G55130,	-	4.67855	191.821	0	0	0	0	0	0	1.16964	47.9551	0	0	6.38766	185.242	0	0	0	0	1.59691	46.3105	0	0	0	0	0	0	0	0	0	0	0	0	0	0	0	0	0	0	0	0	0	0	0	0	0	0	0
5:22729997-22730368	AT5G56150,	+	4.67855	1113.49	0	0	0	0	0	0	1.16964	278.374	0	0	0	0	0	0	0	0	0	0	0	0	0	0	0	0	0	0	0	0	0	0	0	0	0	0	0	0	0	0	0	0	0	0	0	0	0
5:22935791-22935994	AT5G56670,	-	4.67855	4589.66	0	0	0	0	0	0	1.16964	1147.41	0	0	0	0	0	0	0	0	0	0	0	0	0	0	0	0	0	0	0	0	0	0	0	0	0	0	0	0	0	0	0	0	0	0	0	0	0
5:23072415-23072808	AT5G57015,	+	9.3571	430.426	0	0	9.16091	270.247	0	0	4.6295	175.168	0	0	0	0	8.53558	307.281	0	0	2.13389	76.8202	6.22107	435.475	0	0	0	0	0	0	1.55527	108.869	4.73005	439.895	0	0	0	0	7.85756	302.516	3.1469	185.603	4.17542	430.068	4.3884	487.112	0	0	0
5:23157327-23157654	AT5G57160,	+	4.67855	154.392	0	0	0	0	0	0	1.16964	38.598	0	0	0	0	0	0	0	0	0	0	0	0	0	0	0	0	0	0	0	0	0	0	0	0	0	0	0	0	0	0	0	0	0	0	0	0	0
5:23157629-23159628	AT5G57160,	-	4.67855	130.999	16.2703	109.825	13.7414	119.092	11.5759	127.335	11.5665	121.813	18.6924	100.939	0	0	4.26779	140.837	0	0	5.74004	60.444	10.3685	116.127	12.9534	151.123	0	0	8.21547	86.2625	7.88434	88.3781	9.4601	203.392	9.21232	128.972	0	0	3.92878	102.148	5.6503	108.628	0	0	8.77679	157.982	3.95094	161.988	7.72132
5:23231371-23232065	AT5G57350,	-	4.67855	4365.09	4.06759	3969.96	0	0	0	0	2.18653	2083.76	0	0	0	0	0	0	0	0	0	0	0	0	0	0	0	0	0	0	0	0	0	0	4.60616	4251.48	0	0	0	0	1.15154	1062.87	0	0	0	0	3.95094	4634.45	0
5:23317478-23317687	AT5G57580,	-	4.67855	378.962	0	0	0	0	0	0	1.16964	94.7406	0	0	0	0	0	0	7.30184	277.47	1.82546	69.3675	0	0	0	0	0	0	0	0	0	0	0	0	0	0	0	0	0	0	0	0	0	0	0	0	7.90187	414.848	0
5:23525674-23525922	AT5G58140,	+	4.67855	3490.2	0	0	0	0	0	0	1.16964	872.549	0	0	0	0	0	0	0	0	0	0	0	0	0	0	0	0	0	0	0	0	0	0	0	0	0	0	0	0	0	0	0	0	0	0	0	0	0
5:23527143-23527316	AT5G58140,	+	4.67855	2793.09	0	0	0	0	0	0	1.16964	698.273	0	0	0	0	0	0	0	0	0	0	0	0	0	0	0	0	0	0	0	0	0	0	0	0	0	0	0	0	0	0	0	0	0	0	0	0	0
5:23546636-23547075	AT5G58190,	+	4.67855	159.071	8.13517	97.6221	0	0	0	0	3.20343	64.1732	0	0	0	0	0	0	0	0	0	0	0	0	0	0	0	0	0	0	0	0	0	0	0	0	0	0	0	0	0	0	0	0	0	0	0	0	0
5:23580148-23580352	AT5G58330,	-	4.67855	3092.52	0	0	0	0	0	0	1.16964	773.13	0	0	0	0	0	0	0	0	0	0	0	0	0	0	0	0	0	0	0	0	0	0	0	0	0	0	0	0	0	0	0	0	0	0	0	0	0
5:23998959-23999179	AT5G59550,	+	4.67855	421.069	0	0	0	0	0	0	1.16964	105.267	0	0	0	0	0	0	0	0	0	0	0	0	0	0	0	0	0	0	0	0	0	0	0	0	0	0	0	0	0	0	0	0	0	0	0	0	0
5:24297668-24300283	AT5G60410,	+	4.67855	921.674	0	0	0	0	0	0	1.16964	230.419	0	0	0	0	0	0	0	0	0	0	6.22107	850.213	0	0	0	0	8.21547	710.638	3.60914	390.213	0	0	0	0	0	0	0	0	0	0	4.17542	851.785	0	0	0	0	7.72132
5:24310149-24310685	AT5G60450,	-	4.67855	219.892	0	0	0	0	0	0	1.16964	54.9729	0	0	0	0	0	0	0	0	0	0	0	0	0	0	0	0	0	0	0	0	0	0	0	0	0	0	0	0	0	0	0	0	0	0	0	0	0
5:24398275-24398797	AT5G60690,	+	4.67855	219.892	0	0	0	0	0	0	1.16964	54.9729	0	0	0	0	0	0	0	0	0	0	0	0	0	0	0	0	0	0	0	0	0	0	0	0	0	0	0	0	0	0	0	0	0	0	0	0	0
5:24630140-24630981	AT5G61240,	+	4.67855	505.283	0	0	0	0	0	0	1.16964	126.321	0	0	0	0	0	0	0	0	0	0	0	0	0	0	0	0	0	0	0	0	0	0	0	0	0	0	0	0	0	0	0	0	0	0	0	0	0
5:25126965-25129144	AT5G62600,	-	4.67855	187.142	0	0	0	0	0	0	1.16964	46.7855	0	0	0	0	0	0	0	0	0	0	0	0	0	0	0	0	0	0	0	0	0	0	0	0	0	0	0	0	0	0	0	0	0	0	0	0	0
5:25269490-25270705	AT5G62960,	+	4.67855	102.928	0	0	0	0	0	0	1.16964	25.732	0	0	0	0	0	0	0	0	0	0	0	0	0	0	0	0	0	0	0	0	0	0	0	0	0	0	0	0	0	0	0	0	0	0	0	0	0
5:25626130-25626767	AT5G64030,	+	9.3571	313.463	0	0	0	0	0	0	2.33927	78.3657	0	0	0	0	0	0	0	0	0	0	0	0	0	0	0	0	0	0	0	0	0	0	0	0	0	0	0	0	0	0	0	0	0	0	0	0	0
5:25629160-25629429	AT5G64040,	+	4.67855	62973.3	0	0	0	0	0	0	1.16964	15743.3	0	0	0	0	0	0	0	0	0	0	0	0	0	0	0	0	0	0	0	0	0	0	0	0	0	0	0	0	0	0	0	0	0	0	0	0	0
5:25696331-25696661	AT5G64240,	+	9.3571	1529.89	0	0	0	0	0	0	2.33927	382.471	0	0	0	0	4.26779	951.717	0	0	1.06695	237.929	0	0	0	0	0	0	0	0	0	0	0	0	0	0	0	0	0	0	0	0	0	0	0	0	0	0	0
5:25774668-25775115	AT5G64460,	-	4.67855	870.21	0	0	0	0	0	0	1.16964	217.553	0	0	0	0	0	0	0	0	0	0	0	0	0	0	0	0	0	0	0	0	0	0	4.60616	686.318	0	0	0	0	1.15154	171.579	0	0	0	0	0	0	0
5:25885312-25885460	AT5G64740,	+	4.67855	1632.81	0	0	0	0	0	0	1.16964	408.203	0	0	0	0	0	0	0	0	0	0	0	0	0	0	0	0	0	0	0	0	0	0	0	0	0	0	0	0	0	0	0	0	0	0	0	0	0
5:25971377-25971592	AT5G65010,	+	9.3571	1286.6	4.06759	752.504	0	0	7.71728	1007.1	5.28549	761.552	0	0	0	0	0	0	0	0	0	0	0	0	0	0	0	0	0	0	0	0	0	0	0	0	0	0	0	0	0	0	0	0	0	0	0	0	0
5:26375293-26375859	AT5G65930,	-	9.3571	285.391	0	0	0	0	0	0	2.33927	71.3479	0	0	0	0	0	0	0	0	0	0	0	0	0	0	0	0	0	0	0	0	0	0	0	0	0	0	0	0	0	0	0	0	0	0	3.95094	205.449	0
5:26797766-26798154	AT5G67160,	+	4.67855	65.4997	0	0	0	0	0	0	1.16964	16.3749	0	0	0	0	0	0	0	0	0	0	0	0	0	0	0	0	0	0	0	0	0	0	0	0	0	0	0	0	0	0	0	0	0	0	0	0	0
5:26881644-26882588	AT5G67380,	-	4.67855	973.138	0	0	0	0	0	0	1.16964	243.285	0	0	0	0	0	0	0	0	0	0	0	0	0	0	0	0	0	0	0	0	0	0	0	0	0	0	0	0	0	0	0	0	0	0	0	0	0
1:264280-264712	AT1G01710,	+	0	0	4.06759	536.921	0	0	0	0	1.0169	134.23	0	0	0	0	0	0	0	0	0	0	0	0	0	0	0	0	0	0	0	0	0	0	0	0	0	0	0	0	0	0	0	0	0	0	0	0	0
1:329781-329924	AT1G01950,	+	0	0	4.06759	215.582	0	0	3.85864	119.618	1.98156	83.8	3.73848	157.016	0	0	0	0	0	0	0.934619	39.254	0	0	0	0	0	0	0	0	0	0	0	0	0	0	0	0	0	0	0	0	16.7017	242.174	0	0	0	0	3.86066
1:383395-384969	AT1G02080,	+	0	0	4.06759	614.206	0	0	0	0	1.0169	153.551	0	0	3.19383	648.347	0	0	0	0	0.798457	162.087	0	0	0	0	0	0	0	0	0	0	0	0	0	0	0	0	0	0	0	0	0	0	0	0	0	0	0
1:454415-455040	AT1G02300,	+	0	0	4.06759	540.989	0	0	0	0	1.0169	135.247	3.73848	381.325	0	0	12.8034	303.013	3.65092	284.772	5.04819	242.277	0	0	8.63561	569.95	0	0	0	0	2.1589	142.488	4.73005	553.416	0	0	0	0	0	0	1.18251	138.354	0	0	0	0	3.95094	450.407	3.86066
1:949297-949796	AT1G03780,	-	0	0	4.06759	48.811	0	0	0	0	1.0169	12.2028	0	0	0	0	0	0	0	0	0	0	0	0	0	0	4.3666	48.0326	0	0	1.09165	12.0081	0	0	0	0	0	0	0	0	0	0	0	0	0	0	0	0	0
1:950198-951211	AT1G03780,	-	0	0	4.06759	32.5407	0	0	0	0	1.0169	8.13517	0	0	0	0	0	0	0	0	0	0	0	0	0	0	0	0	0	0	0	0	0	0	0	0	0	0	0	0	0	0	0	0	0	0	0	0	0
1:1062316-1062490	AT1G04110,	-	0	0	4.06759	65.0814	0	0	0	0	1.0169	16.2703	0	0	0	0	0	0	0	0	0	0	0	0	0	0	0	0	0	0	0	0	0	0	0	0	0	0	0	0	0	0	0	0	0	0	0	0	0
1:1353224-1353444	AT1G04810,	+	0	0	4.06759	317.272	0	0	0	0	1.0169	79.3179	0	0	0	0	0	0	0	0	0	0	0	0	0	0	0	0	0	0	0	0	0	0	0	0	0	0	0	0	0	0	0	0	0	0	0	0	0
1:1431807-1432518	AT1G05010,	-	0	0	4.06759	5808.51	18.3218	3366.64	3.85864	3434.19	6.56201	3152.33	0	0	6.38766	6873.12	8.53558	5292.06	0	0	3.73081	3041.29	4.14738	4850.36	0	0	0	0	0	0	1.03685	1212.59	0	0	0	0	4.10454	5537.03	0	0	1.02614	1384.26	0	0	4.3884	6306.13	0	0	0
1:1627828-1628058	AT1G05500,	+	0	0	8.13517	524.719	0	0	0	0	2.03379	131.18	0	0	0	0	0	0	0	0	0	0	0	0	0	0	0	0	0	0	0	0	0	0	0	0	0	0	0	0	0	0	0	0	0	0	0	0	0
1:2050703-2050870	AT1G06690,	-	0	0	4.06759	663.017	0	0	0	0	1.0169	165.754	0	0	0	0	0	0	0	0	0	0	0	0	0	0	0	0	0	0	0	0	0	0	0	0	0	0	0	0	0	0	0	0	0	0	0	0	0
1:2053786-2054596	AT1G06700,	-	0	0	8.13517	1098.25	0	0	0	0	2.03379	274.562	0	0	0	0	0	0	0	0	0	0	0	0	0	0	0	0	0	0	0	0	0	0	0	0	0	0	0	0	0	0	0	0	0	0	0	0	0
1:2102078-2102409	AT1G06840,	-	0	0	4.06759	81.3517	0	0	0	0	1.0169	20.3379	0	0	0	0	0	0	0	0	0	0	0	0	0	0	0	0	0	0	0	0	0	0	0	0	0	0	0	0	0	0	0	0	0	0	0	0	0
1:2249969-2250279	AT1G07320,	+	0	0	4.06759	6796.94	0	0	0	0	1.0169	1699.23	0	0	0	0	0	0	0	0	0	0	0	0	0	0	0	0	0	0	0	0	0	0	0	0	0	0	0	0	0	0	0	0	0	0	0	0	0
1:2384126-2384997	AT1G07705,	+	0	0	4.06759	235.92	0	0	0	0	1.0169	58.98	0	0	0	0	0	0	0	0	0	0	0	0	0	0	0	0	0	0	0	0	0	0	0	0	0	0	0	0	0	0	0	0	0	0	0	0	0
1:2602097-2603263	AT1G08260,	+	0	0	4.06759	36.6083	0	0	0	0	1.0169	9.15207	0	0	0	0	0	0	0	0	0	0	0	0	0	0	0	0	0	0	0	0	0	0	0	0	0	0	0	0	0	0	0	0	0	0	0	0	0
1:2638907-2639051	AT1G08370,	+	0	0	4.06759	268.461	0	0	0	0	1.0169	67.1152	0	0	0	0	0	0	0	0	0	0	0	0	0	0	0	0	0	0	0	0	0	0	0	0	0	0	0	0	0	0	0	0	0	0	0	0	0
1:2670607-2670799	AT1G08450,	-	0	0	4.06759	1753.13	0	0	0	0	1.0169	438.283	0	0	0	0	0	0	0	0	0	0	0	0	0	0	0	0	0	0	0	0	0	0	0	0	0	0	0	0	0	0	0	0	0	0	0	0	0
1:2707424-2707677	AT1G08550,	+	0	0	4.06759	1134.86	4.58046	1190.92	3.85864	1103.57	3.12667	857.337	0	0	0	0	0	0	0	0	0	0	0	0	0	0	0	0	0	0	0	0	0	0	0	0	0	0	0	0	0	0	0	0	4.3884	1241.92	0	0	0
1:2707424-2707921	AT1G08550,	+	0	0	8.13517	1419.59	0	0	0	0	2.03379	354.897	0	0	0	0	4.26779	768.202	0	0	1.06695	192.051	0	0	21.589	1144.22	0	0	0	0	5.39726	286.055	0	0	0	0	12.3136	952.254	7.85756	1033.27	5.0428	496.381	4.17542	1306.91	4.3884	1404.29	3.95094	1224.79	0
1:2848911-2852778	n/a	+	0	0	4.06759	244.055	0	0	0	0	1.0169	61.0138	0	0	0	0	0	0	0	0	0	0	0	0	0	0	0	0	0	0	0	0	0	0	0	0	0	0	0	0	0	0	0	0	0	0	0	0	0
1:2901728-2902171	AT1G09020,	-	0	0	4.06759	780.977	0	0	0	0	1.0169	195.244	0	0	0	0	0	0	0	0	0	0	0	0	0	0	0	0	0	0	0	0	0	0	0	0	0	0	0	0	0	0	0	0	0	0	0	0	0
1:3059807-3064874	n/a	+	0	0	40.6759	268.461	0	0	0	0	10.169	67.1152	0	0	0	0	0	0	29.2074	149.688	7.30184	37.4219	22.8106	223.959	0	0	56.7657	283.829	0	0	19.8941	126.947	42.5705	227.042	0	0	0	0	0	0	10.6426	56.7606	0	0	0	0	0	0	0
1:3130874-3131046	AT1G09660,	-	0	0	4.06759	183.041	0	0	0	0	1.0169	45.7604	0	0	0	0	0	0	0	0	0	0	0	0	0	0	0	0	0	0	0	0	0	0	0	0	0	0	0	0	0	0	0	0	0	0	0	0	0
1:3232017-3232777	AT1G09932,	-	0	0	4.06759	126.095	0	0	0	0	1.0169	31.5238	0	0	0	0	0	0	3.65092	160.64	0.91273	40.1601	0	0	0	0	0	0	0	0	0	0	0	0	0	0	0	0	0	0	0	0	0	0	0	0	0	0	0
1:3376175-3376725	AT1G10290,	+	0	0	4.06759	593.868	0	0	0	0	1.0169	148.467	0	0	0	0	0	0	0	0	0	0	0	0	4.31781	682.213	0	0	0	0	1.07945	170.553	0	0	0	0	0	0	0	0	0	0	0	0	0	0	0	0	0
1:3587072-3587392	AT1G10760,	-	0	0	4.06759	5507.51	0	0	0	0	1.0169	1376.88	0	0	0	0	0	0	0	0	0	0	0	0	0	0	0	0	0	0	0	0	0	0	0	0	0	0	0	0	0	0	0	0	0	0	0	0	0
1:4019656-4019854	AT1G11910,	+	0	0	8.13517	4889.24	0	0	0	0	2.03379	1222.31	0	0	0	0	0	0	0	0	0	0	0	0	0	0	0	0	0	0	0	0	0	0	0	0	0	0	0	0	0	0	0	0	0	0	0	0	0
1:4399548-4399735	AT1G12930,	-	0	0	20.3379	187.109	0	0	0	0	5.08448	46.7773	0	0	0	0	0	0	0	0	0	0	0	0	0	0	0	0	0	0	0	0	0	0	0	0	0	0	0	0	0	0	0	0	0	0	0	0	0
1:4438451-4438764	AT1G13000,	-	0	0	4.06759	374.218	0	0	0	0	1.0169	93.5545	0	0	0	0	0	0	0	0	0	0	0	0	0	0	0	0	0	0	0	0	0	0	0	0	0	0	0	0	0	0	0	0	0	0	0	0	0
1:4836694-4837069	AT1G14130,	-	0	0	4.06759	134.23	0	0	0	0	1.0169	33.5576	0	0	0	0	0	0	0	0	0	0	0	0	0	0	0	0	0	0	0	0	0	0	0	0	0	0	0	0	0	0	0	0	0	0	0	0	0
1:4876112-4876767	AT1G14270,	-	0	0	8.13517	1411.45	0	0	0	0	2.03379	352.863	0	0	0	0	0	0	0	0	0	0	0	0	0	0	0	0	0	0	0	0	0	0	0	0	0	0	0	0	0	0	0	0	0	0	0	0	0
1:5112825-5113352	AT1G14840,	-	0	0	4.06759	455.57	0	0	0	0	1.0169	113.892	0	0	0	0	0	0	0	0	0	0	0	0	0	0	0	0	0	0	0	0	0	0	0	0	0	0	0	0	0	0	0	0	0	0	0	0	0
1:5199568-5201950	AT1G15110,	+	0	0	4.06759	32.5407	0	0	0	0	1.0169	8.13517	0	0	0	0	0	0	0	0	0	0	0	0	0	0	0	0	0	0	0	0	0	0	0	0	0	0	0	0	0	0	0	0	0	0	0	0	0
1:5297892-5298122	AT1G05163,AT1G15405,	+	0	0	4.06759	1.10914e+06	0	0	0	0	1.0169	277285	0	0	0	0	0	0	0	0	0	0	0	0	0	0	0	0	0	0	0	0	0	0	0	0	0	0	0	0	0	0	0	0	0	0	0	0	0
1:5855750-5856003	AT1G17130,	+	0	0	4.06759	805.382	0	0	0	0	1.0169	201.346	0	0	0	0	4.26779	627.365	0	0	1.06695	156.841	0	0	0	0	0	0	0	0	0	0	0	0	0	0	0	0	0	0	0	0	0	0	0	0	0	0	0
1:5888297-5889406	AT1G17220,	+	0	0	4.06759	2530.04	0	0	0	0	1.0169	632.51	0	0	6.38766	2733.92	0	0	0	0	1.59691	683.479	0	0	0	0	0	0	0	0	0	0	0	0	0	0	0	0	0	0	0	0	0	0	0	0	0	0	0
1:6035859-6036410	AT1G17550,	+	0	0	12.2028	589.8	4.58046	567.977	0	0	4.1958	289.444	0	0	0	0	0	0	0	0	0	0	0	0	4.31781	474.959	0	0	0	0	1.07945	118.74	0	0	0	0	0	0	0	0	0	0	0	0	0	0	3.95094	367.437	0
1:6094338-6095923	AT1G17720,	-	0	0	4.06759	728.098	0	0	0	0	1.0169	182.025	0	0	0	0	0	0	0	0	0	0	0	0	0	0	0	0	0	0	0	0	0	0	0	0	0	0	0	0	0	0	0	0	0	0	0	0	0
1:6215018-6215344	AT1G18070,	-	0	0	4.06759	1224.34	0	0	0	0	1.0169	306.086	0	0	3.19383	1654.4	0	0	0	0	0.798457	413.601	0	0	0	0	0	0	0	0	0	0	0	0	0	0	0	0	0	0	0	0	4.17542	1394.59	0	0	0	0	0
1:6421398-6422614	AT1G18660,	+	0	0	4.06759	500.313	0	0	0	0	1.0169	125.078	0	0	0	0	4.26779	627.365	0	0	1.06695	156.841	0	0	0	0	0	0	0	0	0	0	0	0	0	0	0	0	0	0	0	0	0	0	0	0	0	0	0
1:6439530-6440285	AT1G18700,	+	0	0	8.13517	390.488	0	0	0	0	2.03379	97.6221	0	0	0	0	0	0	0	0	0	0	0	0	0	0	0	0	0	0	0	0	0	0	0	0	0	0	0	0	0	0	0	0	0	0	0	0	0
1:6732137-6732509	AT1G19450,	-	0	0	4.06759	744.368	0	0	0	0	1.0169	186.092	0	0	0	0	0	0	0	0	0	0	0	0	0	0	0	0	0	0	0	0	0	0	0	0	0	0	0	0	0	0	0	0	0	0	0	0	0
1:6779382-6779907	AT1G19600,	+	0	0	4.06759	317.272	0	0	0	0	1.0169	79.3179	0	0	0	0	0	0	0	0	0	0	0	0	0	0	0	0	0	0	0	0	0	0	0	0	0	0	0	0	0	0	0	0	0	0	0	0	0
1:6891713-6893236	AT1G19860,	-	0	0	8.13517	211.515	0	0	7.71728	277.822	3.96311	122.334	3.73848	463.571	3.19383	514.206	8.53558	610.294	14.6037	507.478	7.51789	523.887	0	0	0	0	4.3666	296.929	0	0	1.09165	74.2321	9.4601	156.092	0	0	4.10454	225.75	3.92878	176.795	4.37336	139.659	4.17542	233.823	4.3884	171.147	0	0	0
1:7145691-7149015	n/a	+	0	0	16.2703	48713.4	0	0	11.5759	30475.5	6.96157	19797.2	7.47696	34812.7	0	0	0	0	0	0	1.86924	8703.18	0	0	8.63561	36947.5	0	0	0	0	2.1589	9236.87	9.4601	43738.8	0	0	0	0	0	0	2.36503	10934.7	0	0	0	0	23.7056	41121.4	0
1:7410116-7410418	AT1G21160,	-	0	0	8.13517	187.109	0	0	0	0	2.03379	46.7773	0	0	0	0	0	0	0	0	0	0	0	0	0	0	0	0	0	0	0	0	0	0	0	0	0	0	0	0	0	0	0	0	0	0	0	0	0
1:7559439-7560288	AT1G21580,	-	0	0	4.06759	313.204	0	0	0	0	1.0169	78.3011	0	0	0	0	0	0	0	0	0	0	0	0	0	0	0	0	0	0	0	0	0	0	0	0	0	0	0	0	0	0	0	0	0	0	0	0	0
1:7575359-7577346	AT1G21610,	+	0	0	12.2028	341.677	0	0	0	0	3.05069	85.4193	0	0	0	0	0	0	0	0	0	0	0	0	0	0	0	0	0	0	0	0	0	0	0	0	0	0	0	0	0	0	0	0	0	0	0	0	0
1:8150733-8150936	AT1G23020,	+	0	0	4.06759	882.666	0	0	0	0	1.0169	220.667	0	0	0	0	0	0	0	0	0	0	0	0	0	0	0	0	0	0	0	0	0	0	0	0	0	0	0	0	0	0	0	0	0	0	0	0	0
1:8200773-8200916	AT1G23130,	+	0	0	8.13517	18312.3	0	0	0	0	2.03379	4578.07	0	0	0	0	0	0	0	0	0	0	0	0	0	0	0	0	0	0	0	0	0	0	0	0	0	0	0	0	0	0	0	0	0	0	0	0	11.582
1:8611523-8611752	AT1G24280,	+	0	0	4.06759	130.163	4.58046	109.931	0	0	2.16201	60.0234	0	0	0	0	0	0	0	0	0	0	4.14738	87.095	0	0	0	0	0	0	1.03685	21.7737	0	0	0	0	0	0	0	0	0	0	0	0	8.77679	109.71	3.95094	102.724	0
1:8641451-8643290	AT1G24360,	+	0	0	8.13517	1460.26	0	0	0	0	2.03379	365.066	0	0	0	0	0	0	0	0	0	0	0	0	0	0	0	0	0	0	0	0	0	0	0	0	0	0	0	0	0	0	0	0	0	0	0	0	0
1:8994224-8995273	AT1G25570,	-	0	0	4.06759	252.19	0	0	0	0	1.0169	63.0476	0	0	0	0	0	0	0	0	0	0	0	0	0	0	0	0	0	0	0	0	0	0	0	0	0	0	0	0	0	0	0	0	0	0	0	0	0
1:9025138-9025511	AT1G26110,	-	0	0	4.06759	398.624	4.58046	503.85	0	0	2.16201	225.618	0	0	0	0	0	0	0	0	0	0	0	0	0	0	0	0	0	0	0	0	0	0	0	0	0	0	0	0	0	0	0	0	0	0	0	0	0
1:9576162-9592507	n/a	+	0	0	8.13517	130.163	0	0	0	0	2.03379	32.5407	0	0	0	0	0	0	0	0	0	0	0	0	4.31781	73.4027	0	0	0	0	1.07945	18.3507	4.73005	99.3311	0	0	8.20909	90.3	0	0	3.23479	47.4078	0	0	0	0	0	0	0
1:9612926-9613314	AT1G27630,	+	0	0	4.06759	532.854	0	0	0	0	1.0169	133.213	0	0	0	0	0	0	0	0	0	0	0	0	0	0	0	0	0	0	0	0	0	0	0	0	0	0	0	0	0	0	0	0	0	0	0	0	0
1:9813853-9815190	AT1G28120,	-	0	0	4.06759	479.975	0	0	0	0	1.0169	119.994	0	0	0	0	0	0	0	0	0	0	0	0	0	0	0	0	0	0	0	0	0	0	0	0	0	0	0	0	0	0	0	0	0	0	0	0	0
1:10075360-10075858	AT1G28670,	-	0	0	4.06759	475.908	0	0	0	0	1.0169	118.977	3.73848	456.094	0	0	0	0	0	0	0.934619	114.024	0	0	0	0	0	0	4.10774	279.326	1.02693	69.8315	0	0	0	0	0	0	3.92878	290.73	0.982195	72.6824	0	0	4.3884	491.5	0	0	3.86066
1:10098928-10100152	AT1G28715,	-	0	0	4.06759	32.5407	0	0	0	0	1.0169	8.13517	0	0	0	0	0	0	0	0	0	0	0	0	0	0	0	0	0	0	0	0	0	0	0	0	0	0	0	0	0	0	0	0	0	0	0	0	0
1:10475563-10475730	AT1G29920,	+	0	0	4.06759	201854	0	0	0	0	1.0169	50463.5	0	0	0	0	0	0	0	0	0	0	0	0	0	0	0	0	0	0	0	0	0	0	0	0	0	0	0	0	0	0	0	0	0	0	0	0	0
1:10492436-10492897	AT1G29950,	+	0	0	4.06759	138.298	0	0	0	0	1.0169	34.5745	0	0	0	0	0	0	0	0	0	0	0	0	0	0	0	0	0	0	0	0	0	0	0	0	0	0	0	0	0	0	0	0	0	0	0	0	0
1:10498418-10499244	AT1G29965,AT1G29970,	-	0	0	4.06759	305.069	0	0	0	0	1.0169	76.2673	0	0	0	0	0	0	0	0	0	0	0	0	0	0	0	0	0	0	0	0	0	0	0	0	0	0	0	0	0	0	0	0	0	0	0	0	0
1:10780167-10780774	AT1G30470,	+	0	0	4.06759	569.462	0	0	0	0	1.0169	142.366	0	0	3.19383	817.62	0	0	0	0	0.798457	204.405	0	0	0	0	0	0	0	0	0	0	0	0	0	0	0	0	0	0	0	0	0	0	0	0	0	0	0
1:10798046-10798235	AT1G30490,	-	0	0	4.06759	195.244	0	0	0	0	1.0169	48.811	0	0	0	0	0	0	0	0	0	0	0	0	0	0	0	0	0	0	0	0	0	0	0	0	0	0	0	0	0	0	0	0	0	0	0	0	0
1:10812007-10812393	AT1G30520,	+	0	0	4.06759	634.544	0	0	0	0	1.0169	158.636	0	0	0	0	0	0	0	0	0	0	0	0	4.31781	496.548	0	0	0	0	1.07945	124.137	0	0	0	0	0	0	0	0	0	0	8.35083	546.98	4.3884	430.063	0	0	0
1:10832906-10833429	AT1G30580,	-	0	0	4.06759	2342.93	0	0	0	0	1.0169	585.733	0	0	0	0	0	0	0	0	0	0	0	0	4.31781	2236.62	4.3666	2087.23	0	0	2.1711	1080.96	0	0	4.60616	1999.07	0	0	0	0	1.15154	499.768	0	0	0	0	0	0	0
1:11143690-11144015	AT1G31180,	-	0	0	4.06759	695.557	0	0	0	0	1.0169	173.889	0	0	0	0	0	0	0	0	0	0	10.3685	746.528	0	0	4.3666	716.122	4.10774	628.484	4.7107	522.783	0	0	0	0	0	0	0	0	0	0	0	0	0	0	0	0	3.86066
1:11296000-11296267	AT1G31550,	-	0	0	4.06759	309.137	0	0	0	0	1.0169	77.2842	0	0	0	0	0	0	0	0	0	0	0	0	0	0	0	0	0	0	0	0	0	0	4.60616	262.551	0	0	0	0	1.15154	65.6378	0	0	0	0	0	0	0
1:11331936-11332572	AT1G31660,	-	0	0	4.06759	341.677	0	0	0	0	1.0169	85.4193	0	0	0	0	0	0	0	0	0	0	0	0	0	0	0	0	0	0	0	0	0	0	0	0	0	0	0	0	0	0	0	0	0	0	0	0	0
1:11533810-11534054	AT1G32060,	+	0	0	8.13517	20163	0	0	0	0	2.03379	5040.76	0	0	0	0	0	0	0	0	0	0	0	0	0	0	0	0	0	0	0	0	0	0	0	0	0	0	0	0	0	0	0	0	0	0	0	0	0
1:11875443-11875803	AT1G32790,	-	0	0	4.06759	366.083	0	0	0	0	1.0169	91.5207	0	0	0	0	0	0	0	0	0	0	0	0	0	0	0	0	0	0	0	0	4.73005	463.545	0	0	0	0	0	0	1.18251	115.886	0	0	0	0	0	0	0
1:11884519-11885382	AT1G32810,	+	0	0	4.06759	366.083	0	0	0	0	1.0169	91.5207	0	0	0	0	0	0	0	0	0	0	0	0	0	0	0	0	0	0	0	0	0	0	0	0	0	0	0	0	0	0	0	0	0	0	0	0	0
1:11921135-11921449	AT1G32900,	-	0	0	8.13517	252.19	0	0	0	0	2.03379	63.0476	0	0	0	0	0	0	0	0	0	0	0	0	0	0	0	0	0	0	0	0	0	0	0	0	0	0	0	0	0	0	0	0	0	0	0	0	0
1:12145684-12145942	AT1G33470,	+	0	0	4.06759	569.462	0	0	0	0	1.0169	142.366	0	0	0	0	0	0	0	0	0	0	0	0	0	0	0	0	0	0	0	0	0	0	0	0	4.10454	562.323	0	0	1.02614	140.581	0	0	0	0	0	0	0
1:12195268-12196544	AT1G33615,	-	0	0	8.13517	48.811	0	0	0	0	2.03379	12.2028	0	0	9.58148	31.9383	0	0	0	0	2.39537	7.98457	0	0	0	0	0	0	0	0	0	0	0	0	0	0	0	0	0	0	0	0	0	0	0	0	0	0	0
1:12196286-12198853	n/a	-	0	0	4.06759	32.5407	9.16091	32.0632	15.4346	46.3037	7.16576	27.7269	0	0	0	0	0	0	0	0	0	0	0	0	0	0	0	0	0	0	0	0	0	0	4.60616	36.8493	8.20909	28.7318	0	0	3.20381	16.3953	0	0	0	0	0	0	0
1:12598848-12600110	AT1G34460,	+	0	0	4.06759	32.5407	9.16091	32.0632	3.85864	73.3141	4.27178	34.4795	14.9539	74.7696	15.9691	79.8457	8.53558	55.4813	14.6037	14.6037	13.5156	56.175	8.29476	64.2844	0	0	0	0	0	0	2.07369	16.0711	9.4601	33.1104	0	0	0	0	7.85756	23.5727	4.32942	14.1708	0	0	0	0	11.8528	39.5094	0
1:12598848-12601145	AT1G34460,	+	0	0	4.06759	20.3379	0	0	0	0	1.0169	5.08448	0	0	0	0	0	0	0	0	0	0	0	0	0	0	0	0	0	0	0	0	0	0	0	0	0	0	0	0	0	0	0	0	0	0	0	0	0
1:13123209-13124370	AT1G35580,	-	0	0	4.06759	939.613	0	0	0	0	1.0169	234.903	0	0	0	0	0	0	0	0	0	0	0	0	0	0	0	0	0	0	0	0	0	0	0	0	0	0	0	0	0	0	0	0	0	0	0	0	0
1:13207357-13207524	AT1G35670,	+	0	0	4.06759	296.934	4.58046	206.121	0	0	2.16201	125.764	0	0	0	0	0	0	0	0	0	0	0	0	0	0	0	0	0	0	0	0	0	0	0	0	0	0	0	0	0	0	0	0	4.3884	408.121	0	0	0
1:13207357-13207832	AT1G35670,	+	0	0	4.06759	357.948	0	0	0	0	1.0169	89.4869	0	0	0	0	0	0	0	0	0	0	0	0	0	0	0	0	0	0	0	0	0	0	0	0	0	0	0	0	0	0	0	0	0	0	0	0	0
1:13536183-13550636	n/a	+	0	0	4.06759	280.664	0	0	0	0	1.0169	70.1659	0	0	0	0	0	0	0	0	0	0	0	0	0	0	0	0	0	0	0	0	0	0	0	0	0	0	0	0	0	0	0	0	0	0	0	0	0
1:16128153-16128572	AT1G42970,	+	0	0	4.06759	26805.4	0	0	0	0	1.0169	6701.35	0	0	0	0	0	0	0	0	0	0	0	0	0	0	0	0	0	0	0	0	0	0	0	0	0	0	0	0	0	0	0	0	0	0	3.95094	33642.2	0
1:16277328-16277723	AT1G43190,	-	0	0	4.06759	658.949	0	0	0	0	1.0169	164.737	0	0	0	0	0	0	0	0	0	0	0	0	0	0	0	0	0	0	0	0	0	0	0	0	0	0	0	0	0	0	0	0	0	0	0	0	0
1:16788355-16788890	AT1G44130,	-	0	0	4.06759	12.2028	0	0	0	0	1.0169	3.05069	0	0	0	0	0	0	0	0	0	0	0	0	0	0	0	0	0	0	0	0	0	0	0	0	0	0	0	0	0	0	0	0	0	0	0	0	0
1:17158774-17160881	n/a	-	0	0	4.06759	81.3517	0	0	0	0	1.0169	20.3379	0	0	0	0	0	0	0	0	0	0	2.07369	82.9476	0	0	0	0	0	0	0.518423	20.7369	0	0	0	0	0	0	3.92878	78.5756	0.982195	19.6439	8.35083	100.21	0	0	0	0	0
1:17425407-17426517	AT1G47490,	+	0	0	4.06759	549.124	0	0	0	0	1.0169	137.281	0	0	0	0	0	0	0	0	0	0	0	0	0	0	0	0	0	0	0	0	0	0	0	0	0	0	0	0	0	0	0	0	0	0	0	0	3.86066
1:17461373-17470392	n/a	+	0	0	4.06759	158.636	0	0	0	0	1.0169	39.659	0	0	0	0	0	0	0	0	0	0	0	0	0	0	0	0	0	0	0	0	0	0	0	0	0	0	0	0	0	0	0	0	0	0	0	0	0
1:17887867-17888126	AT1G48410,	-	0	0	4.06759	870.464	0	0	0	0	1.0169	217.616	0	0	0	0	0	0	0	0	0	0	0	0	0	0	0	0	0	0	0	0	0	0	0	0	0	0	0	0	0	0	0	0	0	0	0	0	0
1:17890735-17890884	AT1G48410,	-	0	0	4.06759	691.49	0	0	0	0	1.0169	172.872	3.73848	714.049	0	0	4.26779	465.189	0	0	2.00157	294.81	0	0	0	0	0	0	0	0	0	0	0	0	0	0	0	0	0	0	0	0	4.17542	789.154	0	0	0	0	0
1:17984397-17984587	AT1G48635,	+	0	0	4.06759	195.244	0	0	0	0	1.0169	48.811	0	0	0	0	0	0	0	0	0	0	0	0	0	0	0	0	0	0	0	0	0	0	0	0	4.10454	192.914	0	0	1.02614	48.2284	0	0	0	0	0	0	0
1:18593876-18597207	AT1G50200,	-	0	0	4.06759	1549.75	0	0	0	0	1.0169	387.438	0	0	0	0	0	0	0	0	0	0	0	0	0	0	0	0	0	0	0	0	0	0	0	0	0	0	0	0	0	0	0	0	0	0	0	0	0
1:19126756-19127653	AT1G51580,	+	0	0	4.06759	138.298	0	0	0	0	1.0169	34.5745	0	0	0	0	0	0	0	0	0	0	0	0	0	0	0	0	0	0	0	0	0	0	0	0	0	0	0	0	0	0	0	0	0	0	0	0	0
1:19523595-19523787	AT1G52410,	+	0	0	4.06759	272.528	0	0	0	0	1.0169	68.1321	0	0	0	0	0	0	0	0	0	0	4.14738	495.612	0	0	0	0	0	0	1.03685	123.903	0	0	4.60616	317.825	0	0	0	0	1.15154	79.4562	0	0	0	0	0	0	0
1:19523719-19523918	AT1G52410,	+	0	0	4.06759	231.852	0	0	0	0	1.0169	57.9631	0	0	0	0	0	0	0	0	0	0	0	0	0	0	0	0	0	0	0	0	0	0	0	0	0	0	0	0	0	0	0	0	0	0	0	0	0
1:20294466-20295154	AT1G54370,	-	0	0	4.06759	382.353	0	0	0	0	1.0169	95.5883	0	0	0	0	0	0	0	0	0	0	4.14738	364.969	0	0	0	0	0	0	1.03685	91.2424	14.1902	340.564	0	0	8.20909	258.586	7.85756	310.374	7.5642	227.381	0	0	0	0	3.95094	256.811	0
1:20351449-20351802	AT1G54490,	+	0	0	4.06759	301.001	0	0	0	0	1.0169	75.2504	0	0	0	0	0	0	0	0	0	0	0	0	0	0	0	0	0	0	0	0	0	0	0	0	0	0	0	0	0	0	0	0	0	0	0	0	0
1:20406003-20406145	AT1G54650,	-	0	0	8.13517	142.366	0	0	0	0	2.03379	35.5914	0	0	0	0	0	0	0	0	0	0	0	0	0	0	0	0	0	0	0	0	0	0	0	0	0	0	0	0	0	0	0	0	0	0	0	0	0
1:20556839-20557269	AT1G55090,	+	0	0	4.06759	398.624	0	0	0	0	1.0169	99.6559	0	0	0	0	0	0	0	0	0	0	0	0	0	0	0	0	0	0	0	0	0	0	0	0	0	0	0	0	0	0	0	0	0	0	0	0	0
1:20608272-20608439	AT1G55250,	+	0	0	4.06759	199.312	0	0	0	0	1.0169	49.8279	0	0	0	0	0	0	0	0	0	0	0	0	0	0	0	0	0	0	0	0	0	0	0	0	0	0	0	0	0	0	0	0	0	0	0	0	0
1:20862584-20863419	AT1G55810,	+	0	0	4.06759	305.069	0	0	0	0	1.0169	76.2673	0	0	0	0	0	0	0	0	0	0	0	0	0	0	0	0	0	0	0	0	0	0	0	0	0	0	3.92878	161.08	0.982195	40.27	4.17542	179.543	0	0	0	0	0
1:20865103-20866564	AT1G55820,	+	0	0	4.06759	81.3517	0	0	0	0	1.0169	20.3379	0	0	0	0	0	0	0	0	0	0	0	0	0	0	0	0	0	0	0	0	0	0	0	0	0	0	0	0	0	0	0	0	0	0	0	0	0
1:20904262-20904837	AT1G55900,	+	0	0	4.06759	178.974	0	0	0	0	1.0169	44.7435	0	0	0	0	0	0	0	0	0	0	0	0	0	0	0	0	0	0	0	0	0	0	0	0	0	0	0	0	0	0	0	0	0	0	0	0	0
1:20968513-20968661	AT1G56070,	-	0	0	4.06759	10888.9	0	0	0	0	1.0169	2722.23	0	0	0	0	0	0	0	0	0	0	0	0	0	0	0	0	0	0	0	0	0	0	0	0	0	0	0	0	0	0	0	0	0	0	0	0	0
1:21031092-21031432	AT1G56200,	+	0	0	4.06759	1732.79	0	0	0	0	1.0169	433.198	0	0	0	0	0	0	0	0	0	0	0	0	4.31781	1373.06	0	0	0	0	1.07945	343.266	0	0	0	0	0	0	0	0	0	0	0	0	0	0	0	0	3.86066
1:21090053-21090204	AT1G56340,	-	0	0	4.06759	1566.02	0	0	0	0	1.0169	391.505	0	0	0	0	0	0	3.65092	2230.71	0.91273	557.678	2.07369	2239.59	0	0	0	0	0	0	0.518423	559.896	0	0	0	0	0	0	0	0	0	0	0	0	0	0	0	0	0
1:21164608-21165663	AT1G56500,	+	0	0	8.13517	911.139	0	0	0	0	2.03379	227.785	0	0	0	0	0	0	0	0	0	0	0	0	0	0	0	0	0	0	0	0	0	0	0	0	0	0	0	0	0	0	0	0	0	0	0	0	0
1:21193571-21193734	AT1G56560,	+	0	0	4.06759	333.542	0	0	0	0	1.0169	83.3855	0	0	0	0	0	0	0	0	0	0	0	0	0	0	0	0	0	0	0	0	0	0	0	0	0	0	0	0	0	0	0	0	0	0	0	0	0
1:21625393-21625634	AT1G58290,	-	0	0	4.06759	5792.24	18.3218	5171.34	0	0	5.59735	2740.9	0	0	0	0	0	0	0	0	0	0	0	0	0	0	0	0	0	0	0	0	0	0	0	0	0	0	0	0	0	0	0	0	0	0	0	0	0
1:21761146-21761292	AT1G58602,	+	0	0	4.06759	2098.87	0	0	0	0	1.0169	524.719	0	0	0	0	0	0	0	0	0	0	0	0	0	0	0	0	0	0	0	0	0	0	0	0	0	0	0	0	0	0	0	0	0	0	0	0	0
1:21864146-21864676	AT1G59520,	+	0	0	4.06759	248.123	0	0	0	0	1.0169	62.0307	0	0	0	0	0	0	0	0	0	0	0	0	0	0	0	0	0	0	0	0	0	0	0	0	0	0	0	0	0	0	0	0	0	0	0	0	0
1:22037792-22038106	AT1G59870,	-	0	0	4.06759	7638.93	0	0	0	0	1.0169	1909.73	0	0	0	0	0	0	0	0	0	0	0	0	0	0	0	0	0	0	0	0	0	0	0	0	0	0	0	0	0	0	0	0	0	0	0	0	0
1:22052580-22053383	AT1G59900,	+	0	0	4.06759	1980.91	0	0	0	0	1.0169	495.229	0	0	0	0	0	0	0	0	0	0	0	0	0	0	0	0	0	0	0	0	0	0	0	0	0	0	0	0	0	0	0	0	0	0	0	0	0
1:22209367-22209680	AT1G60220,	+	0	0	4.06759	496.246	0	0	0	0	1.0169	124.061	0	0	0	0	0	0	3.65092	324.932	0.91273	81.2329	0	0	0	0	0	0	0	0	0	0	0	0	0	0	0	0	0	0	0	0	0	0	0	0	0	0	0
1:22213574-22213805	AT1G60230,	-	0	0	4.06759	211.515	0	0	0	0	1.0169	52.8786	0	0	0	0	0	0	0	0	0	0	0	0	0	0	0	0	8.21547	209.495	2.05387	52.3736	0	0	0	0	0	0	0	0	0	0	0	0	0	0	0	0	0
1:22566221-22566705	AT1G61210,	+	0	0	4.06759	174.906	0	0	0	0	1.0169	43.7266	0	0	0	0	0	0	3.65092	197.15	0.91273	49.2874	0	0	0	0	0	0	0	0	0	0	0	0	0	0	0	0	0	0	0	0	0	0	0	0	0	0	0
1:22665289-22705416	n/a	-	0	0	8.13517	48.811	13.7414	50.385	0	0	5.46914	24.799	3.73848	29.9078	0	0	0	0	0	0	0.934619	7.47696	4.14738	35.2527	12.9534	43.1781	0	0	0	0	4.2752	19.6077	9.4601	42.5705	9.21232	41.4554	8.20909	20.5227	0	0	6.72038	26.1372	8.35083	50.105	4.3884	57.0492	0	0	3.86066
1:22700837-22701002	AT1G61520,	+	0	0	16.2703	145758	4.58046	226527	15.4346	212476	9.07134	146190	0	0	0	0	0	0	0	0	0	0	0	0	8.63561	155182	0	0	0	0	2.1589	38795.5	4.73005	165765	0	0	0	0	0	0	1.18251	41441.2	12.5262	157192	0	0	0	0	0
1:23789824-23790676	AT1G64090,	+	0	0	4.06759	1289.43	0	0	0	0	1.0169	322.356	0	0	0	0	0	0	3.65092	1496.88	0.91273	374.219	0	0	0	0	0	0	0	0	0	0	0	0	0	0	0	0	0	0	0	0	0	0	0	0	0	0	0
1:24048040-24048196	AT1G64720,	-	0	0	8.13517	10827.9	0	0	3.85864	6783.49	2.99845	4402.85	7.47696	6852.63	3.19383	8000.54	4.26779	5620.68	0	0	3.73464	5118.46	2.07369	9360.64	8.63561	12124.4	13.0998	6458.2	0	0	5.95227	6985.81	0	0	0	0	0	0	7.85756	6121.04	1.96439	1530.26	0	0	4.3884	11313.3	3.95094	10608.3	0
1:24242357-24243053	AT1G65270,	+	0	0	4.06759	553.192	0	0	0	0	1.0169	138.298	0	0	0	0	0	0	0	0	0	0	0	0	0	0	0	0	0	0	0	0	0	0	0	0	0	0	0	0	0	0	0	0	0	0	0	0	0
1:25206899-25207829	AT1G67320,	-	0	0	4.06759	158.636	0	0	0	0	1.0169	39.659	0	0	0	0	0	0	0	0	0	0	2.07369	250.917	0	0	4.3666	139.731	0	0	1.61007	97.6619	0	0	0	0	0	0	0	0	0	0	0	0	0	0	0	0	0
1:25394442-25394671	AT1G67740,	-	0	0	4.06759	33163	0	0	0	0	1.0169	8290.76	0	0	0	0	0	0	0	0	0	0	0	0	0	0	0	0	0	0	0	0	0	0	0	0	0	0	0	0	0	0	0	0	0	0	0	0	0
1:25494908-25495310	AT1G68010,	+	0	0	4.06759	11979	0	0	3.85864	16140.7	1.98156	7029.93	0	0	0	0	0	0	0	0	0	0	0	0	0	0	0	0	0	0	0	0	0	0	0	0	0	0	0	0	0	0	0	0	0	0	0	0	0
1:26018550-26019513	AT1G69210,	-	0	0	4.06759	69.149	0	0	0	0	1.0169	17.2872	0	0	0	0	0	0	0	0	0	0	0	0	0	0	0	0	0	0	0	0	0	0	0	0	0	0	0	0	0	0	0	0	0	0	0	0	0
1:26132140-26132533	AT1G69526,	+	0	0	4.06759	65.0814	4.58046	54.9655	3.85864	115.759	3.12667	58.9515	0	0	0	0	0	0	0	0	0	0	0	0	0	0	0	0	12.3232	82.1547	3.0808	20.5387	0	0	0	0	0	0	0	0	0	0	0	0	0	0	0	0	7.72132
1:26849201-26849553	AT1G71220,	+	0	0	4.06759	602.003	0	0	0	0	1.0169	150.501	0	0	0	0	0	0	0	0	0	0	0	0	0	0	0	0	0	0	0	0	0	0	0	0	0	0	0	0	0	0	0	0	0	0	0	0	0
1:27148959-27149101	AT1G72150,	-	0	0	4.06759	13410.8	0	0	0	0	1.0169	3352.71	3.73848	8288.21	0	0	4.26779	3563.6	0	0	2.00157	2962.95	0	0	0	0	4.3666	5122.02	0	0	1.09165	1280.5	14.1902	16716	0	0	0	0	0	0	3.54754	4179	0	0	0	0	3.95094	13938.9	11.582
1:27661170-27661678	AT1G73590,	+	0	0	4.06759	61.0138	0	0	0	0	1.0169	15.2535	0	0	0	0	0	0	0	0	0	0	0	0	0	0	0	0	0	0	0	0	0	0	0	0	0	0	0	0	0	0	0	0	0	0	0	0	0
1:27915328-27915838	AT1G74230,	+	0	0	4.06759	223.717	0	0	3.85864	131.194	1.98156	88.7277	0	0	0	0	0	0	0	0	0	0	0	0	0	0	0	0	0	0	0	0	0	0	4.60616	184.246	0	0	0	0	1.15154	46.0616	0	0	0	0	0	0	0
1:27992057-27992361	AT1G74470,	+	0	0	4.06759	29591.7	0	0	0	0	1.0169	7397.92	0	0	0	0	0	0	0	0	0	0	0	0	0	0	0	0	0	0	0	0	0	0	0	0	0	0	0	0	0	0	0	0	0	0	0	0	0
1:28116279-28116425	AT1G74840,	+	0	0	4.06759	1350.44	0	0	0	0	1.0169	337.61	0	0	0	0	0	0	0	0	0	0	0	0	0	0	0	0	0	0	0	0	0	0	0	0	0	0	0	0	0	0	0	0	0	0	0	0	0
1:28136128-28136969	AT1G74910,	-	0	0	4.06759	1704.32	0	0	0	0	1.0169	426.08	0	0	0	0	0	0	0	0	0	0	0	0	0	0	0	0	0	0	0	0	0	0	0	0	0	0	0	0	0	0	0	0	0	0	0	0	0
1:28191514-28191900	AT1G75100,	-	0	0	4.06759	776.909	0	0	0	0	1.0169	194.227	0	0	0	0	12.8034	580.419	0	0	3.20084	145.105	4.14738	487.317	17.2712	608.811	4.3666	589.49	8.21547	677.777	8.50017	590.849	0	0	0	0	0	0	0	0	0	0	0	0	4.3884	320.353	3.95094	347.682	0
1:28717165-28720068	n/a	+	0	0	4.06759	296.934	0	0	0	0	1.0169	74.2335	0	0	0	0	0	0	3.65092	562.242	0.91273	140.56	0	0	0	0	0	0	0	0	0	0	0	0	0	0	0	0	0	0	0	0	0	0	0	0	0	0	0
1:28760628-28760937	AT1G76630,	+	0	0	4.06759	130.163	0	0	0	0	1.0169	32.5407	0	0	0	0	0	0	0	0	0	0	0	0	0	0	0	0	0	0	0	0	0	0	0	0	0	0	0	0	0	0	0	0	0	0	0	0	0
1:28831762-28832538	AT1G76810,	-	0	0	8.13517	650.814	0	0	0	0	2.03379	162.703	0	0	0	0	0	0	0	0	0	0	0	0	0	0	0	0	0	0	0	0	0	0	0	0	0	0	0	0	0	0	0	0	0	0	0	0	0
1:29587873-29595650	n/a	+	0	0	4.06759	1675.85	4.58046	2409.32	0	0	2.16201	1021.29	0	0	0	0	4.26779	1749.79	3.65092	1803.55	1.97968	888.337	0	0	0	0	4.3666	2192.03	4.10774	2201.75	2.11858	1098.44	0	0	0	0	8.20909	2770.57	0	0	2.05227	692.642	0	0	0	0	0	0	0
1:29719111-29719995	AT1G79000,	-	0	0	4.06759	642.679	0	0	0	0	1.0169	160.67	0	0	0	0	0	0	0	0	0	0	0	0	0	0	0	0	0	0	0	0	0	0	0	0	0	0	0	0	0	0	0	0	0	0	0	0	0
1:29862654-29862836	AT1G79380,	-	0	0	4.06759	1517.21	0	0	0	0	1.0169	379.302	0	0	0	0	0	0	0	0	0	0	0	0	0	0	0	0	0	0	0	0	0	0	0	0	0	0	0	0	0	0	0	0	0	0	0	0	0
1:30059410-30064157	n/a	-	0	0	16.2703	447.435	27.4827	306.891	7.71728	266.246	12.8676	255.143	0	0	0	0	0	0	0	0	0	0	0	0	0	0	0	0	0	0	0	0	0	0	23.0308	299.4	8.20909	201.123	0	0	7.80997	125.131	0	0	8.77679	333.518	23.7056	296.32	0
1:30071287-30072129	AT1G79940,	-	0	0	8.13517	451.502	0	0	0	0	2.03379	112.876	0	0	0	0	0	0	0	0	0	0	0	0	0	0	0	0	0	0	0	0	0	0	0	0	0	0	0	0	0	0	0	0	0	0	0	0	0
1:30094238-30095534	AT1G80000,	+	0	0	4.06759	203.379	0	0	0	0	1.0169	50.8448	0	0	0	0	0	0	0	0	0	0	0	0	0	0	0	0	0	0	0	0	0	0	0	0	0	0	0	0	0	0	0	0	0	0	0	0	0
1:30218776-30218945	AT1G80380,	+	0	0	12.2028	2428.35	0	0	0	0	3.05069	607.087	0	0	0	0	0	0	0	0	0	0	0	0	0	0	0	0	0	0	0	0	0	0	0	0	0	0	0	0	0	0	0	0	0	0	0	0	0
2:669320-671402	n/a	-	0	0	4.06759	276.596	0	0	0	0	1.0169	69.149	0	0	0	0	0	0	0	0	0	0	0	0	0	0	0	0	0	0	0	0	0	0	0	0	0	0	0	0	0	0	0	0	0	0	0	0	0
2:1799660-1823822	n/a	-	0	0	4.06759	102772	0	0	0	0	1.0169	25692.9	0	0	0	0	0	0	0	0	0	0	0	0	0	0	0	0	0	0	0	0	0	0	0	0	0	0	0	0	0	0	0	0	0	0	0	0	0
2:2323420-2323681	AT2G05990,	+	0	0	4.06759	1142.99	0	0	0	0	1.0169	285.748	0	0	0	0	0	0	0	0	0	0	0	0	0	0	0	0	0	0	0	0	0	0	0	0	0	0	0	0	0	0	0	0	0	0	0	0	0
2:2361678-2361983	AT2G06050,	-	0	0	8.13517	618.273	0	0	0	0	2.03379	154.568	0	0	0	0	0	0	0	0	0	0	0	0	0	0	0	0	0	0	0	0	0	0	0	0	4.10454	2577.65	0	0	1.02614	644.413	0	0	0	0	0	0	0
2:2925621-2926524	AT2G07050,	+	0	0	4.06759	1252.82	0	0	0	0	1.0169	313.204	0	0	0	0	0	0	0	0	0	0	0	0	0	0	0	0	0	0	0	0	0	0	0	0	0	0	0	0	0	0	4.17542	1665.99	0	0	0	0	7.72132
2:2925886-2926336	AT2G07050,	+	0	0	4.06759	923.342	0	0	3.85864	794.879	1.98156	429.555	0	0	0	0	0	0	0	0	0	0	2.07369	1258.73	0	0	0	0	0	0	0.518423	314.682	0	0	0	0	0	0	3.92878	1206.14	0.982195	301.534	0	0	0	0	0	0	0
2:2925886-2926524	AT2G07050,	+	0	0	4.06759	1090.11	4.58046	916.091	0	0	2.16201	501.551	0	0	0	0	4.26779	874.897	0	0	1.06695	218.724	0	0	0	0	0	0	0	0	0	0	0	0	0	0	0	0	0	0	0	0	0	0	0	0	7.90187	1236.64	0
2:4009334-4009945	n/a	+	0	0	4.06759	4.06759	0	0	0	0	1.0169	1.0169	0	0	0	0	0	0	0	0	0	0	0	0	0	0	0	0	0	0	0	0	0	0	0	0	0	0	0	0	0	0	0	0	0	0	0	0	0
2:4478871-4479316	AT2G11225,	+	0	0	4.06759	1716.52	0	0	0	0	1.0169	429.13	0	0	0	0	0	0	0	0	0	0	0	0	0	0	0	0	0	0	0	0	0	0	0	0	0	0	0	0	0	0	0	0	0	0	0	0	0
2:4492441-4493960	n/a	+	0	0	4.06759	4.06759	0	0	0	0	1.0169	1.0169	0	0	0	0	0	0	0	0	0	0	0	0	0	0	13.0998	8.73319	0	0	3.27495	2.1833	0	0	0	0	0	0	0	0	0	0	0	0	0	0	0	0	0
2:6214234-6214371	AT2G14560,	+	0	0	4.06759	1252.82	0	0	0	0	1.0169	313.204	0	0	0	0	0	0	0	0	0	0	0	0	0	0	0	0	0	0	0	0	0	0	0	0	0	0	0	0	0	0	0	0	0	0	0	0	0
2:6283066-6283257	AT2G14680,	+	0	0	8.13517	370.15	0	0	0	0	2.03379	92.5376	0	0	0	0	0	0	0	0	0	0	0	0	0	0	0	0	0	0	0	0	0	0	0	0	0	0	0	0	0	0	0	0	0	0	0	0	0
2:7534982-7543020	n/a	-	0	0	4.06759	618.273	0	0	7.71728	798.738	2.94622	354.253	0	0	0	0	0	0	0	0	0	0	0	0	0	0	0	0	0	0	0	0	0	0	13.8185	838.321	0	0	0	0	3.45462	209.58	0	0	0	0	0	0	0
2:8480213-8480684	AT2G19600,	+	0	0	4.06759	97.6221	0	0	0	0	1.0169	24.4055	0	0	0	0	0	0	0	0	0	0	0	0	0	0	0	0	0	0	0	0	0	0	0	0	0	0	0	0	0	0	0	0	0	0	0	0	0
2:8615007-8615668	AT2G19940,	+	0	0	4.06759	894.869	0	0	0	0	1.0169	223.717	0	0	0	0	0	0	0	0	0	0	0	0	0	0	0	0	0	0	0	0	0	0	0	0	4.10454	952.254	3.92878	852.545	2.00833	451.2	0	0	0	0	0	0	0
2:8645172-8645590	AT2G20020,	+	0	0	8.13517	667.084	0	0	0	0	2.03379	166.771	0	0	0	0	0	0	0	0	0	0	0	0	0	0	0	0	0	0	0	0	0	0	0	0	0	0	0	0	0	0	0	0	0	0	0	0	0
2:8857199-8857575	AT2G20570,	-	0	0	4.06759	2704.95	4.58046	3435.34	0	0	2.16201	1535.07	0	0	0	0	0	0	0	0	0	0	0	0	0	0	0	0	0	0	0	0	0	0	0	0	0	0	0	0	0	0	0	0	0	0	0	0	0
2:8912914-8913142	AT2G20670,	-	0	0	8.13517	4433.67	0	0	0	0	2.03379	1108.42	0	0	0	0	0	0	0	0	0	0	0	0	0	0	0	0	0	0	0	0	0	0	0	0	0	0	0	0	0	0	0	0	0	0	0	0	0
2:8976823-8977181	AT2G20850,	-	0	0	4.06759	170.839	0	0	0	0	1.0169	42.7097	0	0	0	0	0	0	0	0	0	0	0	0	4.31781	159.759	0	0	0	0	1.07945	39.9397	0	0	0	0	0	0	3.92878	188.581	0.982195	47.1454	4.17542	167.017	0	0	0	0	0
2:9216208-9219954	n/a	+	0	0	4.06759	3099.5	0	0	0	0	1.0169	774.875	0	0	0	0	0	0	0	0	0	0	0	0	0	0	0	0	0	0	0	0	0	0	0	0	0	0	0	0	0	0	0	0	0	0	0	0	0
2:9223135-9223347	AT2G21540,	-	0	0	4.06759	174.906	0	0	0	0	1.0169	43.7266	0	0	0	0	0	0	0	0	0	0	0	0	0	0	0	0	0	0	0	0	0	0	0	0	0	0	0	0	0	0	0	0	0	0	0	0	0
2:9488614-9489599	AT2G22330,	+	0	0	4.06759	272.528	0	0	0	0	1.0169	68.1321	0	0	0	0	0	0	0	0	0	0	0	0	0	0	0	0	0	0	0	0	0	0	0	0	0	0	0	0	0	0	0	0	0	0	0	0	0
2:9788915-9801368	n/a	+	0	0	4.06759	5584.8	0	0	0	0	1.0169	1396.2	0	0	0	0	0	0	0	0	0	0	0	0	0	0	0	0	0	0	0	0	0	0	0	0	0	0	0	0	0	0	0	0	0	0	0	0	0
2:9827770-9828210	AT2G23080,	+	0	0	4.06759	406.759	0	0	0	0	1.0169	101.69	0	0	0	0	0	0	0	0	0	0	0	0	0	0	0	0	0	0	0	0	0	0	0	0	0	0	0	0	0	0	0	0	0	0	0	0	0
2:10335962-10336117	AT2G24280,	+	0	0	4.06759	630.476	0	0	0	0	1.0169	157.619	0	0	0	0	0	0	0	0	0	0	0	0	0	0	0	0	0	0	0	0	0	0	0	0	0	0	0	0	0	0	0	0	0	0	0	0	0
2:11035816-11036352	AT2G25880,	-	0	0	8.13517	69.149	0	0	0	0	2.03379	17.2872	0	0	0	0	0	0	0	0	0	0	0	0	0	0	0	0	0	0	0	0	0	0	0	0	0	0	0	0	0	0	0	0	0	0	0	0	0
2:11149064-11149304	AT2G26190,	-	0	0	4.06759	565.395	4.58046	499.27	0	0	2.16201	266.166	0	0	0	0	0	0	7.30184	982.097	1.82546	245.524	2.07369	520.496	0	0	0	0	0	0	0.518423	130.124	0	0	0	0	0	0	0	0	0	0	0	0	0	0	3.95094	478.063	0
2:11165146-11165368	AT2G26230,	+	0	0	4.06759	532.854	0	0	0	0	1.0169	133.213	0	0	0	0	0	0	0	0	0	0	0	0	0	0	0	0	0	0	0	0	0	0	0	0	0	0	0	0	0	0	0	0	0	0	0	0	0
2:11198796-11199267	AT2G26300,	+	0	0	4.06759	602.003	0	0	0	0	1.0169	150.501	0	0	0	0	0	0	0	0	0	0	0	0	0	0	0	0	0	0	0	0	0	0	0	0	0	0	0	0	0	0	0	0	0	0	0	0	0
2:11291531-11291676	AT2G26550,	-	0	0	12.2028	362.015	4.58046	476.368	0	0	4.1958	209.596	0	0	0	0	0	0	0	0	0	0	2.07369	385.706	4.31781	354.06	0	0	0	0	1.59787	184.942	14.1902	397.324	0	0	4.10454	381.723	0	0	4.57367	194.762	4.17542	484.348	4.3884	465.17	0	0	0
2:11401829-11402164	AT2G26760,	+	0	0	4.06759	81.3517	0	0	0	0	1.0169	20.3379	0	0	0	0	0	0	0	0	0	0	0	0	0	0	0	0	0	0	0	0	0	0	0	0	0	0	0	0	0	0	0	0	0	0	0	0	0
2:11481518-11482430	AT2G26910,	-	0	0	8.13517	776.909	0	0	0	0	2.03379	194.227	0	0	0	0	0	0	0	0	0	0	0	0	0	0	0	0	0	0	0	0	0	0	0	0	0	0	0	0	0	0	0	0	0	0	0	0	0
2:11537373-11537782	AT2G27040,	-	0	0	4.06759	370.15	0	0	0	0	1.0169	92.5376	0	0	0	0	0	0	0	0	0	0	0	0	0	0	0	0	0	0	0	0	0	0	0	0	0	0	0	0	0	0	0	0	0	0	0	0	0
2:12268037-12270076	AT2G28620,	-	0	0	4.06759	93.5545	0	0	0	0	1.0169	23.3886	7.47696	205.616	0	0	0	0	3.65092	47.4619	2.78197	63.2696	0	0	0	0	0	0	0	0	0	0	0	0	0	0	0	0	0	0	0	0	0	0	0	0	0	0	0
2:12269366-12270076	AT2G28620,	-	0	0	4.06759	56.9462	0	0	0	0	1.0169	14.2366	0	0	0	0	0	0	3.65092	69.3675	0.91273	17.3419	0	0	0	0	0	0	0	0	0	0	9.4601	23.6503	0	0	0	0	0	0	2.36503	5.91256	0	0	0	0	0	0	0
2:12592989-12597812	n/a	+	0	0	4.06759	504.381	0	0	0	0	1.0169	126.095	0	0	0	0	17.0712	921.842	0	0	4.26779	230.461	6.22107	429.254	0	0	26.1996	611.323	8.21547	673.669	10.159	428.562	14.1902	666.937	13.8185	529.708	0	0	0	0	7.00216	299.161	0	0	0	0	0	0	0
2:12667393-12667693	AT2G29630,	+	0	0	8.13517	8322.28	0	0	0	0	2.03379	2080.57	0	0	0	0	0	0	0	0	0	0	0	0	0	0	0	0	0	0	0	0	0	0	0	0	0	0	0	0	0	0	0	0	0	0	0	0	0
2:12675173-12675568	AT2G29650,	-	0	0	4.06759	1594.49	0	0	0	0	1.0169	398.624	0	0	0	0	0	0	0	0	0	0	0	0	0	0	0	0	0	0	0	0	0	0	0	0	0	0	0	0	0	0	0	0	0	0	0	0	0
2:13080880-13081131	AT2G30695,	-	0	0	4.06759	890.802	0	0	0	0	1.0169	222.7	0	0	0	0	0	0	0	0	0	0	0	0	0	0	0	0	0	0	0	0	0	0	0	0	0	0	0	0	0	0	0	0	0	0	0	0	0
2:13175716-13175864	AT2G30950,	+	0	0	8.13517	9863.9	4.58046	12903.1	3.85864	12089.1	4.14357	8714.04	0	0	0	0	0	0	0	0	0	0	0	0	0	0	4.3666	11213.4	4.10774	12093.2	2.11858	5826.65	0	0	0	0	0	0	0	0	0	0	8.35083	10384.3	4.3884	9522.82	0	0	0
2:13182778-13183082	AT2G30980,	-	0	0	4.06759	1586.36	4.58046	1053.51	7.71728	1142.16	4.09133	945.505	0	0	0	0	0	0	0	0	0	0	0	0	0	0	0	0	0	0	0	0	9.4601	1570.38	0	0	0	0	0	0	2.36503	392.594	0	0	0	0	0	0	3.86066
2:13209533-13210303	AT2G31040,	-	0	0	4.06759	4242.49	0	0	0	0	1.0169	1060.62	0	0	0	0	0	0	3.65092	3234.71	0.91273	808.679	4.14738	3191.41	0	0	0	0	0	0	1.03685	797.852	0	0	0	0	0	0	0	0	0	0	0	0	0	0	0	0	0
2:13441552-13441837	AT2G31580,	-	0	0	4.06759	138.298	0	0	0	0	1.0169	34.5745	0	0	0	0	0	0	0	0	0	0	0	0	0	0	0	0	0	0	0	0	0	0	0	0	0	0	0	0	0	0	0	0	0	0	0	0	0
2:13467972-13468795	AT2G31660,	+	0	0	4.06759	325.407	4.58046	338.954	0	0	2.16201	166.09	0	0	0	0	0	0	0	0	0	0	0	0	0	0	0	0	0	0	0	0	0	0	0	0	0	0	0	0	0	0	0	0	0	0	0	0	0
2:13635790-13636332	AT2G32040,	+	0	0	8.13517	353.88	0	0	7.71728	320.267	3.96311	168.537	0	0	3.19383	367.29	4.26779	375.565	0	0	1.8654	185.714	8.29476	333.864	0	0	0	0	0	0	2.07369	83.466	0	0	0	0	0	0	0	0	0	0	0	0	4.3884	324.741	0	0	0
2:13867526-13868386	AT2G32700,	+	0	0	4.06759	1126.72	0	0	0	0	1.0169	281.68	0	0	0	0	0	0	0	0	0	0	0	0	0	0	0	0	0	0	0	0	0	0	4.60616	1110.08	0	0	3.92878	1119.7	2.13373	557.447	0	0	0	0	3.95094	1493.45	0
2:14151533-14151952	AT2G33390,	+	0	0	4.06759	650.814	0	0	0	0	1.0169	162.703	3.73848	571.987	0	0	0	0	0	0	0.934619	142.997	0	0	0	0	0	0	0	0	0	0	0	0	0	0	0	0	0	0	0	0	0	0	0	0	0	0	0
2:14184408-14185935	AT2G33490,	+	0	0	4.06759	211.515	0	0	0	0	1.0169	52.8786	0	0	0	0	0	0	0	0	0	0	0	0	0	0	0	0	0	0	0	0	0	0	0	0	0	0	0	0	0	0	0	0	0	0	0	0	0
2:14282630-14282800	AT2G33770,	-	0	0	4.06759	1155.19	0	0	0	0	1.0169	288.799	0	0	0	0	4.26779	1028.54	0	0	1.06695	257.134	0	0	0	0	0	0	0	0	0	0	0	0	0	0	0	0	0	0	0	0	0	0	0	0	0	0	0
2:14530097-14530489	AT2G34460,	+	0	0	12.2028	1358.57	0	0	0	0	3.05069	339.644	3.73848	1080.42	3.19383	1207.27	0	0	0	0	1.73308	571.922	2.07369	1298.13	4.31781	1269.43	8.73319	2458.39	0	0	3.78117	1256.49	0	0	9.21232	1455.55	0	0	0	0	2.30308	363.886	0	0	0	0	0	0	7.72132
2:14532820-14532981	AT2G34480,	-	0	0	8.13517	5080.42	0	0	0	0	2.03379	1270.1	0	0	0	0	0	0	0	0	0	0	0	0	0	0	0	0	0	0	0	0	0	0	0	0	0	0	0	0	0	0	0	0	0	0	0	0	0
2:14621674-14622232	AT2G34680,	-	0	0	8.13517	614.206	0	0	0	0	2.03379	153.551	0	0	0	0	0	0	0	0	0	0	0	0	0	0	0	0	0	0	0	0	0	0	0	0	0	0	0	0	0	0	0	0	0	0	0	0	0
2:14772270-14774817	AT2G35050,	+	0	0	4.06759	1142.99	0	0	0	0	1.0169	285.748	0	0	0	0	0	0	0	0	0	0	0	0	0	0	0	0	0	0	0	0	0	0	0	0	0	0	0	0	0	0	0	0	0	0	0	0	0
2:14850698-14851115	AT2G35260,	+	0	0	4.06759	2212.77	0	0	0	0	1.0169	553.192	0	0	0	0	0	0	0	0	0	0	0	0	0	0	0	0	0	0	0	0	0	0	0	0	0	0	0	0	0	0	0	0	0	0	0	0	0
2:14878674-14878939	AT2G35340,	+	0	0	8.13517	97.6221	0	0	0	0	2.03379	24.4055	0	0	0	0	0	0	0	0	0	0	0	0	0	0	0	0	0	0	0	0	0	0	0	0	0	0	0	0	0	0	0	0	0	0	0	0	0
2:14961711-14961956	AT2G35620,	-	0	0	4.06759	532.854	0	0	0	0	1.0169	133.213	0	0	0	0	0	0	0	0	0	0	0	0	0	0	0	0	0	0	0	0	0	0	0	0	0	0	0	0	0	0	0	0	0	0	0	0	0
2:15321969-15322271	AT2G36530,	-	0	0	4.06759	5967.15	0	0	0	0	1.0169	1491.79	0	0	0	0	0	0	0	0	0	0	0	0	0	0	0	0	0	0	0	0	0	0	0	0	0	0	0	0	0	0	0	0	0	0	0	0	0
2:15396754-15397847	AT2G36720,	+	0	0	8.13517	252.19	0	0	0	0	2.03379	63.0476	0	0	0	0	0	0	0	0	0	0	0	0	0	0	0	0	0	0	0	0	0	0	0	0	0	0	0	0	0	0	0	0	0	0	0	0	0
2:15438496-15438913	AT2G36810,	-	0	0	4.06759	256.258	0	0	0	0	1.0169	64.0645	0	0	0	0	0	0	0	0	0	0	0	0	0	0	0	0	0	0	0	0	0	0	0	0	0	0	0	0	0	0	0	0	0	0	0	0	0
2:15445505-15445703	AT2G36830,	-	0	0	4.06759	5178.04	0	0	3.85864	4020.7	1.98156	2299.68	0	0	0	0	0	0	0	0	0	0	0	0	0	0	0	0	0	0	0	0	0	0	0	0	0	0	0	0	0	0	0	0	0	0	0	0	0
2:15445640-15446042	AT2G36830,	-	0	0	4.06759	5877.66	0	0	0	0	1.0169	1469.42	0	0	0	0	0	0	0	0	0	0	0	0	0	0	0	0	0	0	0	0	0	0	0	0	0	0	0	0	0	0	0	0	0	0	0	0	0
2:15538769-15539304	AT2G36990,	-	0	0	4.06759	1248.75	0	0	0	0	1.0169	312.187	0	0	0	0	0	0	0	0	0	0	0	0	0	0	0	0	0	0	0	0	0	0	0	0	0	0	0	0	0	0	0	0	0	0	0	0	0
2:15910564-15910878	AT2G38020,	-	0	0	4.06759	398.624	18.3218	343.534	0	0	5.59735	185.539	0	0	0	0	0	0	7.30184	262.866	1.82546	65.7165	4.14738	342.159	0	0	0	0	0	0	1.03685	85.5397	4.73005	316.913	0	0	4.10454	299.632	7.85756	333.946	4.17304	237.623	12.5262	463.471	4.3884	394.956	7.90187	387.192	3.86066
2:16139384-16140788	AT2G38580,	+	0	0	4.06759	187.109	0	0	0	0	1.0169	46.7773	0	0	0	0	0	0	0	0	0	0	0	0	0	0	0	0	0	0	0	0	0	0	0	0	0	0	0	0	0	0	0	0	0	0	0	0	0
2:16140249-16140468	AT2G38580,	+	0	0	20.3379	244.055	0	0	0	0	5.08448	61.0138	0	0	0	0	0	0	0	0	0	0	0	0	0	0	0	0	0	0	0	0	0	0	0	0	0	0	0	0	0	0	0	0	0	0	0	0	0
2:16163611-16163912	AT2G38650,	-	0	0	4.06759	207.447	0	0	0	0	1.0169	51.8617	0	0	0	0	0	0	0	0	0	0	0	0	0	0	0	0	0	0	0	0	0	0	0	0	0	0	0	0	0	0	0	0	0	0	0	0	0
2:16186115-16186823	AT2G38710,	-	0	0	4.06759	280.664	0	0	0	0	1.0169	70.1659	0	0	0	0	0	0	0	0	0	0	0	0	0	0	0	0	0	0	0	0	0	0	0	0	0	0	0	0	0	0	0	0	0	0	0	0	0
2:16195179-16195590	AT2G38740,	-	0	0	4.06759	545.057	0	0	0	0	1.0169	136.264	0	0	0	0	0	0	0	0	0	0	0	0	0	0	0	0	0	0	0	0	0	0	0	0	0	0	0	0	0	0	0	0	0	0	0	0	0
2:17186522-17186923	AT2G41220,	-	0	0	4.06759	138.298	0	0	0	0	1.0169	34.5745	0	0	0	0	0	0	0	0	0	0	0	0	0	0	0	0	0	0	0	0	0	0	0	0	0	0	0	0	0	0	0	0	0	0	0	0	0
2:17376910-17377180	AT2G41680,	-	0	0	4.06759	2265.65	0	0	0	0	1.0169	566.411	0	0	0	0	0	0	0	0	0	0	0	0	0	0	0	0	0	0	0	0	0	0	0	0	0	0	0	0	0	0	0	0	0	0	0	0	0
2:17430398-17430912	AT2G41790,	-	0	0	4.06759	866.396	0	0	0	0	1.0169	216.599	0	0	0	0	0	0	0	0	0	0	0	0	0	0	0	0	0	0	0	0	0	0	0	0	0	0	0	0	0	0	0	0	0	0	0	0	0
2:17511722-17512066	AT2G41945,	-	0	0	4.06759	174.906	0	0	0	0	1.0169	43.7266	0	0	0	0	0	0	0	0	0	0	0	0	0	0	0	0	0	0	0	0	0	0	0	0	0	0	0	0	0	0	0	0	0	0	0	0	0
2:17699554-17700174	AT2G42500,	-	0	0	4.06759	691.49	0	0	0	0	1.0169	172.872	0	0	0	0	0	0	0	0	0	0	0	0	0	0	0	0	0	0	0	0	0	0	0	0	0	0	0	0	0	0	0	0	0	0	0	0	0
2:17736698-17737537	AT2G42600,	-	0	0	4.06759	4022.84	0	0	3.85864	5070.25	1.98156	2273.27	0	0	0	0	0	0	0	0	0	0	0	0	4.31781	4132.14	0	0	0	0	1.07945	1033.04	0	0	0	0	0	0	0	0	0	0	0	0	0	0	0	0	0
2:18109069-18110838	AT2G43680,	+	0	0	4.06759	870.464	0	0	0	0	1.0169	217.616	0	0	0	0	0	0	0	0	0	0	0	0	0	0	0	0	0	0	0	0	0	0	0	0	0	0	0	0	0	0	0	0	0	0	0	0	0
2:18894480-18894998	AT2G45910,	+	0	0	4.06759	239.988	0	0	0	0	1.0169	59.9969	0	0	0	0	0	0	0	0	0	0	0	0	0	0	0	0	0	0	0	0	4.73005	316.913	0	0	0	0	0	0	1.18251	79.2284	0	0	0	0	0	0	0
2:18927927-18928130	AT2G46020,	+	0	0	8.13517	239.988	0	0	0	0	2.03379	59.9969	0	0	3.19383	332.158	0	0	0	0	0.798457	83.0395	0	0	0	0	0	0	0	0	0	0	4.73005	198.662	0	0	0	0	0	0	1.18251	49.6655	0	0	4.3884	364.237	3.95094	229.154	3.86066
2:19017474-19017817	AT2G46320,	+	0	0	4.06759	166.771	0	0	0	0	1.0169	41.6928	0	0	0	0	0	0	0	0	0	0	0	0	0	0	0	0	0	0	0	0	0	0	0	0	0	0	0	0	0	0	0	0	0	0	0	0	0
2:19062694-19067011	n/a	+	0	0	4.06759	178.974	0	0	0	0	1.0169	44.7435	0	0	0	0	0	0	0	0	0	0	0	0	0	0	0	0	0	0	0	0	0	0	0	0	0	0	0	0	0	0	0	0	0	0	0	0	0
2:19452927-19453157	AT2G47410,	+	0	0	4.06759	366.083	0	0	0	0	1.0169	91.5207	0	0	0	0	0	0	0	0	0	0	0	0	0	0	0	0	0	0	0	0	0	0	0	0	0	0	0	0	0	0	0	0	0	0	0	0	3.86066
3:63501-64182	AT3G01180,	-	0	0	4.06759	540.989	0	0	0	0	1.0169	135.247	0	0	0	0	0	0	0	0	0	0	0	0	0	0	0	0	0	0	0	0	0	0	0	0	0	0	0	0	0	0	0	0	0	0	0	0	0
3:97609-97767	AT3G01310,	-	0	0	4.06759	1102.32	0	0	0	0	1.0169	275.579	0	0	0	0	0	0	0	0	0	0	0	0	0	0	0	0	0	0	0	0	0	0	0	0	0	0	0	0	0	0	0	0	0	0	0	0	0
3:108914-109336	AT3G01320,	+	0	0	4.06759	288.799	0	0	0	0	1.0169	72.1997	0	0	0	0	0	0	0	0	0	0	0	0	0	0	0	0	0	0	0	0	0	0	0	0	0	0	0	0	0	0	0	0	0	0	0	0	0
3:195982-196505	AT3G01500,	-	0	0	8.13517	53537.6	0	0	0	0	2.03379	13384.4	0	0	0	0	0	0	0	0	0	0	0	0	4.31781	48005.4	0	0	0	0	1.07945	12001.3	0	0	0	0	0	0	0	0	0	0	0	0	0	0	0	0	0
3:248700-249133	AT3G01670,	-	0	0	8.13517	760.639	0	0	0	0	2.03379	190.16	0	0	0	0	0	0	0	0	0	0	0	0	0	0	0	0	0	0	0	0	0	0	0	0	0	0	0	0	0	0	0	0	0	0	0	0	0
3:300661-301025	AT3G01850,	-	0	0	4.06759	545.057	0	0	0	0	1.0169	136.264	0	0	0	0	0	0	0	0	0	0	0	0	0	0	0	0	0	0	0	0	0	0	0	0	0	0	0	0	0	0	0	0	0	0	0	0	0
3:361023-361390	AT3G02070,	-	0	0	4.06759	191.177	0	0	0	0	1.0169	47.7941	0	0	0	0	0	0	0	0	0	0	0	0	0	0	0	0	0	0	0	0	0	0	0	0	0	0	0	0	0	0	0	0	0	0	0	0	0
3:497918-498233	AT3G02420,	-	0	0	8.13517	357.948	0	0	0	0	2.03379	89.4869	0	0	0	0	0	0	0	0	0	0	0	0	0	0	0	0	0	0	0	0	0	0	0	0	0	0	0	0	0	0	0	0	0	0	0	0	0
3:688832-689639	AT3G03050,	+	0	0	4.06759	150.501	0	0	0	0	1.0169	37.6252	0	0	0	0	0	0	0	0	0	0	0	0	0	0	0	0	0	0	0	0	0	0	0	0	0	0	0	0	0	0	0	0	0	0	0	0	0
3:711090-712124	AT3G03110,	+	0	0	8.13517	134.23	0	0	0	0	2.03379	33.5576	0	0	0	0	0	0	0	0	0	0	0	0	0	0	0	0	0	0	0	0	0	0	0	0	0	0	0	0	0	0	0	0	0	0	0	0	0
3:1187411-1187841	AT3G04460,	+	0	0	4.06759	195.244	4.58046	229.023	0	0	2.16201	106.067	3.73848	224.309	0	0	0	0	0	0	0.934619	56.0772	0	0	0	0	0	0	0	0	0	0	0	0	0	0	0	0	0	0	0	0	0	0	0	0	0	0	0
3:1343941-1344443	AT3G04870,	+	0	0	4.06759	1224.34	0	0	0	0	1.0169	306.086	0	0	0	0	0	0	0	0	0	0	0	0	0	0	0	0	0	0	0	0	0	0	0	0	0	0	0	0	0	0	0	0	0	0	0	0	0
3:1496039-1496758	AT3G05250,	+	0	0	4.06759	126.095	0	0	0	0	1.0169	31.5238	0	0	0	0	0	0	0	0	0	0	0	0	0	0	0	0	0	0	0	0	0	0	0	0	0	0	0	0	0	0	0	0	0	0	0	0	0
3:1528910-1530256	AT3G05350,	-	0	0	4.06759	764.706	0	0	7.71728	922.214	2.94622	421.73	0	0	0	0	0	0	0	0	0	0	6.22107	790.076	0	0	0	0	0	0	1.55527	197.519	0	0	0	0	12.3136	800.386	3.92878	821.115	4.0606	405.375	0	0	4.3884	759.193	0	0	0
3:2041418-2041918	AT3G06550,	-	0	0	4.06759	789.112	0	0	0	0	1.0169	197.278	0	0	0	0	0	0	0	0	0	0	0	0	0	0	0	0	0	0	0	0	0	0	0	0	0	0	0	0	0	0	0	0	0	0	0	0	0
3:2063955-2071006	n/a	-	0	0	8.13517	65.0814	0	0	0	0	2.03379	16.2703	0	0	0	0	0	0	0	0	0	0	0	0	0	0	0	0	0	0	0	0	0	0	0	0	0	0	0	0	0	0	0	0	0	0	0	0	0
3:2114623-2117602	n/a	-	0	0	4.06759	4681.79	0	0	3.85864	3731.3	1.98156	2103.27	0	0	0	0	0	0	0	0	0	0	0	0	0	0	0	0	0	0	0	0	0	0	0	0	0	0	0	0	0	0	0	0	0	0	0	0	0
3:2277294-2278167	AT3G07160,	-	0	0	4.06759	687.422	0	0	0	0	1.0169	171.856	0	0	0	0	0	0	0	0	0	0	0	0	0	0	0	0	0	0	0	0	0	0	0	0	0	0	0	0	0	0	4.17542	697.294	0	0	0	0	0
3:3343457-3343948	AT3G10690,	-	0	0	4.06759	211.515	0	0	0	0	1.0169	52.8786	0	0	0	0	0	0	0	0	0	0	0	0	0	0	0	0	0	0	0	0	0	0	0	0	0	0	0	0	0	0	0	0	0	0	0	0	0
3:3536432-3536935	AT3G11290,	-	0	0	4.06759	309.137	0	0	0	0	1.0169	77.2842	0	0	0	0	0	0	3.65092	299.375	0.91273	74.8438	0	0	4.31781	220.208	0	0	0	0	1.07945	55.052	0	0	0	0	0	0	0	0	0	0	0	0	0	0	0	0	0
3:3671035-3671574	AT3G11620,	-	0	0	4.06759	239.988	0	0	0	0	1.0169	59.9969	0	0	0	0	0	0	0	0	0	0	0	0	0	0	0	0	0	0	0	0	0	0	0	0	0	0	0	0	0	0	0	0	0	0	0	0	0
3:3710938-3711302	AT3G11730,	-	0	0	4.06759	968.086	0	0	0	0	1.0169	242.021	0	0	0	0	0	0	0	0	0	0	0	0	0	0	0	0	0	0	0	0	0	0	0	0	0	0	0	0	0	0	0	0	0	0	0	0	0
3:3860563-3861139	AT3G12120,	+	0	0	4.06759	6630.17	0	0	0	0	1.0169	1657.54	0	0	0	0	0	0	0	0	0	0	0	0	0	0	0	0	0	0	0	0	0	0	0	0	0	0	0	0	0	0	0	0	0	0	0	0	0
3:3917592-3917821	AT3G12280,	-	0	0	4.06759	264.393	0	0	0	0	1.0169	66.0983	0	0	0	0	0	0	0	0	0	0	0	0	0	0	0	0	0	0	0	0	0	0	0	0	0	0	0	0	0	0	0	0	0	0	0	0	0
3:4023283-4023641	AT3G12670,	-	0	0	8.13517	650.814	0	0	0	0	2.03379	162.703	0	0	0	0	0	0	0	0	0	0	0	0	0	0	0	0	0	0	0	0	0	0	0	0	0	0	0	0	0	0	4.17542	726.522	0	0	0	0	0
3:4320795-4321715	AT3G13330,	-	0	0	4.06759	386.421	0	0	0	0	1.0169	96.6052	0	0	0	0	0	0	0	0	0	0	0	0	0	0	0	0	0	0	0	0	0	0	0	0	0	0	0	0	0	0	0	0	0	0	0	0	0
3:4818651-4819381	AT3G14415,	+	0	0	4.06759	6487.8	0	0	0	0	1.0169	1621.95	0	0	0	0	0	0	0	0	0	0	0	0	0	0	0	0	0	0	0	0	0	0	0	0	0	0	0	0	0	0	0	0	0	0	0	0	0
3:4947157-4947306	AT3G14720,	+	0	0	4.06759	427.097	0	0	0	0	1.0169	106.774	0	0	0	0	0	0	0	0	0	0	0	0	0	0	0	0	0	0	0	0	0	0	0	0	0	0	0	0	0	0	0	0	0	0	0	0	0
3:4947383-4947901	AT3G14720,	+	0	0	8.13517	378.286	0	0	0	0	2.03379	94.5714	0	0	0	0	0	0	0	0	0	0	0	0	0	0	0	0	0	0	0	0	0	0	0	0	0	0	0	0	0	0	0	0	0	0	0	0	0
3:4999524-4999736	AT3G14860,	-	0	0	8.13517	418.961	0	0	0	0	2.03379	104.74	0	0	0	0	0	0	0	0	0	0	0	0	0	0	0	0	0	0	0	0	0	0	0	0	0	0	0	0	0	0	0	0	0	0	0	0	0
3:5412660-5413226	AT3G15980,	-	0	0	4.06759	439.299	0	0	0	0	1.0169	109.825	0	0	0	0	0	0	0	0	0	0	0	0	0	0	0	0	0	0	0	0	0	0	0	0	0	0	0	0	0	0	0	0	0	0	0	0	0
3:5502239-5502496	AT3G16230,	+	0	0	4.06759	248.123	0	0	0	0	1.0169	62.0307	0	0	0	0	0	0	0	0	0	0	0	0	0	0	0	0	0	0	0	0	0	0	0	0	0	0	0	0	0	0	0	0	0	0	0	0	0
3:5566863-5572941	n/a	+	0	0	28.4731	65.0814	32.0632	68.7069	0	0	15.1341	33.4471	0	0	0	0	0	0	0	0	0	0	0	0	21.589	69.0849	17.4664	21.833	0	0	9.76385	22.7295	0	0	0	0	0	0	0	0	0	0	0	0	0	0	0	0	0
3:5640482-5640842	AT3G16565,	-	0	0	4.06759	166.771	0	0	0	0	1.0169	41.6928	0	0	0	0	0	0	0	0	0	0	0	0	0	0	0	0	0	0	0	0	0	0	0	0	0	0	0	0	0	0	0	0	0	0	0	0	0
3:6191710-6192413	AT3G18080,	-	0	0	4.06759	8411.77	0	0	0	0	1.0169	2102.94	0	0	0	0	0	0	0	0	0	0	0	0	0	0	0	0	0	0	0	0	0	0	0	0	0	0	0	0	0	0	0	0	0	0	0	0	0
3:6213069-6213527	AT3G18140,	-	0	0	4.06759	951.815	0	0	0	0	1.0169	237.954	0	0	0	0	0	0	0	0	0	0	0	0	0	0	0	0	0	0	0	0	0	0	0	0	0	0	0	0	0	0	0	0	0	0	0	0	0
3:6476067-6476680	AT3G18780,	+	0	0	4.06759	4275.03	0	0	0	0	1.0169	1068.76	0	0	0	0	0	0	0	0	0	0	0	0	0	0	0	0	0	0	0	0	0	0	0	0	0	0	0	0	0	0	0	0	0	0	0	0	0
3:6770725-6770892	AT3G19515,	-	0	0	4.06759	284.731	0	0	0	0	1.0169	71.1828	0	0	0	0	0	0	0	0	0	0	0	0	0	0	4.3666	240.163	0	0	1.09165	60.0407	0	0	0	0	0	0	0	0	0	0	0	0	0	0	0	0	0
3:6823928-6824171	AT3G19650,	+	0	0	4.06759	134.23	0	0	0	0	1.0169	33.5576	0	0	0	0	0	0	0	0	0	0	0	0	0	0	0	0	0	0	0	0	0	0	0	0	0	0	0	0	0	0	0	0	0	0	0	0	3.86066
3:6860895-6861283	AT3G19740,	-	0	0	4.06759	341.677	0	0	0	0	1.0169	85.4193	0	0	0	0	0	0	0	0	0	0	0	0	0	0	0	0	0	0	0	0	0	0	0	0	0	0	0	0	0	0	0	0	0	0	0	0	0
3:6881166-6881500	AT3G19820,	+	0	0	8.13517	2281.92	0	0	0	0	2.03379	570.479	0	0	0	0	0	0	0	0	0	0	0	0	0	0	0	0	0	0	0	0	0	0	0	0	0	0	0	0	0	0	0	0	0	0	0	0	0
3:6950263-6950865	AT3G19960,	+	0	0	4.06759	488.11	0	0	0	0	1.0169	122.028	0	0	0	0	0	0	0	0	0	0	0	0	0	0	0	0	0	0	0	0	0	0	0	0	0	0	0	0	0	0	0	0	0	0	0	0	0
3:6986337-6987506	AT3G20020,	-	0	0	4.06759	122.028	0	0	0	0	1.0169	30.5069	0	0	0	0	0	0	0	0	0	0	0	0	0	0	0	0	0	0	0	0	0	0	0	0	0	0	0	0	0	0	0	0	0	0	0	0	0
3:7152119-7152328	AT3G20480,	-	0	0	4.06759	44.7435	0	0	0	0	1.0169	11.1859	3.73848	22.4309	0	0	0	0	0	0	0.934619	5.60772	0	0	0	0	0	0	0	0	0	0	0	0	0	0	0	0	0	0	0	0	0	0	0	0	0	0	0
3:7795867-7796103	AT3G22120,AT3G22121,	+	0	0	12.2028	2021.59	0	0	0	0	3.05069	505.398	0	0	0	0	0	0	0	0	0	0	0	0	0	0	0	0	0	0	0	0	0	0	0	0	0	0	0	0	0	0	0	0	0	0	0	0	0
3:8139725-8139960	AT3G22960,	-	0	0	4.06759	3172.72	0	0	0	0	1.0169	793.179	0	0	0	0	0	0	0	0	0	0	0	0	0	0	0	0	0	0	0	0	0	0	0	0	0	0	0	0	0	0	0	0	0	0	0	0	0
3:8283680-8284017	AT3G23210,	-	0	0	4.06759	162.703	0	0	0	0	1.0169	40.6759	0	0	0	0	0	0	0	0	0	0	0	0	0	0	0	0	0	0	0	0	0	0	0	0	0	0	0	0	0	0	0	0	0	0	0	0	0
3:8418034-8422552	n/a	+	0	0	4.06759	313.204	4.58046	407.661	3.85864	347.277	3.12667	267.036	3.73848	201.878	0	0	0	0	3.65092	270.168	1.84735	118.011	0	0	0	0	0	0	0	0	0	0	4.73005	416.245	13.8185	428.373	0	0	0	0	4.63713	211.154	0	0	0	0	0	0	7.72132
3:8650123-8651037	AT3G23940,	+	0	0	4.06759	797.247	0	0	0	0	1.0169	199.312	0	0	0	0	0	0	0	0	0	0	0	0	0	0	0	0	0	0	0	0	0	0	0	0	0	0	0	0	0	0	0	0	0	0	0	0	0
3:8730274-8731050	AT3G24170,	-	0	0	12.2028	687.422	0	0	0	0	3.05069	171.856	0	0	0	0	0	0	0	0	0	0	0	0	0	0	0	0	0	0	0	0	0	0	0	0	0	0	0	0	0	0	0	0	0	0	0	0	0
3:8964891-8965531	AT3G24560,	+	0	0	4.06759	61.0138	0	0	0	0	1.0169	15.2535	0	0	0	0	0	0	0	0	0	0	0	0	0	0	0	0	0	0	0	0	0	0	0	0	0	0	0	0	0	0	0	0	0	0	0	0	0
3:9354383-9355147	AT3G25690,	+	0	0	4.06759	3408.64	0	0	0	0	1.0169	852.159	0	0	0	0	0	0	0	0	0	0	2.07369	3100.17	0	0	0	0	0	0	0.518423	775.042	0	0	0	0	0	0	0	0	0	0	0	0	13.1652	4875.51	0	0	0
3:9723363-9723729	AT3G26520,	+	0	0	8.13517	26297	0	0	0	0	2.03379	6574.24	0	0	0	0	0	0	0	0	0	0	0	0	0	0	0	0	0	0	0	0	0	0	0	0	0	0	0	0	0	0	0	0	0	0	0	0	0
3:10035109-10036431	n/a	-	0	0	4.06759	0	9.16091	0	0	0	3.30713	0	22.4309	0	12.7753	3.19383	0	0	3.65092	3.65092	9.71427	1.71119	33.179	0	0	0	0	0	0	0	8.29476	0	0	0	4.60616	0	0	0	0	0	1.15154	0	4.17542	0	0	0	7.90187	0	7.72132
3:10248055-10248294	AT3G27670,	+	0	0	4.06759	117.96	0	0	0	0	1.0169	29.49	0	0	0	0	0	0	0	0	0	0	0	0	0	0	0	0	0	0	0	0	0	0	0	0	0	0	0	0	0	0	0	0	0	0	0	0	0
3:10255994-10256826	AT3G27690,	+	0	0	4.06759	45142.1	0	0	0	0	1.0169	11285.5	0	0	0	0	0	0	0	0	0	0	0	0	0	0	0	0	0	0	0	0	0	0	0	0	0	0	0	0	0	0	0	0	0	0	0	0	0
3:10256024-10256158	AT3G27690,	-	0	0	4.06759	55815.4	0	0	0	0	1.0169	13953.9	0	0	0	0	0	0	0	0	0	0	0	0	0	0	0	0	0	0	0	0	4.73005	55270.6	0	0	0	0	0	0	1.18251	13817.7	0	0	0	0	0	0	0
3:11155468-11155611	AT3G29185,	-	0	0	4.06759	1480.6	13.7414	1264.21	7.71728	1412.26	6.38156	1039.27	22.4309	1218.74	12.7753	1191.3	21.3389	1323.01	29.2074	1380.05	21.4381	1278.28	14.5158	1412.18	17.2712	1260.8	30.5662	1353.64	8.21547	1458.25	17.6422	1371.22	14.1902	1111.56	13.8185	1054.81	24.6273	1395.55	0	0	13.159	890.479	8.35083	1315.26	8.77679	1224.36	27.6566	1414.44	0
3:11922788-11923075	AT3G30300,	-	0	0	4.06759	280.664	0	0	3.85864	243.094	1.98156	130.939	0	0	0	0	0	0	3.65092	135.084	0.91273	33.771	0	0	4.31781	323.835	0	0	0	0	1.07945	80.9589	0	0	0	0	0	0	0	0	0	0	0	0	0	0	0	0	0
3:14087380-14089429	AT3G33530,	+	0	0	4.06759	187.109	0	0	0	0	1.0169	46.7773	0	0	0	0	0	0	0	0	0	0	0	0	0	0	0	0	0	0	0	0	0	0	0	0	0	0	0	0	0	0	0	0	0	0	0	0	0
3:16168587-16168849	AT3G44600,	-	0	0	4.06759	142.366	0	0	3.85864	158.204	1.98156	75.1424	0	0	0	0	0	0	3.65092	160.64	0.91273	40.1601	0	0	4.31781	172.712	0	0	0	0	1.07945	43.1781	0	0	0	0	0	0	0	0	0	0	0	0	0	0	0	0	0
3:16311825-16314011	n/a	+	0	0	4.06759	0	0	0	0	0	1.0169	0	0	0	3.19383	6.38766	0	0	0	0	0.798457	1.59691	0	0	0	0	0	0	0	0	0	0	0	0	0	0	0	0	3.92878	3.92878	0.982195	0.982195	0	0	8.77679	0	7.90187	3.95094	0
3:16806513-16806810	AT3G45770,	-	0	0	8.13517	573.53	0	0	0	0	2.03379	143.382	0	0	0	0	0	0	0	0	0	0	0	0	0	0	0	0	0	0	0	0	0	0	0	0	0	0	0	0	0	0	0	0	0	0	0	0	0
3:17154449-17155190	AT3G46590,	+	0	0	4.06759	866.396	0	0	0	0	1.0169	216.599	0	0	0	0	0	0	0	0	0	0	0	0	0	0	0	0	0	0	0	0	0	0	0	0	0	0	0	0	0	0	0	0	0	0	0	0	0
3:17168045-17169296	n/a	-	0	0	4.06759	4.06759	0	0	0	0	1.0169	1.0169	0	0	0	0	0	0	0	0	0	0	0	0	0	0	0	0	0	0	0	0	0	0	0	0	0	0	0	0	0	0	0	0	4.3884	8.77679	3.95094	0	7.72132
3:17351886-17352035	AT3G47120,	-	0	0	4.06759	150.501	0	0	0	0	1.0169	37.6252	3.73848	160.755	0	0	0	0	0	0	0.934619	40.1886	0	0	0	0	0	0	0	0	0	0	0	0	0	0	0	0	0	0	0	0	8.35083	208.771	0	0	0	0	0
3:17483219-17485769	AT3G47450,	-	0	0	4.06759	569.462	0	0	0	0	1.0169	142.366	0	0	0	0	0	0	0	0	0	0	0	0	0	0	0	0	0	0	0	0	0	0	0	0	0	0	0	0	0	0	0	0	0	0	0	0	0
3:17494217-17494873	AT3G47470,	+	0	0	4.06759	87839.5	0	0	0	0	1.0169	21959.9	0	0	0	0	0	0	0	0	0	0	0	0	0	0	0	0	0	0	0	0	0	0	0	0	0	0	0	0	0	0	0	0	0	0	0	0	0
3:18535589-18535746	AT3G50000,	+	0	0	4.06759	903.004	0	0	0	0	1.0169	225.751	0	0	0	0	0	0	0	0	0	0	0	0	0	0	0	0	0	0	0	0	0	0	0	0	0	0	0	0	0	0	0	0	0	0	0	0	0
3:18614717-18615576	AT3G50210,	-	0	0	4.06759	475.908	0	0	0	0	1.0169	118.977	0	0	0	0	0	0	0	0	0	0	0	0	0	0	0	0	0	0	0	0	0	0	0	0	0	0	0	0	0	0	0	0	0	0	0	0	0
3:18998139-18998511	AT3G51140,	+	0	0	8.13517	935.545	0	0	0	0	2.03379	233.886	0	0	0	0	0	0	0	0	0	0	0	0	0	0	0	0	0	0	0	0	0	0	0	0	0	0	0	0	0	0	0	0	0	0	0	0	0
3:19001978-19003446	AT3G51150,	+	0	0	4.06759	215.582	0	0	0	0	1.0169	53.8955	0	0	0	0	4.26779	221.925	36.5092	255.564	10.1942	119.372	0	0	0	0	0	0	0	0	0	0	0	0	0	0	0	0	0	0	0	0	0	0	0	0	0	0	0
3:19217419-19218574	AT3G51820,	-	0	0	8.13517	2351.07	0	0	0	0	2.03379	587.766	0	0	0	0	0	0	0	0	0	0	0	0	0	0	0	0	0	0	0	0	0	0	0	0	0	0	0	0	0	0	0	0	0	0	0	0	0
3:19251810-19252020	AT3G51895,	-	0	0	8.13517	756.571	0	0	0	0	2.03379	189.143	0	0	3.19383	910.241	4.26779	1284.6	3.65092	1182.9	2.77813	844.436	0	0	0	0	0	0	0	0	0	0	9.4601	780.458	0	0	0	0	0	0	2.36503	195.115	0	0	0	0	0	0	0
3:19268817-19269145	AT3G51920,	-	0	0	8.13517	2989.68	0	0	0	0	2.03379	747.419	0	0	0	0	0	0	0	0	0	0	0	0	0	0	0	0	0	0	0	0	0	0	0	0	0	0	0	0	0	0	0	0	0	0	0	0	0
3:19337872-19338675	AT3G52140,	+	0	0	4.06759	569.462	0	0	0	0	1.0169	142.366	0	0	0	0	0	0	0	0	0	0	0	0	0	0	0	0	0	0	0	0	0	0	0	0	0	0	0	0	0	0	0	0	0	0	0	0	3.86066
3:19407407-19407900	AT3G52340,	+	0	0	20.3379	431.164	0	0	0	0	5.08448	107.791	0	0	0	0	0	0	3.65092	744.787	0.91273	186.197	0	0	0	0	0	0	0	0	0	0	0	0	0	0	0	0	0	0	0	0	0	0	0	0	0	0	0
3:19679997-19680237	AT3G53090,	+	0	0	4.06759	223.717	0	0	0	0	1.0169	55.9293	0	0	0	0	0	0	0	0	0	0	0	0	0	0	0	0	0	0	0	0	0	0	0	0	0	0	0	0	0	0	0	0	0	0	0	0	0
3:19805205-19805455	AT3G53420,	+	0	0	4.06759	12991.9	0	0	0	0	1.0169	3247.97	0	0	0	0	0	0	0	0	0	0	0	0	0	0	0	0	0	0	0	0	0	0	0	0	0	0	0	0	0	0	0	0	0	0	0	0	0
3:20007208-20007858	AT3G54020,	+	0	0	4.06759	288.799	0	0	0	0	1.0169	72.1997	0	0	0	0	0	0	0	0	0	0	0	0	0	0	0	0	0	0	0	0	0	0	0	0	0	0	0	0	0	0	0	0	0	0	0	0	0
3:20218714-20219208	AT3G54620,	-	0	0	4.06759	732.166	0	0	0	0	1.0169	183.041	0	0	0	0	0	0	0	0	0	0	0	0	0	0	0	0	0	0	0	0	0	0	0	0	0	0	0	0	0	0	0	0	0	0	0	0	0
3:20230351-20230752	AT3G54660,	-	0	0	4.06759	1989.05	0	0	0	0	1.0169	497.263	0	0	0	0	0	0	0	0	0	0	0	0	0	0	0	0	0	0	0	0	0	0	0	0	0	0	0	0	0	0	0	0	0	0	0	0	0
3:20384526-20385239	AT3G55005,	+	0	0	4.06759	292.866	0	0	0	0	1.0169	73.2166	0	0	0	0	0	0	0	0	0	0	0	0	0	0	0	0	0	0	0	0	0	0	0	0	0	0	0	0	0	0	0	0	0	0	0	0	0
3:20551575-20551721	AT3G55430,	+	0	0	8.13517	870.464	0	0	0	0	2.03379	217.616	0	0	0	0	0	0	0	0	0	0	0	0	0	0	0	0	0	0	0	0	0	0	0	0	0	0	0	0	0	0	0	0	0	0	0	0	0
3:20627925-20628283	AT3G55610,	-	0	0	4.06759	1187.74	0	0	0	0	1.0169	296.934	0	0	0	0	0	0	0	0	0	0	0	0	0	0	0	0	0	0	0	0	0	0	0	0	0	0	0	0	0	0	0	0	0	0	0	0	0
3:20833908-20834070	AT3G56150,	-	0	0	4.06759	2180.23	0	0	0	0	1.0169	545.057	0	0	0	0	0	0	0	0	0	0	0	0	0	0	0	0	0	0	0	0	0	0	0	0	0	0	0	0	0	0	0	0	0	0	0	0	0
3:21076591-21077067	AT3G56940,	+	0	0	8.13517	36974.4	0	0	0	0	2.03379	9243.59	0	0	3.19383	32704.8	0	0	0	0	0.798457	8176.2	0	0	0	0	0	0	0	0	0	0	0	0	0	0	0	0	0	0	0	0	0	0	0	0	0	0	0
3:21529992-21531514	AT3G58140,	-	0	0	4.06759	1069.78	0	0	0	0	1.0169	267.444	0	0	0	0	0	0	0	0	0	0	0	0	0	0	0	0	0	0	0	0	0	0	0	0	0	0	0	0	0	0	0	0	0	0	0	0	0
3:21624546-21625813	AT3G58460,	-	0	0	4.06759	406.759	0	0	0	0	1.0169	101.69	0	0	0	0	0	0	0	0	0	0	0	0	0	0	0	0	0	0	0	0	0	0	0	0	0	0	0	0	0	0	0	0	0	0	0	0	0
3:21811460-21811608	AT3G59020,	-	0	0	4.06759	1118.59	0	0	0	0	1.0169	279.647	3.73848	1342.11	0	0	0	0	0	0	0.934619	335.528	0	0	4.31781	1256.48	0	0	0	0	1.07945	314.12	9.4601	1035.88	0	0	0	0	0	0	2.36503	258.97	0	0	0	0	0	0	0
3:22210558-22211784	AT3G60130,	+	0	0	4.06759	305.069	0	0	0	0	1.0169	76.2673	0	0	0	0	0	0	0	0	0	0	0	0	0	0	0	0	0	0	0	0	0	0	0	0	0	0	0	0	0	0	0	0	0	0	0	0	0
3:22292147-22292381	AT3G60320,	+	0	0	4.06759	1749.06	0	0	0	0	1.0169	437.266	0	0	0	0	0	0	0	0	0	0	0	0	0	0	0	0	0	0	0	0	0	0	0	0	0	0	0	0	0	0	0	0	0	0	0	0	0
3:22746683-22746846	AT3G61470,	-	0	0	4.06759	150350	0	0	0	0	1.0169	37587.6	0	0	0	0	0	0	0	0	0	0	0	0	0	0	0	0	0	0	0	0	0	0	0	0	0	0	0	0	0	0	0	0	0	0	0	0	0
3:22802568-22802919	AT3G61620,	-	0	0	4.06759	146.433	0	0	0	0	1.0169	36.6083	0	0	0	0	0	0	0	0	0	0	0	0	0	0	0	0	0	0	0	0	0	0	0	0	0	0	0	0	0	0	0	0	0	0	0	0	0
3:22970055-22970338	AT3G62010,	+	0	0	4.06759	850.126	4.58046	664.166	0	0	2.16201	378.573	3.73848	852.373	0	0	0	0	0	0	0.934619	213.093	0	0	0	0	0	0	0	0	0	0	0	0	0	0	0	0	0	0	0	0	0	0	0	0	0	0	0
3:23413271-23414945	AT3G63400,	+	0	0	4.06759	451.502	0	0	0	0	1.0169	112.876	0	0	0	0	0	0	0	0	0	0	2.07369	553.675	0	0	0	0	0	0	0.518423	138.419	0	0	4.60616	363.886	0	0	0	0	1.15154	90.9716	0	0	0	0	0	0	3.86066
4:5406-5588	AT4G00020,	-	0	0	4.06759	109.825	0	0	0	0	1.0169	27.4562	0	0	0	0	0	0	3.65092	164.291	0.91273	41.0728	0	0	4.31781	129.534	0	0	0	0	1.07945	32.3835	0	0	0	0	0	0	0	0	0	0	4.17542	133.613	0	0	0	0	0
4:182243-183379	AT4G00420,	-	0	0	4.06759	280.664	0	0	0	0	1.0169	70.1659	0	0	0	0	0	0	0	0	0	0	0	0	0	0	0	0	0	0	0	0	0	0	0	0	0	0	0	0	0	0	0	0	0	0	0	0	0
4:307680-307888	AT4G00740,	+	0	0	16.2703	508.448	0	0	0	0	4.06759	127.112	0	0	0	0	0	0	0	0	0	0	0	0	0	0	0	0	0	0	0	0	0	0	0	0	0	0	0	0	0	0	0	0	0	0	0	0	0
4:621328-621771	AT4G01460,	+	0	0	4.06759	353.88	0	0	0	0	1.0169	88.47	0	0	0	0	0	0	0	0	0	0	0	0	0	0	0	0	0	0	0	0	0	0	0	0	0	0	0	0	0	0	0	0	0	0	0	0	0
4:772170-772618	AT4G01800,	-	0	0	4.06759	1167.4	0	0	0	0	1.0169	291.849	0	0	0	0	0	0	0	0	0	0	0	0	0	0	0	0	0	0	0	0	0	0	0	0	0	0	0	0	0	0	0	0	0	0	0	0	0
4:888018-889726	AT4G02020,	+	0	0	4.06759	443.367	0	0	0	0	1.0169	110.842	0	0	0	0	0	0	0	0	0	0	0	0	0	0	0	0	0	0	0	0	0	0	0	0	0	0	0	0	0	0	0	0	0	0	3.95094	446.456	0
4:1229211-1229371	AT4G02770,	-	0	0	8.13517	56633	0	0	0	0	2.03379	14158.3	0	0	0	0	0	0	0	0	0	0	0	0	0	0	0	0	0	0	0	0	0	0	0	0	0	0	0	0	0	0	0	0	0	0	0	0	0
4:2115257-2115813	AT4G04320,	+	0	0	4.06759	329.475	0	0	0	0	1.0169	82.3686	0	0	0	0	0	0	0	0	0	0	0	0	0	0	0	0	0	0	0	0	0	0	0	0	0	0	0	0	0	0	0	0	0	0	0	0	0
4:2389891-2395864	n/a	-	0	0	4.06759	260.326	0	0	0	0	1.0169	65.0814	0	0	0	0	0	0	0	0	0	0	0	0	0	0	0	0	0	0	0	0	0	0	0	0	0	0	0	0	0	0	0	0	0	0	0	0	0
4:2634783-2653070	n/a	-	0	0	4.06759	16.2703	0	0	0	0	1.0169	4.06759	0	0	0	0	0	0	0	0	0	0	0	0	0	0	0	0	0	0	0	0	0	0	0	0	0	0	0	0	0	0	0	0	0	0	0	0	0
4:2672340-2672635	AT4G05180,	-	0	0	4.06759	101084	0	0	0	0	1.0169	25270.9	0	0	0	0	4.26779	73994.9	3.65092	80203.4	1.97968	38549.6	0	0	0	0	0	0	0	0	0	0	0	0	0	0	0	0	0	0	0	0	0	0	0	0	0	0	0
4:5084920-5085156	n/a	-	0	0	4.06759	178.974	0	0	0	0	1.0169	44.7435	0	0	0	0	0	0	0	0	0	0	0	0	0	0	0	0	0	0	0	0	0	0	0	0	0	0	0	0	0	0	0	0	0	0	0	0	0
4:5784274-5784712	AT4G09020,	+	0	0	4.06759	939.613	0	0	0	0	1.0169	234.903	0	0	0	0	0	0	0	0	0	0	0	0	0	0	0	0	0	0	0	0	0	0	0	0	0	0	0	0	0	0	0	0	0	0	0	0	0
4:6455101-6456248	AT4G10430,	-	0	0	4.06759	203.379	0	0	0	0	1.0169	50.8448	0	0	6.38766	309.801	0	0	0	0	1.59691	77.4503	0	0	0	0	0	0	0	0	0	0	0	0	0	0	0	0	0	0	0	0	0	0	0	0	0	0	0
4:6478903-6479095	AT4G10480,	-	0	0	16.2703	3229.66	0	0	0	0	4.06759	807.416	0	0	9.58148	6151.31	0	0	0	0	2.39537	1537.83	4.14738	5059.8	8.63561	3398.11	0	0	4.10774	2193.53	4.22268	2662.86	0	0	9.21232	2275.44	0	0	0	0	2.30308	568.861	0	0	13.1652	2707.64	0	0	0
4:6663195-6664511	n/a	+	0	0	4.06759	4.06759	0	0	0	0	1.0169	1.0169	0	0	0	0	0	0	0	0	0	0	4.14738	31.1054	0	0	0	0	0	0	1.03685	7.77634	0	0	0	0	0	0	0	0	0	0	0	0	0	0	0	0	0
4:7455225-7455377	AT4G12610,	+	0	0	4.06759	142.366	4.58046	96.1896	0	0	2.16201	59.6388	0	0	0	0	0	0	0	0	0	0	0	0	0	0	0	0	0	0	0	0	0	0	0	0	0	0	0	0	0	0	0	0	4.3884	157.982	0	0	0
4:7488368-7489041	AT4G12720,	+	0	0	4.06759	740.301	0	0	0	0	1.0169	185.075	0	0	0	0	0	0	0	0	0	0	0	0	0	0	0	0	0	0	0	0	0	0	0	0	0	0	0	0	0	0	0	0	0	0	0	0	0
4:7805641-7806847	AT4G13430,	-	0	0	4.06759	4140.8	0	0	0	0	1.0169	1035.2	0	0	0	0	0	0	0	0	0	0	0	0	0	0	0	0	0	0	0	0	0	0	0	0	0	0	0	0	0	0	0	0	0	0	0	0	0
4:8027209-8036479	n/a	+	0	0	8.13517	126.095	0	0	0	0	2.03379	31.5238	0	0	3.19383	57.4889	0	0	0	0	0.798457	14.3722	0	0	0	0	0	0	0	0	0	0	9.4601	170.282	0	0	0	0	3.92878	94.2907	3.34722	66.1431	12.5262	150.315	0	0	0	0	7.72132
4:8259404-8260084	AT4G14350,	-	0	0	4.06759	223.717	0	0	0	0	1.0169	55.9293	3.73848	235.524	0	0	8.53558	98.1591	0	0	3.06851	83.4208	0	0	0	0	0	0	0	0	0	0	0	0	0	0	0	0	0	0	0	0	0	0	0	0	0	0	0
4:8630711-8631149	AT4G15110,	-	0	0	16.2703	1012.83	0	0	0	0	4.06759	253.207	0	0	0	0	0	0	0	0	0	0	0	0	0	0	0	0	0	0	0	0	0	0	0	0	0	0	0	0	0	0	0	0	0	0	3.95094	1122.07	0
4:8847450-8848715	AT4G15475,	+	0	0	4.06759	122.028	0	0	3.85864	154.346	1.98156	69.0933	0	0	0	0	4.26779	157.908	0	0	1.06695	39.477	0	0	0	0	0	0	0	0	0	0	0	0	0	0	0	0	3.92878	145.365	0.982195	36.3412	0	0	0	0	0	0	0
4:8884651-8885175	AT4G15560,	+	0	0	4.06759	15115.2	0	0	0	0	1.0169	3778.79	0	0	0	0	0	0	0	0	0	0	0	0	0	0	0	0	0	0	0	0	0	0	9.21232	13735.6	0	0	0	0	2.30308	3433.89	0	0	0	0	0	0	0
4:9236180-9237069	AT4G16340,	-	0	0	8.13517	378.286	0	0	0	0	2.03379	94.5714	0	0	0	0	0	0	0	0	0	0	0	0	0	0	0	0	0	0	0	0	0	0	0	0	0	0	7.85756	298.587	1.96439	74.6468	0	0	0	0	0	0	0
4:9489372-9490811	AT4G16860,	-	0	0	4.06759	1557.89	9.16091	1378.72	0	0	3.30713	734.151	0	0	6.38766	1459.58	8.53558	1126.7	0	0	3.73081	646.569	0	0	4.31781	1748.71	0	0	8.21547	1511.65	3.13332	815.09	0	0	0	0	0	0	3.92878	1308.28	0.982195	327.071	20.8771	1607.54	21.942	1531.55	0	0	7.72132
4:9516075-9537015	n/a	-	0	0	4.06759	12.2028	0	0	0	0	1.0169	3.05069	0	0	3.19383	41.5198	0	0	3.65092	29.2074	1.71119	17.6818	0	0	0	0	0	0	0	0	0	0	4.73005	33.1104	0	0	0	0	0	0	1.18251	8.27759	4.17542	33.4033	0	0	0	0	0
4:9516075-9550380	n/a	-	0	0	4.06759	12.2028	0	0	0	0	1.0169	3.05069	0	0	0	0	0	0	3.65092	29.2074	0.91273	7.30184	0	0	0	0	0	0	0	0	0	0	0	0	0	0	0	0	0	0	0	0	8.35083	33.4033	0	0	0	0	0
4:9567001-9569566	AT4G17000,	-	0	0	8.13517	12.2028	0	0	0	0	2.03379	3.05069	0	0	0	0	0	0	0	0	0	0	0	0	0	0	0	0	0	0	0	0	0	0	0	0	0	0	0	0	0	0	0	0	0	0	0	0	0
4:9639330-9640260	AT4G17150,	+	0	0	4.06759	191.177	0	0	0	0	1.0169	47.7941	0	0	0	0	0	0	0	0	0	0	0	0	0	0	0	0	0	0	0	0	0	0	0	0	0	0	0	0	0	0	0	0	0	0	0	0	0
4:9642848-9645362	n/a	-	0	0	4.06759	280.664	0	0	0	0	1.0169	70.1659	0	0	0	0	0	0	0	0	0	0	0	0	0	0	0	0	0	0	0	0	0	0	0	0	0	0	0	0	0	0	0	0	0	0	0	0	0
4:10206516-10206860	AT4G18490,	+	0	0	4.06759	28.4731	0	0	0	0	1.0169	7.11828	0	0	0	0	0	0	0	0	0	0	0	0	0	0	0	0	0	0	0	0	0	0	0	0	0	0	0	0	0	0	0	0	0	0	0	0	0
4:10880750-10881205	AT4G20130,	+	0	0	4.06759	943.68	0	0	0	0	1.0169	235.92	0	0	0	0	0	0	0	0	0	0	0	0	0	0	0	0	0	0	0	0	0	0	0	0	0	0	0	0	0	0	0	0	0	0	0	0	0
4:10942949-10943095	AT4G20260,	+	0	0	12.2028	11076	0	0	0	0	3.05069	2769.01	0	0	0	0	0	0	0	0	0	0	0	0	0	0	0	0	0	0	0	0	0	0	0	0	0	0	0	0	0	0	0	0	0	0	0	0	0
4:10957705-10958861	AT4G20300,	+	0	0	4.06759	679.287	0	0	3.85864	517.057	1.98156	299.086	7.47696	983.22	6.38766	1053.96	4.26779	614.562	0	0	4.5331	662.936	6.22107	713.349	0	0	13.0998	523.992	0	0	4.83021	309.335	4.73005	780.458	4.60616	686.318	0	0	0	0	2.33405	366.694	0	0	0	0	0	0	0
4:11167390-11168060	AT4G20850,	-	0	0	4.06759	536.921	0	0	0	0	1.0169	134.23	0	0	0	0	0	0	0	0	0	0	0	0	0	0	0	0	0	0	0	0	0	0	0	0	0	0	0	0	0	0	0	0	0	0	0	0	0
4:11167708-11168060	AT4G20850,	-	0	0	4.06759	638.611	0	0	0	0	1.0169	159.653	0	0	0	0	0	0	0	0	0	0	0	0	0	0	0	0	0	0	0	0	0	0	0	0	0	0	0	0	0	0	0	0	0	0	0	0	0
4:11198878-11199394	AT4G20930,	-	0	0	4.06759	150.501	0	0	0	0	1.0169	37.6252	0	0	0	0	0	0	0	0	0	0	4.14738	230.18	0	0	0	0	0	0	1.03685	57.5449	0	0	0	0	0	0	0	0	0	0	0	0	0	0	0	0	0
4:11507955-11508386	AT4G21660,	-	0	0	4.06759	1094.18	0	0	0	0	1.0169	273.545	0	0	0	0	0	0	0	0	0	0	0	0	0	0	0	0	0	0	0	0	0	0	0	0	0	0	0	0	0	0	0	0	0	0	0	0	0
4:11862338-11862565	AT4G22540,	-	0	0	4.06759	805.382	0	0	0	0	1.0169	201.346	0	0	0	0	0	0	0	0	0	0	0	0	0	0	0	0	0	0	0	0	0	0	0	0	0	0	0	0	0	0	0	0	0	0	0	0	0
4:12391808-12392152	AT4G23800,	+	0	0	4.06759	614.206	0	0	0	0	1.0169	153.551	3.73848	2766.47	0	0	0	0	0	0	0.934619	691.618	0	0	0	0	0	0	4.10774	209.495	1.02693	52.3736	0	0	0	0	0	0	0	0	0	0	0	0	0	0	0	0	0
4:12553919-12554123	AT4G24190,	-	0	0	4.06759	4681.79	4.58046	2656.67	0	0	2.16201	1834.61	11.2154	6460.09	0	0	8.53558	3491.05	3.65092	3607.11	5.85048	3389.56	4.14738	4898.06	4.31781	4166.68	0	0	0	0	2.1163	2266.18	4.73005	4772.62	0	0	0	0	0	0	1.18251	1193.16	12.5262	5603.41	0	0	7.90187	2986.91	0
4:12633441-12633588	AT4G24440,	+	0	0	4.06759	329.475	0	0	0	0	1.0169	82.3686	0	0	0	0	0	0	0	0	0	0	0	0	0	0	0	0	0	0	0	0	0	0	0	0	0	0	0	0	0	0	0	0	0	0	0	0	0
4:12838126-12838534	AT4G24972,	+	0	0	4.06759	589.8	0	0	0	0	1.0169	147.45	0	0	0	0	0	0	0	0	0	0	0	0	0	0	0	0	0	0	0	0	0	0	0	0	0	0	0	0	0	0	0	0	0	0	3.95094	442.505	0
4:13026572-13027129	AT4G25500,	+	0	0	4.06759	1041.3	0	0	3.85864	821.89	1.98156	465.798	0	0	9.58148	983.699	0	0	0	0	2.39537	245.925	4.14738	1192.37	12.9534	1178.76	4.3666	842.753	8.21547	936.564	7.42072	1037.61	14.1902	1210.89	4.60616	1266.69	12.3136	1046.66	0	0	7.77749	881.061	0	0	0	0	3.95094	1126.02	11.582
4:13054522-13054682	AT4G25570,	-	0	0	4.06759	2595.12	0	0	0	0	1.0169	648.78	0	0	0	0	0	0	0	0	0	0	0	0	0	0	0	0	0	0	0	0	0	0	0	0	0	0	0	0	0	0	0	0	0	0	0	0	0
4:13574949-13577652	n/a	-	0	0	4.06759	309.137	0	0	0	0	1.0169	77.2842	0	0	0	0	0	0	0	0	0	0	0	0	0	0	0	0	0	0	0	0	0	0	0	0	0	0	0	0	0	0	0	0	0	0	0	0	0
4:13751126-13751519	AT4G27520,	+	0	0	4.06759	3998.44	0	0	0	0	1.0169	999.61	0	0	0	0	0	0	0	0	0	0	0	0	0	0	0	0	0	0	0	0	0	0	0	0	0	0	0	0	0	0	0	0	0	0	0	0	0
4:13768320-13768934	AT4G27585,	+	0	0	4.06759	239.988	0	0	0	0	1.0169	59.9969	0	0	0	0	0	0	0	0	0	0	0	0	0	0	0	0	0	0	0	0	0	0	0	0	0	0	0	0	0	0	0	0	0	0	0	0	0
4:13862483-13863340	AT4G27830,	-	0	0	8.13517	362.015	0	0	0	0	2.03379	90.5038	0	0	0	0	0	0	0	0	0	0	0	0	0	0	0	0	0	0	0	0	0	0	0	0	0	0	0	0	0	0	0	0	0	0	0	0	0
4:13955326-13957622	AT4G28080,	-	0	0	4.06759	2440.55	0	0	0	0	1.0169	610.138	0	0	0	0	0	0	0	0	0	0	0	0	0	0	0	0	0	0	0	0	0	0	0	0	0	0	0	0	0	0	0	0	0	0	0	0	0
4:14134114-14134303	AT4G28610,	-	0	0	4.06759	825.72	0	0	0	0	1.0169	206.43	0	0	0	0	0	0	0	0	0	0	0	0	0	0	0	0	0	0	0	0	0	0	0	0	0	0	0	0	0	0	0	0	0	0	0	0	0
4:14177875-14178389	AT4G28710,	+	0	0	4.06759	296.934	0	0	0	0	1.0169	74.2335	0	0	0	0	0	0	0	0	0	0	0	0	0	0	0	0	0	0	0	0	0	0	0	0	0	0	0	0	0	0	0	0	0	0	0	0	0
4:14319460-14319666	AT4G29060,	+	0	0	4.06759	2509.7	0	0	0	0	1.0169	627.425	0	0	0	0	0	0	0	0	0	0	0	0	0	0	0	0	0	0	0	0	0	0	0	0	0	0	0	0	0	0	0	0	0	0	0	0	0
4:14618178-14618411	AT4G29900,	-	0	0	4.06759	1041.3	0	0	0	0	1.0169	260.326	0	0	0	0	0	0	0	0	0	0	0	0	0	0	0	0	0	0	0	0	0	0	0	0	0	0	0	0	0	0	0	0	0	0	0	0	0
4:14900547-14900965	AT4G30490,	-	0	0	4.06759	231.852	0	0	0	0	1.0169	57.9631	0	0	0	0	0	0	0	0	0	0	0	0	0	0	0	0	0	0	0	0	0	0	0	0	0	0	0	0	0	0	0	0	0	0	0	0	0
4:15266418-15271505	n/a	+	0	0	4.06759	1065.71	0	0	0	0	1.0169	266.427	0	0	0	0	0	0	0	0	0	0	0	0	0	0	0	0	0	0	0	0	0	0	0	0	0	0	0	0	0	0	4.17542	1027.15	0	0	0	0	0
4:15354605-15355515	AT4G31720,	-	0	0	4.06759	671.152	0	0	0	0	1.0169	167.788	0	0	0	0	0	0	0	0	0	0	0	0	0	0	0	0	0	0	0	0	0	0	0	0	0	0	0	0	0	0	0	0	0	0	0	0	0
4:15498129-15499256	AT4G32050,	+	0	0	4.06759	158.636	0	0	0	0	1.0169	39.659	0	0	0	0	0	0	0	0	0	0	0	0	0	0	0	0	0	0	0	0	0	0	0	0	0	0	0	0	0	0	0	0	0	0	0	0	0
4:15711407-15711858	AT4G32551,	+	0	0	4.06759	492.178	0	0	0	0	1.0169	123.045	0	0	0	0	4.26779	460.921	0	0	1.06695	115.23	0	0	0	0	0	0	0	0	0	0	0	0	0	0	0	0	0	0	0	0	0	0	0	0	0	0	0
4:15902981-15903142	AT4G32940,	+	0	0	4.06759	2172.09	0	0	0	0	1.0169	543.023	0	0	0	0	0	0	0	0	0	0	0	0	0	0	0	0	0	0	0	0	0	0	0	0	0	0	0	0	0	0	0	0	0	0	0	0	0
4:15928095-15928247	AT4G33010,	-	0	0	4.06759	10116.1	0	0	0	0	1.0169	2529.02	0	0	0	0	0	0	0	0	0	0	0	0	0	0	0	0	0	0	0	0	0	0	0	0	0	0	0	0	0	0	0	0	0	0	0	0	0
4:16041470-16046106	n/a	-	0	0	4.06759	61.0138	0	0	0	0	1.0169	15.2535	7.47696	355.155	0	0	12.8034	46.9457	0	0	5.07008	100.525	0	0	0	0	0	0	0	0	0	0	4.73005	70.9508	0	0	0	0	0	0	1.18251	17.7377	0	0	0	0	0	0	0
4:16087970-16088615	AT4G33430,	-	0	0	4.06759	447.435	0	0	0	0	1.0169	111.859	0	0	0	0	0	0	0	0	0	0	0	0	0	0	0	0	0	0	0	0	0	0	0	0	0	0	0	0	0	0	0	0	0	0	0	0	0
4:16164428-16164871	AT4G33650,	+	0	0	4.06759	260.326	0	0	0	0	1.0169	65.0814	0	0	0	0	0	0	0	0	0	0	0	0	0	0	0	0	0	0	0	0	0	0	0	0	0	0	0	0	0	0	0	0	0	0	0	0	0
4:16177206-16177493	AT4G33700,	-	0	0	4.06759	423.029	0	0	0	0	1.0169	105.757	0	0	0	0	0	0	0	0	0	0	0	0	0	0	0	0	0	0	0	0	0	0	0	0	0	0	0	0	0	0	0	0	0	0	0	0	0
4:16624857-16631047	n/a	-	0	0	4.06759	321.339	0	0	0	0	1.0169	80.3348	3.73848	257.955	0	0	0	0	0	0	0.934619	64.4887	4.14738	356.675	4.31781	371.331	0	0	0	0	2.1163	182.001	0	0	4.60616	285.582	0	0	3.92878	235.727	2.13373	130.327	8.35083	396.665	0	0	0	0	0
4:16803111-16803321	AT4G35310,	+	0	0	4.06759	597.935	0	0	0	0	1.0169	149.484	0	0	0	0	0	0	0	0	0	0	0	0	0	0	0	0	0	0	0	0	0	0	0	0	0	0	0	0	0	0	0	0	0	0	0	0	0
4:16976024-16977793	AT4G35830,	-	0	0	4.06759	2611.39	0	0	0	0	1.0169	652.848	0	0	0	0	0	0	0	0	0	0	0	0	0	0	0	0	0	0	0	0	0	0	0	0	0	0	0	0	0	0	0	0	0	0	0	0	0
4:17179851-17180198	AT4G36360,	-	0	0	8.13517	1008.76	0	0	0	0	2.03379	252.19	0	0	0	0	0	0	3.65092	1832.76	0.91273	458.19	0	0	0	0	0	0	0	0	0	0	0	0	0	0	0	0	0	0	0	0	0	0	0	0	0	0	0
4:17441585-17441826	AT4G36990,	+	0	0	4.06759	65.0814	0	0	0	0	1.0169	16.2703	0	0	0	0	0	0	0	0	0	0	0	0	0	0	0	0	0	0	0	0	0	0	0	0	0	0	0	0	0	0	0	0	0	0	0	0	0
4:18000954-18002398	AT4G38470,	+	0	0	4.06759	479.975	0	0	0	0	1.0169	119.994	0	0	0	0	0	0	0	0	0	0	0	0	0	0	0	0	0	0	0	0	0	0	0	0	0	0	0	0	0	0	0	0	0	0	0	0	0
4:18415786-18416961	AT4G39680,	-	0	0	4.06759	728.098	0	0	3.85864	675.262	1.98156	350.84	0	0	0	0	0	0	0	0	0	0	4.14738	781.781	0	0	0	0	4.10774	607.945	2.06378	347.432	0	0	0	0	0	0	0	0	0	0	0	0	0	0	0	0	0
4:18435990-18436407	AT4G39740,	-	0	0	4.06759	174.906	0	0	0	0	1.0169	43.7266	0	0	0	0	0	0	0	0	0	0	0	0	0	0	0	0	0	0	0	0	0	0	0	0	0	0	0	0	0	0	0	0	0	0	0	0	0
4:18555854-18556417	AT4G40030,	-	0	0	4.06759	6194.94	0	0	0	0	1.0169	1548.73	0	0	0	0	0	0	0	0	0	0	0	0	0	0	0	0	0	0	0	0	0	0	0	0	0	0	0	0	0	0	0	0	0	0	0	0	0
5:7705-8139	AT5G01020,	-	0	0	4.06759	1151.13	0	0	0	0	1.0169	287.782	0	0	0	0	0	0	0	0	0	0	0	0	0	0	0	0	0	0	0	0	0	0	0	0	0	0	3.92878	722.896	0.982195	180.724	0	0	0	0	0	0	0
5:164685-165274	AT5G01400,	-	0	0	4.06759	227.785	0	0	0	0	1.0169	56.9462	0	0	0	0	0	0	0	0	0	0	0	0	0	0	0	0	0	0	0	0	0	0	0	0	0	0	0	0	0	0	0	0	0	0	0	0	0
5:458070-458465	AT5G02250,	+	0	0	4.06759	341.677	0	0	0	0	1.0169	85.4193	0	0	0	0	0	0	0	0	0	0	0	0	0	0	0	0	0	0	0	0	0	0	0	0	0	0	0	0	0	0	0	0	0	0	0	0	0
5:1134326-1134820	AT5G04140,	+	0	0	4.06759	6109.52	0	0	7.71728	8384.82	2.94622	3623.58	0	0	3.19383	5627.53	8.53558	7750.3	0	0	2.93235	3344.46	0	0	4.31781	6131.28	0	0	0	0	1.07945	1532.82	4.73005	5411.18	0	0	0	0	3.92878	7276.1	2.16471	3171.82	8.35083	5883.16	0	0	0	0	11.582
5:1135700-1136472	AT5G04140,	+	0	0	4.06759	9863.9	0	0	0	0	1.0169	2465.97	0	0	0	0	0	0	0	0	0	0	0	0	0	0	0	0	0	0	0	0	0	0	0	0	0	0	0	0	0	0	0	0	0	0	0	0	0
5:1225036-1225514	AT5G04360,	+	0	0	4.06759	423.029	0	0	0	0	1.0169	105.757	0	0	0	0	0	0	0	0	0	0	0	0	0	0	4.3666	397.36	0	0	1.09165	99.3401	0	0	0	0	0	0	0	0	0	0	0	0	0	0	0	0	0
5:1316079-1317661	AT5G04560,	+	0	0	4.06759	439.299	0	0	0	0	1.0169	109.825	0	0	0	0	0	0	0	0	0	0	0	0	0	0	0	0	0	0	0	0	0	0	4.60616	460.616	0	0	0	0	1.15154	115.154	0	0	0	0	0	0	0
5:1531141-1532215	AT5G05170,	-	0	0	4.06759	3876.41	0	0	0	0	1.0169	969.103	0	0	0	0	0	0	0	0	0	0	0	0	0	0	0	0	0	0	0	0	0	0	0	0	0	0	0	0	0	0	0	0	0	0	0	0	0
5:2020018-2021131	AT5G06600,	-	0	0	4.06759	959.951	0	0	0	0	1.0169	239.988	0	0	0	0	0	0	0	0	0	0	0	0	0	0	0	0	0	0	0	0	0	0	0	0	0	0	0	0	0	0	0	0	0	0	0	0	0
5:2141179-2141654	AT5G06910,	+	0	0	4.06759	252.19	0	0	0	0	1.0169	63.0476	0	0	3.19383	367.29	0	0	0	0	0.798457	91.8226	2.07369	296.538	0	0	0	0	0	0	0.518423	74.1344	0	0	0	0	0	0	0	0	0	0	0	0	0	0	0	0	0
5:2609535-2609914	AT5G08130,	-	0	0	4.06759	772.842	0	0	0	0	1.0169	193.21	0	0	0	0	0	0	0	0	0	0	0	0	0	0	0	0	0	0	0	0	0	0	0	0	0	0	0	0	0	0	0	0	0	0	0	0	0
5:2724939-2725511	AT5G08440,	+	0	0	4.06759	174.906	0	0	0	0	1.0169	43.7266	0	0	0	0	0	0	0	0	0	0	0	0	0	0	0	0	0	0	0	0	0	0	0	0	0	0	0	0	0	0	0	0	0	0	0	0	0
5:2736822-2738359	AT5G08470,	+	0	0	4.06759	288.799	0	0	0	0	1.0169	72.1997	0	0	0	0	0	0	0	0	0	0	2.07369	279.948	0	0	0	0	0	0	0.518423	69.987	0	0	0	0	0	0	0	0	0	0	0	0	0	0	0	0	0
5:2822860-2826590	n/a	+	0	0	12.2028	2367.34	0	0	0	0	3.05069	591.834	0	0	0	0	4.26779	2748.46	0	0	1.06695	687.114	2.07369	2596.26	4.31781	2413.65	0	0	0	0	1.59787	1252.48	0	0	4.60616	2243.2	4.10454	2339.59	0	0	2.17768	1145.7	0	0	0	0	0	0	0
5:3014929-3015118	AT5G09730,	-	0	0	4.06759	72931.8	0	0	0	0	1.0169	18233	0	0	0	0	0	0	0	0	0	0	0	0	4.31781	62116	0	0	0	0	1.07945	15529	0	0	0	0	0	0	0	0	0	0	0	0	4.3884	63429.9	0	0	0
5:3074094-3074273	AT5G09870,	+	0	0	4.06759	1500.94	0	0	0	0	1.0169	375.235	0	0	0	0	0	0	0	0	0	0	0	0	0	0	0	0	0	0	0	0	0	0	0	0	0	0	3.92878	1724.73	0.982195	431.184	0	0	0	0	0	0	0
5:3380009-3381526	AT5G10710,	+	0	0	8.13517	142.366	0	0	0	0	2.03379	35.5914	0	0	0	0	0	0	0	0	0	0	0	0	0	0	0	0	0	0	0	0	0	0	0	0	0	0	0	0	0	0	0	0	0	0	0	0	0
5:3487488-3487767	AT5G11020,	-	0	0	4.06759	101.69	0	0	0	0	1.0169	25.4224	0	0	0	0	0	0	0	0	0	0	0	0	0	0	0	0	0	0	0	0	0	0	0	0	0	0	0	0	0	0	4.17542	70.9821	0	0	0	0	0
5:3622593-3623000	AT5G11350,	+	0	0	4.06759	187.109	0	0	0	0	1.0169	46.7773	0	0	0	0	0	0	0	0	0	0	0	0	0	0	0	0	0	0	0	0	0	0	0	0	0	0	0	0	0	0	0	0	0	0	0	0	0
5:3805881-3806122	AT5G11800,	-	0	0	4.06759	65.0814	0	0	0	0	1.0169	16.2703	0	0	0	0	0	0	0	0	0	0	0	0	0	0	0	0	0	0	0	0	0	0	0	0	0	0	0	0	0	0	0	0	0	0	0	0	0
5:3829613-3829826	AT5G11880,	+	0	0	4.06759	1643.31	0	0	0	0	1.0169	410.826	0	0	0	0	0	0	0	0	0	0	0	0	0	0	0	0	0	0	0	0	0	0	0	0	0	0	0	0	0	0	0	0	0	0	0	0	0
5:3927058-3929746	AT5G12150,	-	0	0	4.06759	996.559	0	0	0	0	1.0169	249.14	0	0	0	0	0	0	0	0	0	0	0	0	0	0	0	0	0	0	0	0	0	0	0	0	0	0	0	0	0	0	0	0	0	0	0	0	0
5:3954126-3955343	AT5G12230,	-	0	0	4.06759	305.069	0	0	0	0	1.0169	76.2673	7.47696	643.018	0	0	0	0	0	0	1.86924	160.755	0	0	0	0	0	0	0	0	0	0	0	0	0	0	0	0	0	0	0	0	0	0	0	0	0	0	0
5:4048050-4048540	AT5G12480,	-	0	0	8.13517	349.812	0	0	0	0	2.03379	87.4531	0	0	0	0	0	0	0	0	0	0	0	0	0	0	0	0	0	0	0	0	0	0	0	0	0	0	0	0	0	0	0	0	0	0	0	0	0
5:4113833-4114217	AT5G13000,	-	0	0	4.06759	581.665	0	0	0	0	1.0169	145.416	0	0	0	0	0	0	0	0	0	0	0	0	0	0	0	0	0	0	0	0	0	0	0	0	0	0	0	0	0	0	0	0	0	0	0	0	0
5:4389135-4389317	AT5G13630,	-	0	0	4.06759	25479.4	0	0	0	0	1.0169	6369.84	0	0	0	0	0	0	0	0	0	0	0	0	0	0	0	0	0	0	0	0	0	0	0	0	0	0	0	0	0	0	0	0	0	0	0	0	0
5:4661092-4661307	AT5G14460,	+	0	0	4.06759	443.367	0	0	0	0	1.0169	110.842	0	0	0	0	0	0	0	0	0	0	0	0	0	0	0	0	0	0	0	0	0	0	0	0	0	0	0	0	0	0	0	0	0	0	0	0	0
5:4704739-4704997	AT5G14590,	-	0	0	4.06759	707.76	0	0	0	0	1.0169	176.94	0	0	0	0	0	0	0	0	0	0	0	0	0	0	0	0	0	0	0	0	0	0	0	0	0	0	0	0	0	0	0	0	0	0	0	0	0
5:4750708-4751356	AT5G14720,	-	0	0	4.06759	1338.24	0	0	0	0	1.0169	334.559	0	0	0	0	0	0	0	0	0	0	0	0	0	0	0	0	0	0	0	0	0	0	0	0	0	0	0	0	0	0	0	0	0	0	0	0	0
5:4865208-4865571	AT5G15020,	-	0	0	4.06759	919.275	0	0	0	0	1.0169	229.819	0	0	0	0	0	0	0	0	0	0	0	0	0	0	0	0	0	0	0	0	0	0	0	0	0	0	11.7863	479.311	2.94659	119.828	0	0	0	0	0	0	0
5:4977629-4977865	AT5G15320,	+	0	0	4.06759	2131.42	0	0	0	0	1.0169	532.854	0	0	0	0	0	0	0	0	0	0	0	0	0	0	0	0	0	0	0	0	0	0	0	0	0	0	0	0	0	0	0	0	0	0	0	0	0
5:5004797-5005116	AT5G15410,	-	0	0	4.06759	248.123	0	0	3.85864	285.539	1.98156	133.416	0	0	0	0	0	0	0	0	0	0	0	0	0	0	0	0	0	0	0	0	0	0	0	0	0	0	0	0	0	0	0	0	0	0	0	0	0
5:5295666-5296508	AT5G16210,	-	0	0	4.06759	374.218	0	0	0	0	1.0169	93.5545	0	0	0	0	0	0	0	0	0	0	0	0	0	0	0	0	0	0	0	0	0	0	0	0	0	0	0	0	0	0	0	0	0	0	0	0	0
5:5520384-5520936	AT5G16780,	-	0	0	4.06759	170.839	0	0	0	0	1.0169	42.7097	0	0	0	0	0	0	0	0	0	0	0	0	0	0	0	0	0	0	0	0	0	0	0	0	0	0	0	0	0	0	0	0	0	0	0	0	0
5:5549638-5550176	AT5G16880,	+	0	0	8.13517	935.545	0	0	0	0	2.03379	233.886	0	0	0	0	0	0	0	0	0	0	0	0	0	0	0	0	0	0	0	0	0	0	0	0	0	0	0	0	0	0	0	0	0	0	0	0	0
5:5697070-5697246	AT5G17310,	-	0	0	4.06759	398.624	0	0	0	0	1.0169	99.6559	0	0	0	0	0	0	0	0	0	0	0	0	0	0	0	0	0	0	0	0	0	0	0	0	0	0	0	0	0	0	0	0	0	0	0	0	0
5:5732614-5735188	AT5G17410,	+	0	0	4.06759	199.312	0	0	0	0	1.0169	49.8279	0	0	0	0	0	0	0	0	0	0	0	0	0	0	0	0	0	0	0	0	0	0	0	0	0	0	0	0	0	0	0	0	0	0	0	0	0
5:5750270-5751756	AT5G17440,	+	0	0	4.06759	264.393	0	0	0	0	1.0169	66.0983	0	0	0	0	0	0	0	0	0	0	0	0	0	0	0	0	0	0	0	0	0	0	0	0	0	0	0	0	0	0	0	0	0	0	0	0	0
5:5751029-5751338	AT5G17440,	+	0	0	4.06759	349.812	0	0	0	0	1.0169	87.4531	0	0	0	0	0	0	0	0	0	0	0	0	0	0	0	0	0	0	0	0	0	0	0	0	0	0	0	0	0	0	0	0	0	0	0	0	0
5:5937808-5938099	AT5G17920,	+	0	0	4.06759	19768.5	0	0	0	0	1.0169	4942.12	0	0	0	0	0	0	0	0	0	0	0	0	0	0	0	0	0	0	0	0	0	0	0	0	0	0	0	0	0	0	0	0	0	0	0	0	0
5:6013203-6013426	AT5G18190,	-	0	0	4.06759	549.124	0	0	0	0	1.0169	137.281	0	0	0	0	0	0	0	0	0	0	0	0	0	0	0	0	0	0	0	0	0	0	0	0	0	0	0	0	0	0	0	0	0	0	0	0	0
5:6180209-6180926	AT5G18590,	-	0	0	4.06759	386.421	4.58046	549.655	7.71728	470.754	4.09133	351.707	0	0	9.58148	514.206	0	0	0	0	2.39537	128.552	2.07369	520.496	12.9534	587.222	26.1996	427.926	0	0	10.3067	383.911	14.1902	506.115	0	0	0	0	15.7151	443.952	7.47632	237.517	0	0	13.1652	614.376	3.95094	730.923	23.164
5:6345719-6346119	AT5G19010,	-	0	0	4.06759	610.138	0	0	0	0	1.0169	152.535	3.73848	620.587	0	0	0	0	0	0	0.934619	155.147	0	0	0	0	0	0	0	0	0	0	0	0	0	0	0	0	0	0	0	0	0	0	0	0	0	0	0
5:6425188-6425599	AT5G19140,	-	0	0	8.13517	15949	0	0	0	0	2.03379	3987.25	0	0	0	0	0	0	0	0	0	0	0	0	0	0	0	0	0	0	0	0	0	0	0	0	0	0	0	0	0	0	0	0	0	0	0	0	0
5:6472437-6472689	AT5G19250,	-	0	0	8.13517	7114.21	0	0	0	0	2.03379	1778.55	0	0	0	0	0	0	0	0	0	0	0	0	0	0	0	0	0	0	0	0	0	0	0	0	0	0	0	0	0	0	0	0	0	0	0	0	0
5:6525092-6525754	AT5G19370,	-	0	0	4.06759	1130.79	0	0	0	0	1.0169	282.697	0	0	9.58148	935.792	0	0	3.65092	945.588	3.3081	470.345	2.07369	1190.3	0	0	4.3666	1144.05	0	0	1.61007	583.587	0	0	9.21232	1045.6	0	0	0	0	2.30308	261.399	0	0	4.3884	1114.65	3.95094	1319.61	0
5:6541798-6542012	AT5G19400,	+	0	0	4.06759	467.773	0	0	0	0	1.0169	116.943	0	0	0	0	0	0	0	0	0	0	0	0	0	0	0	0	0	0	0	0	0	0	0	0	0	0	0	0	0	0	0	0	0	0	0	0	0
5:6975475-6975762	AT5G20630,	+	0	0	4.06759	8541.93	13.7414	2762.02	0	0	4.45224	2825.99	11.2154	14998.8	15.9691	16560	0	0	0	0	6.79614	7889.69	0	0	12.9534	7698.65	13.0998	3807.67	4.10774	3097.23	7.54024	3650.89	0	0	0	0	8.20909	2918.33	0	0	2.05227	729.583	0	0	0	0	0	0	0
5:7608197-7614434	n/a	+	0	0	4.06759	69.149	0	0	0	0	1.0169	17.2872	3.73848	48.6002	3.19383	105.396	8.53558	34.1423	0	0	3.86697	47.0347	2.07369	116.127	4.31781	56.1315	0	0	4.10774	28.7542	2.62481	50.2531	0	0	4.60616	46.0616	0	0	0	0	1.15154	11.5154	12.5262	58.4558	0	0	0	0	3.86066
5:7705434-7705648	AT5G23010,	-	0	0	4.06759	9420.53	0	0	0	0	1.0169	2355.13	0	0	0	0	0	0	0	0	0	0	0	0	0	0	0	0	0	0	0	0	0	0	0	0	0	0	0	0	0	0	0	0	0	0	0	0	0
5:7883393-7883599	AT5G23405,	-	0	0	4.06759	203.379	0	0	0	0	1.0169	50.8448	0	0	0	0	0	0	0	0	0	0	0	0	0	0	0	0	0	0	0	0	0	0	0	0	0	0	0	0	0	0	0	0	0	0	0	0	0
5:7920544-7922890	AT5G23490,	+	0	0	4.06759	211.515	0	0	0	0	1.0169	52.8786	0	0	0	0	0	0	0	0	0	0	0	0	0	0	0	0	0	0	0	0	0	0	0	0	0	0	0	0	0	0	0	0	0	0	0	0	0
5:7924114-7924847	AT5G23490,	+	0	0	4.06759	211.515	0	0	0	0	1.0169	52.8786	0	0	0	0	0	0	0	0	0	0	0	0	0	0	0	0	0	0	0	0	0	0	0	0	0	0	0	0	0	0	0	0	0	0	0	0	0
5:7938092-7938442	AT5G23540,	+	0	0	4.06759	821.653	0	0	0	0	1.0169	205.413	0	0	0	0	0	0	0	0	0	0	0	0	0	0	0	0	0	0	0	0	0	0	0	0	0	0	0	0	0	0	0	0	0	0	0	0	0
5:8456886-8457201	AT5G24690,	-	0	0	4.06759	1753.13	0	0	0	0	1.0169	438.283	0	0	0	0	0	0	0	0	0	0	0	0	0	0	0	0	0	0	0	0	0	0	0	0	0	0	0	0	0	0	0	0	0	0	0	0	0
5:8645900-8646326	AT5G25080,	+	0	0	4.06759	333.542	0	0	0	0	1.0169	83.3855	3.73848	400.017	0	0	0	0	0	0	0.934619	100.004	0	0	0	0	0	0	0	0	0	0	0	0	0	0	0	0	0	0	0	0	0	0	0	0	0	0	0
5:9262208-9262435	AT5G26570,	+	0	0	4.06759	1537.55	0	0	0	0	1.0169	384.387	0	0	0	0	0	0	0	0	0	0	0	0	0	0	0	0	0	0	0	0	0	0	0	0	0	0	0	0	0	0	0	0	0	0	0	0	0
5:9401033-9401660	AT5G26751,	-	0	0	4.06759	1252.82	0	0	0	0	1.0169	313.204	0	0	0	0	0	0	0	0	0	0	0	0	0	0	0	0	0	0	0	0	0	0	0	0	0	0	0	0	0	0	0	0	0	0	0	0	0
5:9542211-9543231	AT5G27120,	+	0	0	4.06759	475.908	0	0	0	0	1.0169	118.977	0	0	0	0	0	0	0	0	0	0	0	0	0	0	0	0	0	0	0	0	0	0	0	0	0	0	0	0	0	0	0	0	0	0	0	0	0
5:9904387-9905129	AT5G27890,	+	0	0	4.06759	4.06759	0	0	0	0	1.0169	1.0169	0	0	3.19383	70.2642	0	0	10.9528	29.2074	3.53665	24.8679	0	0	0	0	0	0	0	0	0	0	0	0	0	0	0	0	0	0	0	0	0	0	0	0	0	0	0
5:9985402-9985820	AT5G27950,	+	0	0	4.06759	398.624	0	0	0	0	1.0169	99.6559	0	0	0	0	0	0	0	0	0	0	0	0	0	0	0	0	0	0	0	0	0	0	0	0	0	0	0	0	0	0	0	0	0	0	0	0	0
5:10540785-10541009	AT5G28540,	-	0	0	4.06759	3498.12	0	0	0	0	1.0169	874.531	0	0	0	0	0	0	0	0	0	0	0	0	0	0	0	0	0	0	0	0	0	0	0	0	0	0	0	0	0	0	0	0	0	0	0	0	0
5:13425917-13426609	AT5G35180,	+	0	0	4.06759	475.908	0	0	0	0	1.0169	118.977	0	0	0	0	0	0	0	0	0	0	0	0	0	0	0	0	0	0	0	0	0	0	0	0	0	0	0	0	0	0	0	0	0	0	0	0	0
5:13463619-13464016	AT5G35200,	-	0	0	4.06759	451.502	0	0	0	0	1.0169	112.876	0	0	0	0	0	0	0	0	0	0	2.07369	483.17	0	0	0	0	4.10774	439.528	1.54536	230.674	4.73005	506.115	0	0	0	0	3.92878	361.448	2.16471	216.891	0	0	0	0	0	0	0
5:13831769-13832180	AT5G35630,	+	0	0	4.06759	18898	0	0	0	0	1.0169	4724.5	0	0	0	0	0	0	0	0	0	0	6.22107	18151	0	0	0	0	0	0	1.55527	4537.75	0	0	0	0	0	0	0	0	0	0	0	0	0	0	0	0	0
5:14739655-14742935	n/a	-	0	0	4.06759	8.13517	0	0	0	0	1.0169	2.03379	0	0	0	0	0	0	0	0	0	0	0	0	0	0	0	0	0	0	0	0	0	0	0	0	0	0	0	0	0	0	0	0	0	0	0	0	0
5:14741423-14741880	n/a	-	0	0	4.06759	16.2703	0	0	0	0	1.0169	4.06759	0	0	0	0	0	0	0	0	0	0	0	0	0	0	0	0	0	0	0	0	0	0	0	0	0	0	0	0	0	0	0	0	0	0	0	0	0
5:15332556-15333118	AT5G38360,	-	0	0	4.06759	231.852	0	0	0	0	1.0169	57.9631	0	0	0	0	0	0	0	0	0	0	0	0	0	0	0	0	0	0	0	0	0	0	0	0	0	0	0	0	0	0	0	0	0	0	0	0	0
5:15378136-15384895	n/a	-	0	0	8.13517	100595	0	0	0	0	2.03379	25148.9	0	0	0	0	0	0	29.2074	155288	7.30184	38822	0	0	25.9068	96364.8	30.5662	133347	0	0	14.1183	57428	0	0	0	0	0	0	0	0	0	0	0	0	13.1652	88566.6	0	0	0
5:15517280-15521015	n/a	+	0	0	4.06759	8.13517	0	0	0	0	1.0169	2.03379	22.4309	29.9078	15.9691	15.9691	4.26779	8.53558	10.9528	0	13.4051	13.6031	2.07369	20.7369	4.31781	12.9534	0	0	0	0	1.59787	8.42258	0	0	0	0	8.20909	4.10454	0	0	2.05227	1.02614	0	0	0	0	0	0	0
5:15826470-15826957	AT5G39530,	-	0	0	8.13517	4022.84	0	0	0	0	2.03379	1005.71	0	0	0	0	0	0	0	0	0	0	0	0	0	0	0	0	0	0	0	0	0	0	0	0	0	0	0	0	0	0	0	0	0	0	0	0	0
5:16375474-16376478	AT5G40870,	+	0	0	4.06759	333.542	0	0	0	0	1.0169	83.3855	0	0	0	0	0	0	0	0	0	0	0	0	0	0	0	0	0	0	0	0	0	0	0	0	0	0	0	0	0	0	0	0	0	0	0	0	0
5:16396098-16399921	AT5G40910,	+	0	0	8.13517	207.447	0	0	0	0	2.03379	51.8617	7.47696	164.493	0	0	4.26779	187.783	3.65092	193.499	3.84892	136.444	0	0	0	0	0	0	0	0	0	0	0	0	4.60616	207.277	0	0	0	0	1.15154	51.8193	0	0	0	0	0	0	0
5:16457605-16457958	AT5G41120,	-	0	0	4.06759	65.0814	0	0	0	0	1.0169	16.2703	0	0	0	0	0	0	0	0	0	0	0	0	0	0	0	0	0	0	0	0	0	0	0	0	0	0	0	0	0	0	0	0	0	0	0	0	0
5:16488262-16488542	AT5G41190,	+	0	0	4.06759	296.934	0	0	0	0	1.0169	74.2335	0	0	0	0	0	0	0	0	0	0	0	0	0	0	0	0	0	0	0	0	0	0	0	0	0	0	0	0	0	0	0	0	0	0	0	0	0
5:16544967-16551646	n/a	+	0	0	4.06759	386.421	0	0	0	0	1.0169	96.6052	0	0	0	0	0	0	0	0	0	0	0	0	0	0	0	0	0	0	0	0	0	0	0	0	0	0	0	0	0	0	0	0	0	0	0	0	0
5:16822446-16824040	AT5G42080,	-	0	0	4.06759	1378.91	0	0	0	0	1.0169	344.728	0	0	0	0	0	0	3.65092	1401.95	0.91273	350.488	0	0	0	0	0	0	0	0	0	0	4.73005	1267.65	0	0	0	0	0	0	1.18251	316.913	0	0	0	0	0	0	0
5:17137610-17138569	AT5G42740,	+	0	0	4.06759	837.923	0	0	0	0	1.0169	209.481	0	0	0	0	0	0	0	0	0	0	0	0	0	0	0	0	0	0	0	0	0	0	0	0	0	0	0	0	0	0	0	0	0	0	0	0	0
5:17225194-17226266	AT5G42950,	+	0	0	4.06759	675.219	0	0	0	0	1.0169	168.805	0	0	0	0	0	0	0	0	0	0	0	0	0	0	0	0	0	0	0	0	0	0	0	0	0	0	0	0	0	0	0	0	0	0	0	0	0
5:17580616-17580848	AT5G43750,	-	0	0	4.06759	3856.07	4.58046	4498.01	0	0	2.16201	2088.52	0	0	0	0	0	0	0	0	0	0	6.22107	3116.76	4.31781	3311.76	0	0	0	0	2.63472	1607.13	9.4601	3604.3	4.60616	3330.25	8.20909	4010.14	0	0	5.56884	2736.17	0	0	4.3884	3554.6	7.90187	3591.4	0
5:17615246-17615676	AT5G43810,	+	0	0	4.06759	439.299	0	0	0	0	1.0169	109.825	0	0	0	0	0	0	0	0	0	0	0	0	0	0	0	0	0	0	0	0	0	0	0	0	0	0	0	0	0	0	0	0	0	0	0	0	0
5:17620798-17621572	AT5G43822,	+	0	0	4.06759	48.811	0	0	0	0	1.0169	12.2028	0	0	0	0	0	0	0	0	0	0	0	0	0	0	0	0	0	0	0	0	0	0	0	0	0	0	0	0	0	0	0	0	0	0	0	0	0
5:17659851-17660688	AT5G43900,	-	0	0	4.06759	467.773	0	0	0	0	1.0169	116.943	0	0	0	0	0	0	0	0	0	0	0	0	0	0	0	0	0	0	0	0	0	0	0	0	0	0	0	0	0	0	0	0	0	0	0	0	0
5:17689669-17689858	AT5G43960,	-	0	0	4.06759	683.355	0	0	0	0	1.0169	170.839	0	0	0	0	0	0	0	0	0	0	0	0	0	0	0	0	0	0	0	0	0	0	0	0	0	0	0	0	0	0	0	0	0	0	0	0	0
5:17798642-17798881	AT5G44190,	+	0	0	4.06759	4763.14	0	0	0	0	1.0169	1190.79	0	0	0	0	0	0	0	0	0	0	0	0	0	0	0	0	0	0	0	0	0	0	0	0	0	0	0	0	0	0	0	0	0	0	0	0	0
5:17799603-17799938	AT5G44190,	+	0	0	8.13517	4372.66	0	0	0	0	2.03379	1093.16	0	0	0	0	0	0	0	0	0	0	0	0	0	0	4.3666	2842.65	0	0	1.09165	710.663	9.4601	2781.27	0	0	0	0	0	0	2.36503	695.318	0	0	0	0	0	0	0
5:18013947-18014611	AT5G44650,	+	0	0	4.06759	2460.89	0	0	0	0	1.0169	615.223	0	0	0	0	0	0	0	0	0	0	0	0	0	0	0	0	0	0	0	0	0	0	9.21232	2063.56	0	0	0	0	2.30308	515.89	0	0	0	0	0	0	0
5:18043934-18044337	AT5G44720,	+	0	0	8.13517	1041.3	0	0	0	0	2.03379	260.326	0	0	0	0	0	0	0	0	0	0	0	0	0	0	0	0	0	0	0	0	0	0	0	0	0	0	0	0	0	0	0	0	0	0	0	0	0
5:18138950-18139421	AT5G44920,AT5G44930,AT5G06665,	-	0	0	4.06759	150.501	0	0	0	0	1.0169	37.6252	0	0	0	0	0	0	0	0	0	0	0	0	0	0	0	0	0	0	0	0	0	0	0	0	0	0	0	0	0	0	0	0	0	0	0	0	0
5:18169499-18169979	AT5G45020,	+	0	0	4.06759	170.839	0	0	0	0	1.0169	42.7097	0	0	0	0	0	0	0	0	0	0	0	0	0	0	0	0	0	0	0	0	0	0	0	0	0	0	0	0	0	0	0	0	0	0	0	0	0
5:18322142-18322293	AT5G45250,	-	0	0	4.06759	195.244	0	0	0	0	1.0169	48.811	0	0	0	0	0	0	0	0	0	0	4.14738	161.748	0	0	0	0	0	0	1.03685	40.437	0	0	0	0	0	0	0	0	0	0	0	0	0	0	0	0	0
5:18405859-18406019	AT5G45420,	-	0	0	8.13517	951.815	0	0	0	0	2.03379	237.954	0	0	0	0	0	0	0	0	0	0	0	0	0	0	0	0	0	0	0	0	0	0	0	0	0	0	0	0	0	0	0	0	0	0	0	0	0
5:18497746-18498377	AT5G45610,	-	0	0	4.06759	211.515	0	0	0	0	1.0169	52.8786	0	0	0	0	0	0	0	0	0	0	0	0	0	0	0	0	0	0	0	0	0	0	0	0	0	0	0	0	0	0	0	0	0	0	0	0	0
5:18556918-18558252	AT5G45740,	-	0	0	4.06759	32.5407	0	0	0	0	1.0169	8.13517	0	0	3.19383	44.7136	4.26779	38.4101	0	0	1.8654	20.7809	0	0	0	0	0	0	0	0	0	0	0	0	0	0	0	0	0	0	0	0	0	0	0	0	0	0	0
5:18710416-18710560	AT5G46150,	-	0	0	4.06759	227.785	0	0	0	0	1.0169	56.9462	0	0	0	0	0	0	0	0	0	0	0	0	0	0	0	0	0	0	0	0	0	0	0	0	0	0	0	0	0	0	0	0	0	0	0	0	0
5:18970336-18970814	AT5G46750,	-	0	0	4.06759	919.275	0	0	0	0	1.0169	229.819	0	0	0	0	0	0	0	0	0	0	0	0	0	0	0	0	0	0	0	0	0	0	0	0	0	0	0	0	0	0	0	0	0	0	0	0	0
5:19048149-19048305	AT5G46910,	+	0	0	4.06759	56.9462	0	0	0	0	1.0169	14.2366	0	0	0	0	0	0	0	0	0	0	0	0	0	0	0	0	0	0	0	0	0	0	0	0	0	0	0	0	0	0	0	0	0	0	0	0	0
5:19131649-19131876	AT5G47100,	-	0	0	4.06759	73.2166	0	0	0	0	1.0169	18.3041	0	0	0	0	0	0	0	0	0	0	0	0	0	0	0	0	0	0	0	0	0	0	0	0	0	0	0	0	0	0	0	0	0	0	0	0	0
5:19141456-19141878	AT5G47130,	+	0	0	4.06759	12.2028	0	0	0	0	1.0169	3.05069	0	0	0	0	0	0	0	0	0	0	0	0	0	0	0	0	0	0	0	0	0	0	0	0	0	0	0	0	0	0	0	0	0	0	0	0	0
5:19368911-19369396	AT5G47820,	+	0	0	4.06759	370.15	0	0	0	0	1.0169	92.5376	0	0	0	0	0	0	0	0	0	0	0	0	0	0	0	0	0	0	0	0	0	0	0	0	0	0	0	0	0	0	0	0	0	0	0	0	0
5:19550376-19550789	AT5G48220,	+	0	0	4.06759	833.855	0	0	0	0	1.0169	208.464	0	0	0	0	0	0	0	0	0	0	0	0	0	0	0	0	0	0	0	0	0	0	0	0	0	0	0	0	0	0	0	0	0	0	0	0	0
5:20041617-20042951	AT5G49430,	-	0	0	4.06759	215.582	0	0	0	0	1.0169	53.8955	0	0	0	0	0	0	0	0	0	0	0	0	0	0	0	0	0	0	0	0	0	0	0	0	0	0	0	0	0	0	0	0	0	0	0	0	0
5:20143750-20144197	AT5G49630,	-	0	0	4.06759	1378.91	4.58046	1209.24	0	0	2.16201	647.038	0	0	0	0	0	0	0	0	0	0	0	0	0	0	4.3666	825.287	0	0	1.09165	206.322	0	0	0	0	0	0	0	0	0	0	0	0	0	0	3.95094	1299.86	0
5:20330213-20330468	AT5G49970,	-	0	0	4.06759	935.545	0	0	0	0	1.0169	233.886	0	0	0	0	0	0	0	0	0	0	0	0	0	0	0	0	0	0	0	0	0	0	0	0	0	0	0	0	0	0	0	0	0	0	0	0	0
5:20719227-20719806	AT5G50920,	-	0	0	8.13517	10246.3	0	0	0	0	2.03379	2561.56	3.73848	8441.48	0	0	0	0	3.65092	8809.67	1.84735	4312.79	0	0	0	0	0	0	0	0	0	0	0	0	0	0	0	0	7.85756	7582.55	1.96439	1895.64	0	0	0	0	0	0	0
5:20731884-20732243	AT5G50950,	+	0	0	4.06759	3156.45	0	0	0	0	1.0169	789.112	0	0	0	0	0	0	0	0	0	0	0	0	0	0	0	0	0	0	0	0	0	0	0	0	0	0	0	0	0	0	0	0	0	0	0	0	0
5:20888660-20888858	AT5G51430,	-	0	0	8.13517	439.299	0	0	0	0	2.03379	109.825	0	0	0	0	0	0	0	0	0	0	0	0	0	0	0	0	0	0	0	0	0	0	0	0	0	0	0	0	0	0	0	0	0	0	0	0	0
5:21066086-21066942	AT5G51820,	-	0	0	8.13517	1875.16	0	0	0	0	2.03379	468.789	0	0	0	0	0	0	0	0	0	0	0	0	0	0	0	0	0	0	0	0	0	0	0	0	0	0	0	0	0	0	0	0	0	0	0	0	0
5:21486906-21487216	AT5G53000,	-	0	0	4.06759	447.435	0	0	0	0	1.0169	111.859	0	0	0	0	0	0	0	0	0	0	0	0	0	0	0	0	0	0	0	0	0	0	0	0	0	0	0	0	0	0	0	0	0	0	0	0	0
5:21510501-21511931	AT5G53050,	-	0	0	4.06759	992.491	0	0	0	0	1.0169	248.123	0	0	0	0	0	0	0	0	0	0	0	0	0	0	0	0	0	0	0	0	0	0	0	0	0	0	0	0	0	0	0	0	0	0	0	0	0
5:21566211-21566771	AT5G53170,	-	0	0	4.06759	1191.8	0	0	0	0	1.0169	297.951	0	0	0	0	4.26779	1199.25	0	0	1.06695	299.812	0	0	0	0	4.3666	882.052	0	0	1.09165	220.513	0	0	0	0	0	0	0	0	0	0	0	0	0	0	0	0	0
5:22058502-22058715	AT5G54310,	-	0	0	8.13517	1077.91	0	0	0	0	2.03379	269.478	0	0	0	0	0	0	0	0	0	0	0	0	0	0	0	0	0	0	0	0	0	0	0	0	0	0	0	0	0	0	0	0	0	0	0	0	0
5:22420883-22421188	AT5G55280,	+	0	0	4.06759	1435.86	0	0	0	0	1.0169	358.965	0	0	0	0	0	0	0	0	0	0	0	0	0	0	0	0	0	0	0	0	0	0	0	0	0	0	0	0	0	0	0	0	0	0	0	0	0
5:22688790-22688946	AT5G56030,	+	0	0	12.2028	2233.11	0	0	0	0	3.05069	558.276	0	0	0	0	0	0	0	0	0	0	0	0	0	0	0	0	0	0	0	0	0	0	0	0	0	0	0	0	0	0	0	0	0	0	0	0	0
5:23034356-23034747	AT5G56950,	+	0	0	12.2028	1020.96	0	0	0	0	3.05069	255.241	0	0	0	0	0	0	0	0	0	0	0	0	0	0	0	0	0	0	0	0	0	0	0	0	0	0	0	0	0	0	0	0	0	0	0	0	0
5:23034704-23034861	AT5G56950,	+	0	0	4.06759	817.585	0	0	0	0	1.0169	204.396	0	0	0	0	0	0	0	0	0	0	0	0	0	0	0	0	0	0	0	0	0	0	0	0	0	0	0	0	0	0	0	0	0	0	0	0	0
5:23072415-23072662	AT5G57015,	+	0	0	4.06759	451.502	9.16091	306.891	7.71728	216.084	5.23644	243.619	3.73848	452.356	3.19383	488.656	0	0	0	0	1.73308	235.253	0	0	0	0	0	0	0	0	0	0	4.73005	482.465	0	0	0	0	0	0	1.18251	120.616	0	0	0	0	3.95094	478.063	7.72132
5:23115173-23116409	AT5G57110,	-	0	0	4.06759	622.341	0	0	0	0	1.0169	155.585	0	0	0	0	0	0	3.65092	259.215	0.91273	64.8038	0	0	0	0	0	0	0	0	0	0	0	0	0	0	0	0	0	0	0	0	0	0	0	0	0	0	0
5:23231371-23231820	AT5G57350,	-	0	0	4.06759	3835.73	0	0	0	0	1.0169	958.934	0	0	0	0	0	0	0	0	0	0	0	0	0	0	0	0	0	0	0	0	0	0	0	0	0	0	0	0	0	0	0	0	8.77679	4550.77	0	0	3.86066
5:23442108-23442369	AT5G57870,	+	0	0	4.06759	492.178	0	0	0	0	1.0169	123.045	0	0	0	0	0	0	0	0	0	0	0	0	0	0	0	0	0	0	0	0	0	0	0	0	0	0	0	0	0	0	0	0	0	0	0	0	0
5:23480628-23480808	AT5G58003,	+	0	0	4.06759	211.515	0	0	0	0	1.0169	52.8786	0	0	0	0	0	0	0	0	0	0	0	0	0	0	0	0	0	0	0	0	0	0	0	0	0	0	0	0	0	0	0	0	0	0	0	0	0
5:23527727-23527968	AT5G58140,	+	0	0	4.06759	2318.52	0	0	0	0	1.0169	579.631	0	0	0	0	0	0	0	0	0	0	0	0	0	0	0	0	0	0	0	0	0	0	0	0	0	0	0	0	0	0	0	0	0	0	0	0	0
5:23980894-23981174	AT5G59480,	-	0	0	8.13517	130.163	0	0	0	0	2.03379	32.5407	0	0	0	0	0	0	0	0	0	0	0	0	0	0	0	0	0	0	0	0	0	0	0	0	0	0	0	0	0	0	0	0	0	0	0	0	0
5:24295134-24295860	AT5G60410,	+	0	0	4.06759	569.462	0	0	0	0	1.0169	142.366	0	0	0	0	0	0	0	0	0	0	0	0	0	0	0	0	0	0	0	0	0	0	0	0	0	0	0	0	0	0	0	0	0	0	0	0	0
5:24402828-24404445	AT5G60700,	+	0	0	4.06759	134.23	0	0	0	0	1.0169	33.5576	0	0	0	0	0	0	0	0	0	0	0	0	0	0	0	0	0	0	0	0	0	0	0	0	0	0	0	0	0	0	0	0	0	0	0	0	0
5:24683757-24685443	AT5G61410,	-	0	0	4.06759	10059.1	0	0	0	0	1.0169	2514.79	0	0	0	0	4.26779	10588.4	0	0	1.06695	2647.1	0	0	0	0	0	0	0	0	0	0	0	0	0	0	0	0	0	0	0	0	0	0	0	0	0	0	0
5:24941113-24941259	AT5G62100,	+	0	0	8.13517	170.839	0	0	0	0	2.03379	42.7097	0	0	0	0	0	0	0	0	0	0	0	0	0	0	0	0	0	0	0	0	0	0	0	0	0	0	0	0	0	0	0	0	0	0	0	0	0
5:25076111-25076494	AT5G62460,	+	0	0	4.06759	471.84	0	0	0	0	1.0169	117.96	0	0	0	0	0	0	0	0	0	0	0	0	0	0	0	0	0	0	0	0	0	0	0	0	0	0	0	0	0	0	0	0	0	0	0	0	0
5:25129999-25131322	AT5G62600,	-	0	0	4.06759	154.568	0	0	0	0	1.0169	38.6421	0	0	0	0	0	0	0	0	0	0	0	0	0	0	0	0	0	0	0	0	0	0	0	0	0	0	0	0	0	0	0	0	0	0	0	0	0
5:25373130-25373406	AT5G63310,	-	0	0	4.06759	2570.72	0	0	0	0	1.0169	642.679	0	0	0	0	4.26779	3038.67	0	0	1.06695	759.666	2.07369	3369.75	0	0	0	0	0	0	0.518423	842.437	0	0	0	0	0	0	0	0	0	0	0	0	0	0	0	0	0
5:25719542-25719864	AT5G64300,	+	0	0	4.06759	898.937	0	0	0	0	1.0169	224.734	0	0	0	0	4.26779	840.754	0	0	1.06695	210.189	0	0	0	0	0	0	0	0	0	0	0	0	0	0	0	0	0	0	0	0	0	0	0	0	0	0	0
5:25720426-25720572	AT5G64300,	+	0	0	8.13517	833.855	0	0	0	0	2.03379	208.464	0	0	0	0	0	0	0	0	0	0	2.07369	777.634	0	0	0	0	0	0	0.518423	194.408	0	0	0	0	0	0	0	0	0	0	0	0	0	0	0	0	0
5:25921866-25922144	AT5G64850,	+	0	0	4.06759	610.138	0	0	0	0	1.0169	152.535	7.47696	960.789	0	0	4.26779	1318.75	3.65092	1588.15	3.84892	966.921	0	0	0	0	0	0	0	0	0	0	0	0	0	0	0	0	0	0	0	0	0	0	0	0	0	0	0
5:25949489-25949933	AT5G64940,	+	0	0	4.06759	4596.37	0	0	0	0	1.0169	1149.09	0	0	0	0	0	0	0	0	0	0	0	0	8.63561	3704.68	0	0	0	0	2.1589	926.169	0	0	0	0	0	0	0	0	0	0	0	0	0	0	0	0	0
5:26010546-26010725	AT5G65110,	-	0	0	4.06759	414.894	0	0	0	0	1.0169	103.723	0	0	0	0	0	0	0	0	0	0	0	0	0	0	4.3666	270.729	0	0	1.09165	67.6822	0	0	0	0	0	0	0	0	0	0	0	0	0	0	0	0	0
5:26045898-26046573	AT5G65180,	+	0	0	4.06759	113.892	0	0	0	0	1.0169	28.4731	0	0	0	0	0	0	0	0	0	0	0	0	0	0	0	0	0	0	0	0	0	0	0	0	0	0	0	0	0	0	0	0	0	0	0	0	0
5:26046418-26047807	AT5G65180,	+	0	0	8.13517	162.703	0	0	0	0	2.03379	40.6759	0	0	0	0	0	0	0	0	0	0	0	0	0	0	0	0	0	0	0	0	0	0	0	0	0	0	0	0	0	0	0	0	0	0	0	0	0
5:26092437-26092835	AT5G65290,	+	0	0	4.06759	162.703	0	0	7.71728	81.0314	2.94622	60.9337	0	0	6.38766	233.149	0	0	0	0	1.59691	58.2874	2.07369	188.706	0	0	13.0998	113.531	0	0	3.79337	75.5593	0	0	13.8185	188.852	8.20909	119.032	0	0	5.50689	76.9711	0	0	0	0	0	0	0
5:26197316-26198145	AT5G65540,	+	0	0	4.06759	105.757	0	0	0	0	1.0169	26.4393	3.73848	108.416	0	0	0	0	0	0	0.934619	27.104	0	0	0	0	0	0	0	0	0	0	0	0	0	0	0	0	0	0	0	0	0	0	0	0	0	0	0
5:26569775-26569932	AT5G66570,	-	0	0	4.06759	199442	0	0	0	0	1.0169	49860.5	0	0	0	0	0	0	0	0	0	0	0	0	0	0	0	0	0	0	0	0	0	0	0	0	0	0	0	0	0	0	0	0	0	0	0	0	0
5:26792958-26793181	AT5G67130,	+	0	0	4.06759	349.812	0	0	11.5759	436.026	3.91088	196.46	0	0	6.38766	533.369	0	0	0	0	1.59691	133.342	2.07369	479.022	0	0	8.73319	362.427	0	0	2.70172	210.362	0	0	0	0	0	0	0	0	0	0	0	0	21.942	289.634	15.8037	430.652	7.72132
5:26841492-26842044	AT5G67270,	-	0	0	4.06759	24.4055	0	0	0	0	1.0169	6.10138	0	0	0	0	0	0	0	0	0	0	0	0	0	0	0	0	0	0	0	0	0	0	0	0	0	0	0	0	0	0	0	0	0	0	0	0	0
5:26941973-26942210	AT5G67530,	+	0	0	8.13517	239.988	0	0	0	0	2.03379	59.9969	0	0	0	0	0	0	0	0	0	0	0	0	0	0	0	0	0	0	0	0	0	0	0	0	0	0	0	0	0	0	0	0	0	0	0	0	0
1:128968-130062	AT1G01320,	-	0	0	0	0	27.4827	2647.5	0	0	6.87069	661.876	11.2154	5966.61	0	0	8.53558	6730.3	0	0	4.93775	3174.23	0	0	0	0	0	0	0	0	0	0	0	0	0	0	8.20909	2265.71	0	0	2.05227	566.427	0	0	0	0	0	0	0
1:300603-301544	AT1G01830,	-	0	0	0	0	4.58046	87.0287	0	0	1.14511	21.7572	0	0	0	0	0	0	0	0	0	0	0	0	0	0	0	0	0	0	0	0	0	0	0	0	0	0	0	0	0	0	0	0	0	0	0	0	0
1:419675-421391	AT1G02205,	+	0	0	0	0	4.58046	1896.31	0	0	1.14511	474.077	0	0	0	0	0	0	0	0	0	0	0	0	0	0	0	0	0	0	0	0	0	0	0	0	0	0	0	0	0	0	0	0	0	0	0	0	0
1:733217-733404	AT1G03080,	-	0	0	0	0	4.58046	348.115	0	0	1.14511	87.0287	0	0	0	0	0	0	0	0	0	0	0	0	0	0	0	0	0	0	0	0	0	0	0	0	0	0	0	0	0	0	0	0	0	0	0	0	0
1:1053327-1054200	AT1G04080,	+	0	0	0	0	4.58046	384.758	0	0	1.14511	96.1896	0	0	0	0	0	0	0	0	0	0	0	0	0	0	0	0	0	0	0	0	0	0	0	0	0	0	0	0	0	0	0	0	0	0	0	0	0
1:1204044-1205251	AT1G04440,	+	0	0	0	0	9.16091	870.287	0	0	2.29023	217.572	0	0	0	0	0	0	0	0	0	0	0	0	0	0	0	0	0	0	0	0	0	0	0	0	0	0	0	0	0	0	0	0	0	0	0	0	0
1:1314464-1315416	AT1G04690,	+	0	0	0	0	4.58046	1552.78	0	0	1.14511	388.194	3.73848	1562.68	0	0	0	0	0	0	0.934619	390.671	0	0	0	0	0	0	0	0	0	0	0	0	0	0	4.10454	1584.35	0	0	1.02614	396.089	0	0	0	0	0	0	0
1:1374248-1374437	AT1G04870,	-	0	0	0	0	4.58046	183.218	0	0	1.14511	45.8046	0	0	0	0	0	0	0	0	0	0	0	0	0	0	0	0	0	0	0	0	0	0	0	0	0	0	0	0	0	0	0	0	0	0	0	0	0
1:1449237-1450876	AT1G05055,	-	0	0	0	0	4.58046	68.7069	0	0	1.14511	17.1767	0	0	0	0	0	0	0	0	0	0	0	0	0	0	0	0	0	0	0	0	0	0	0	0	0	0	0	0	0	0	0	0	0	0	0	0	0
1:1516587-1517057	AT1G05230,	-	0	0	0	0	4.58046	109.931	0	0	1.14511	27.4827	0	0	0	0	0	0	0	0	0	0	0	0	0	0	0	0	0	0	0	0	0	0	0	0	0	0	0	0	0	0	0	0	0	0	7.90187	142.234	0
1:1627982-1628184	AT1G05500,	-	0	0	0	0	4.58046	673.327	0	0	1.14511	168.332	0	0	0	0	0	0	0	0	0	0	0	0	0	0	0	0	0	0	0	0	0	0	0	0	0	0	0	0	0	0	0	0	0	0	0	0	0
1:1650982-1651757	AT1G05570,	-	0	0	0	0	4.58046	169.477	0	0	1.14511	42.3692	0	0	0	0	0	0	0	0	0	0	0	0	0	0	0	0	0	0	0	0	0	0	0	0	0	0	0	0	0	0	0	0	0	0	0	0	0
1:1762258-1762540	AT1G05835,	-	0	0	0	0	4.58046	151.155	0	0	1.14511	37.7888	0	0	0	0	0	0	0	0	0	0	0	0	0	0	0	0	0	0	0	0	0	0	0	0	0	0	0	0	0	0	0	0	0	0	0	0	0
1:1948123-1950455	AT1G06390,	+	0	0	0	0	4.58046	554.235	0	0	1.14511	138.559	0	0	0	0	0	0	0	0	0	0	0	0	0	0	0	0	0	0	0	0	0	0	0	0	0	0	0	0	0	0	0	0	0	0	0	0	0
1:2048297-2048989	AT1G06680,	+	0	0	0	0	9.16091	184024	0	0	2.29023	46006.1	0	0	0	0	0	0	0	0	0	0	0	0	0	0	0	0	0	0	0	0	0	0	0	0	0	0	0	0	0	0	0	0	0	0	0	0	0
1:2048322-2048531	AT1G06680,	-	0	0	0	0	4.58046	159963	0	0	1.14511	39990.8	0	0	0	0	0	0	0	0	0	0	0	0	0	0	0	0	0	0	0	0	0	0	0	0	0	0	0	0	0	0	0	0	0	0	0	0	0
1:2132479-2132695	AT1G06950,	-	0	0	0	0	4.58046	902.35	0	0	1.14511	225.588	0	0	0	0	0	0	0	0	0	0	0	0	0	0	0	0	0	0	0	0	0	0	0	0	0	0	0	0	0	0	0	0	0	0	0	0	0
1:2381995-2383049	AT1G07705,	+	0	0	0	0	4.58046	132.833	0	0	1.14511	33.2083	0	0	0	0	0	0	0	0	0	0	0	0	0	0	0	0	0	0	0	0	0	0	0	0	0	0	0	0	0	0	0	0	0	0	0	0	0
1:2828106-2828581	AT1G08830,	+	0	0	0	0	4.58046	5748.47	0	0	1.14511	1437.12	0	0	0	0	0	0	0	0	0	0	0	0	0	0	0	0	0	0	0	0	0	0	0	0	4.10454	8553.87	0	0	1.02614	2138.47	0	0	0	0	0	0	0
1:2852716-2852995	AT1G08900,	+	0	0	0	0	4.58046	499.27	0	0	1.14511	124.817	0	0	0	0	0	0	0	0	0	0	0	0	0	0	0	0	0	0	0	0	0	0	0	0	0	0	0	0	0	0	0	0	0	0	0	0	0
1:2897840-2898229	AT1G09010,	-	0	0	0	0	4.58046	462.626	0	0	1.14511	115.657	0	0	0	0	0	0	0	0	0	0	0	0	0	0	0	0	8.21547	406.666	2.05387	101.666	4.73005	704.778	0	0	0	0	0	0	1.18251	176.194	0	0	0	0	0	0	0
1:2902352-2902961	AT1G09020,	-	0	0	0	0	4.58046	604.62	0	0	1.14511	151.155	0	0	0	0	0	0	0	0	0	0	0	0	0	0	0	0	0	0	0	0	0	0	0	0	0	0	0	0	0	0	0	0	0	0	0	0	0
1:2948174-2948460	AT1G09150,	+	0	0	0	0	4.58046	655.005	0	0	1.14511	163.751	0	0	0	0	0	0	0	0	0	0	0	0	0	0	0	0	0	0	0	0	0	0	0	0	0	0	0	0	0	0	0	0	0	0	0	0	0
1:3016098-3016334	AT1G09340,	+	0	0	0	0	4.58046	16430.1	0	0	1.14511	4107.53	0	0	0	0	0	0	0	0	0	0	0	0	0	0	4.3666	15143.4	0	0	1.09165	3785.84	0	0	0	0	0	0	3.92878	14493.3	0.982195	3623.32	0	0	0	0	0	0	0
1:3196022-3198008	AT1G09840,	-	0	0	0	0	9.16091	371.017	3.85864	289.398	3.25489	165.104	0	0	0	0	0	0	0	0	0	0	4.14738	404.37	0	0	0	0	0	0	1.03685	101.092	0	0	0	0	0	0	0	0	0	0	0	0	0	0	0	0	0
1:3469693-3469837	AT1G10522,	+	0	0	0	0	13.7414	7415.76	3.85864	7242.66	4.4	3664.61	0	0	0	0	0	0	0	0	0	0	0	0	0	0	0	0	0	0	0	0	0	0	0	0	0	0	0	0	0	0	0	0	0	0	0	0	3.86066
1:3606916-3607184	AT1G10830,	-	0	0	0	0	4.58046	403.08	0	0	1.14511	100.77	0	0	0	0	0	0	0	0	0	0	0	0	0	0	0	0	0	0	0	0	0	0	0	0	0	0	0	0	0	0	0	0	0	0	0	0	0
1:3609048-3610173	AT1G10840,	-	0	0	0	0	4.58046	1342.07	0	0	1.14511	335.519	0	0	0	0	0	0	0	0	0	0	0	0	0	0	0	0	0	0	0	0	0	0	0	0	0	0	0	0	0	0	0	0	0	0	0	0	0
1:3956297-3956627	AT1G11720,	+	0	0	0	0	4.58046	453.465	0	0	1.14511	113.366	0	0	0	0	0	0	0	0	0	0	0	0	0	0	0	0	0	0	0	0	0	0	0	0	0	0	0	0	0	0	0	0	0	0	0	0	0
1:4041991-4042294	AT1G11960,	-	0	0	0	0	4.58046	141.994	0	0	1.14511	35.4985	0	0	0	0	0	0	0	0	0	0	2.07369	248.843	4.31781	479.276	0	0	0	0	1.59787	182.03	0	0	0	0	0	0	0	0	0	0	0	0	0	0	0	0	3.86066
1:4609706-4609930	AT1G13440,	+	0	0	0	0	4.58046	20946.4	0	0	1.14511	5236.61	0	0	0	0	0	0	0	0	0	0	0	0	0	0	0	0	0	0	0	0	0	0	0	0	0	0	0	0	0	0	0	0	0	0	0	0	0
1:5114125-5114295	AT1G14840,	-	0	0	0	0	4.58046	572.557	0	0	1.14511	143.139	0	0	0	0	0	0	0	0	0	0	0	0	0	0	0	0	0	0	0	0	0	0	0	0	0	0	0	0	0	0	0	0	0	0	0	0	0
1:5411493-5411724	AT1G15740,	+	0	0	0	0	4.58046	659.586	0	0	1.14511	164.896	0	0	0	0	0	0	0	0	0	0	0	0	0	0	0	0	0	0	0	0	0	0	0	0	0	0	0	0	0	0	0	0	0	0	0	0	0
1:5415950-5420431	AT1G15750,	-	0	0	0	0	4.58046	238.184	0	0	1.14511	59.5459	0	0	0	0	0	0	0	0	0	0	0	0	0	0	0	0	0	0	0	0	0	0	0	0	0	0	0	0	0	0	0	0	0	0	0	0	0
1:5441316-5441967	AT1G15800,	-	0	0	0	0	4.58046	27.4827	0	0	1.14511	6.87069	0	0	0	0	0	0	0	0	0	0	0	0	0	0	0	0	0	0	0	0	0	0	0	0	0	0	0	0	0	0	0	0	0	0	0	0	0
1:5575911-5576466	AT1G16300,	+	0	0	0	0	4.58046	96.1896	0	0	1.14511	24.0474	0	0	0	0	0	0	0	0	0	0	0	0	0	0	0	0	0	0	0	0	0	0	0	0	0	0	0	0	0	0	0	0	0	0	0	0	0
1:5771245-5772238	AT1G16870,	-	0	0	0	0	4.58046	261.086	0	0	1.14511	65.2715	0	0	0	0	0	0	0	0	0	0	0	0	0	0	0	0	0	0	0	0	0	0	0	0	0	0	0	0	0	0	0	0	0	0	0	0	0
1:5776687-5777938	AT1G16890,	-	0	0	0	0	4.58046	2152.81	0	0	1.14511	538.204	0	0	0	0	0	0	0	0	0	0	0	0	0	0	0	0	0	0	0	0	0	0	0	0	0	0	0	0	0	0	0	0	0	0	0	0	0
1:5886631-5886772	AT1G17220,	+	0	0	0	0	4.58046	2945.23	0	0	1.14511	736.309	0	0	0	0	0	0	0	0	0	0	0	0	0	0	8.73319	2467.13	0	0	2.1833	616.782	0	0	0	0	0	0	0	0	0	0	4.17542	2555.35	0	0	0	0	0
1:5887261-5887693	AT1G17220,	+	0	0	0	0	4.58046	2601.7	0	0	1.14511	650.425	0	0	0	0	0	0	0	0	0	0	0	0	0	0	0	0	0	0	0	0	0	0	0	0	0	0	0	0	0	0	0	0	0	0	0	0	0
1:5930281-5931125	AT1G17330,	+	0	0	0	0	4.58046	123.672	0	0	1.14511	30.9181	0	0	0	0	0	0	0	0	0	0	0	0	0	0	0	0	0	0	0	0	0	0	0	0	0	0	0	0	0	0	0	0	0	0	0	0	0
1:6113451-6114142	AT1G17760,	-	0	0	0	0	4.58046	183.218	0	0	1.14511	45.8046	0	0	0	0	0	0	0	0	0	0	0	0	0	0	0	0	0	0	0	0	0	0	0	0	0	0	0	0	0	0	0	0	0	0	0	0	0
1:6143479-6143768	AT1G17840,	+	0	0	0	0	4.58046	870.287	0	0	1.14511	217.572	0	0	0	0	0	0	0	0	0	0	0	0	0	0	0	0	0	0	0	0	0	0	0	0	0	0	0	0	0	0	0	0	0	0	0	0	0
1:6292306-6292502	AT1G18270,	-	0	0	0	0	4.58046	224.442	0	0	1.14511	56.1106	0	0	0	0	0	0	0	0	0	0	0	0	0	0	0	0	0	0	0	0	0	0	0	0	0	0	0	0	0	0	0	0	0	0	0	0	0
1:6349875-6351462	AT1G18450,	+	0	0	0	0	4.58046	416.822	0	0	1.14511	104.205	0	0	0	0	0	0	0	0	0	0	0	0	0	0	0	0	0	0	0	0	0	0	0	0	0	0	0	0	0	0	0	0	0	0	0	0	0
1:7005110-7005360	AT1G20220,	+	0	0	0	0	4.58046	109.931	0	0	1.14511	27.4827	0	0	0	0	0	0	0	0	0	0	0	0	0	0	0	0	0	0	0	0	0	0	0	0	0	0	0	0	0	0	0	0	0	0	0	0	0
1:7144459-7144646	AT1G20620,	+	0	0	0	0	13.7414	41975.3	7.71728	52265.3	5.36466	23560.1	0	0	0	0	0	0	0	0	0	0	2.07369	48501.5	0	0	0	0	0	0	0.518423	12125.4	0	0	0	0	0	0	0	0	0	0	0	0	0	0	0	0	0
1:7904572-7904777	AT1G22400,	+	0	0	0	0	4.58046	22.9023	0	0	1.14511	5.72557	0	0	0	0	0	0	0	0	0	0	0	0	0	0	0	0	0	0	0	0	0	0	0	0	0	0	0	0	0	0	0	0	0	0	0	0	0
1:8092780-8093157	AT1G22870,	+	0	0	0	0	4.58046	128.253	0	0	1.14511	32.0632	0	0	0	0	0	0	0	0	0	0	0	0	0	0	0	0	0	0	0	0	0	0	0	0	0	0	0	0	0	0	0	0	0	0	0	0	0
1:8249047-8249396	AT1G23230,	+	0	0	0	0	4.58046	242.764	0	0	1.14511	60.6911	0	0	0	0	0	0	0	0	0	0	0	0	0	0	0	0	0	0	0	0	0	0	0	0	0	0	0	0	0	0	0	0	0	0	0	0	0
1:8269356-8269751	AT1G23310,	-	0	0	0	0	4.58046	37504.8	0	0	1.14511	9376.2	0	0	0	0	0	0	0	0	0	0	0	0	0	0	0	0	0	0	0	0	0	0	0	0	0	0	0	0	0	0	0	0	0	0	0	0	0
1:8270006-8270268	AT1G23310,	+	0	0	0	0	4.58046	39020.9	0	0	1.14511	9755.23	0	0	0	0	0	0	0	0	0	0	0	0	0	0	0	0	0	0	0	0	0	0	0	0	0	0	0	0	0	0	0	0	0	0	0	0	0
1:8609907-8610124	AT1G24280,	+	0	0	0	0	4.58046	82.4482	0	0	1.14511	20.6121	0	0	0	0	0	0	0	0	0	0	0	0	0	0	0	0	0	0	0	0	0	0	0	0	0	0	0	0	0	0	0	0	0	0	0	0	0
1:9051642-9051978	AT1G26170,	-	0	0	0	0	4.58046	238.184	0	0	1.14511	59.5459	0	0	0	0	0	0	0	0	0	0	0	0	0	0	0	0	0	0	0	0	0	0	0	0	0	0	0	0	0	0	0	0	0	0	0	0	0
1:9225180-9225389	AT1G26690,	-	0	0	0	0	9.16091	247.345	0	0	2.29023	61.8362	0	0	0	0	0	0	0	0	0	0	0	0	0	0	0	0	0	0	0	0	0	0	0	0	0	0	0	0	0	0	0	0	0	0	0	0	0
1:10484601-10485530	AT1G29940,	-	0	0	0	0	4.58046	196.96	0	0	1.14511	49.2399	0	0	0	0	0	0	0	0	0	0	0	0	0	0	0	0	0	0	0	0	0	0	0	0	0	0	0	0	0	0	0	0	0	0	0	0	0
1:10832906-10835034	AT1G30580,	-	0	0	0	0	4.58046	1676.45	0	0	1.14511	419.112	0	0	0	0	0	0	0	0	0	0	0	0	0	0	0	0	0	0	0	0	0	0	0	0	0	0	0	0	0	0	0	0	0	0	0	0	0
1:10848529-10848890	AT1G30610,	+	0	0	0	0	4.58046	219.862	0	0	1.14511	54.9655	0	0	0	0	4.26779	328.62	0	0	1.06695	82.1549	0	0	0	0	0	0	0	0	0	0	0	0	0	0	0	0	0	0	0	0	0	0	0	0	0	0	0
1:11270201-11270505	AT1G31480,	+	0	0	0	0	4.58046	174.057	0	0	1.14511	43.5143	3.73848	171.97	0	0	0	0	0	0	0.934619	42.9925	0	0	0	0	0	0	0	0	0	0	0	0	0	0	0	0	0	0	0	0	0	0	0	0	0	0	0
1:11532915-11533117	AT1G32060,	+	0	0	0	0	9.16091	30547.1	0	0	2.29023	7636.77	0	0	0	0	0	0	0	0	0	0	0	0	0	0	0	0	0	0	0	0	0	0	0	0	0	0	0	0	0	0	0	0	0	0	0	0	0
1:11581668-11583962	n/a	-	0	0	0	0	4.58046	0	0	0	1.14511	0	0	0	3.19383	0	0	0	0	0	0.798457	0	0	0	0	0	0	0	0	0	0	0	0	0	0	0	0	0	0	0	0	0	0	0	0	0	0	0	3.86066
1:11627720-11628041	AT1G32240,	-	0	0	0	0	9.16091	73.2873	0	0	2.29023	18.3218	7.47696	78.508	3.19383	73.458	0	0	0	0	2.6677	37.9915	4.14738	62.2107	0	0	0	0	0	0	1.03685	15.5527	4.73005	42.5705	0	0	0	0	0	0	1.18251	10.6426	0	0	0	0	0	0	3.86066
1:12170651-12170856	AT1G33560,	+	0	0	0	0	4.58046	128.253	0	0	1.14511	32.0632	0	0	3.19383	198.017	0	0	3.65092	211.753	1.71119	102.443	0	0	0	0	0	0	4.10774	151.986	1.02693	37.9966	0	0	0	0	0	0	0	0	0	0	0	0	0	0	0	0	0
1:12383203-12384363	n/a	-	0	0	0	0	22.9023	4.58046	0	0	5.72557	1.14511	18.6924	26.1693	3.19383	22.3568	0	0	3.65092	18.2546	6.38428	16.6952	0	0	0	0	0	0	0	0	0	0	9.4601	23.6503	0	0	8.20909	4.10454	0	0	4.4173	6.9387	0	0	0	0	0	0	0
1:12599575-12600110	AT1G34460,	+	0	0	0	0	9.16091	105.351	0	0	2.29023	26.3376	0	0	0	0	0	0	3.65092	120.48	0.91273	30.1201	0	0	0	0	0	0	0	0	0	0	0	0	0	0	0	0	0	0	0	0	4.17542	33.4033	0	0	0	0	0
1:13537424-13537726	AT1G36160,	+	0	0	0	0	4.58046	595.459	0	0	1.14511	148.865	0	0	0	0	0	0	0	0	0	0	0	0	0	0	0	0	0	0	0	0	0	0	0	0	0	0	0	0	0	0	0	0	0	0	0	0	0
1:16128006-16128190	AT1G42970,	-	0	0	0	0	4.58046	47421.5	0	0	1.14511	11855.4	0	0	0	0	0	0	0	0	0	0	0	0	0	0	0	0	0	0	0	0	0	0	0	0	0	0	0	0	0	0	0	0	0	0	0	0	0
1:16129291-16129476	AT1G42970,	-	0	0	0	0	9.16091	43770.9	0	0	2.29023	10942.7	0	0	0	0	0	0	0	0	0	0	0	0	0	0	0	0	0	0	0	0	0	0	0	0	0	0	0	0	0	0	0	0	0	0	0	0	0
1:16871730-16872405	AT1G44575,	-	0	0	0	0	4.58046	33125.9	0	0	1.14511	8281.47	0	0	0	0	0	0	0	0	0	0	0	0	0	0	0	0	0	0	0	0	0	0	0	0	0	0	0	0	0	0	0	0	0	0	0	0	0
1:17396134-17396319	AT1G47420,	-	0	0	0	0	4.58046	1378.72	0	0	1.14511	344.679	0	0	0	0	0	0	0	0	0	0	0	0	0	0	0	0	0	0	0	0	0	0	0	0	0	0	0	0	0	0	0	0	0	0	0	0	0
1:17460959-17470074	n/a	+	0	0	0	0	4.58046	146.575	0	0	1.14511	36.6437	0	0	0	0	0	0	0	0	0	0	0	0	0	0	0	0	0	0	0	0	0	0	0	0	0	0	0	0	0	0	0	0	0	0	7.90187	165.939	0
1:17462537-17471581	n/a	+	0	0	0	0	4.58046	261.086	0	0	1.14511	65.2715	0	0	0	0	0	0	0	0	0	0	0	0	0	0	0	0	0	0	0	0	0	0	0	0	0	0	0	0	0	0	0	0	0	0	0	0	0
1:17810369-17811378	AT1G48240,	-	0	0	0	0	9.16091	302.31	0	0	2.29023	75.5775	0	0	0	0	0	0	0	0	0	0	0	0	0	0	0	0	0	0	0	0	0	0	0	0	0	0	0	0	0	0	0	0	0	0	0	0	0
1:17875631-17876055	AT1G48370,	+	0	0	0	0	4.58046	91.6091	0	0	1.14511	22.9023	0	0	0	0	0	0	0	0	0	0	0	0	0	0	0	0	0	0	0	0	0	0	0	0	0	0	0	0	0	0	0	0	0	0	0	0	0
1:17968439-17968749	AT1G48600,	+	0	0	0	0	4.58046	6737.85	0	0	1.14511	1684.46	0	0	0	0	0	0	0	0	0	0	0	0	0	0	0	0	0	0	0	0	0	0	0	0	0	0	0	0	0	0	0	0	0	0	0	0	0
1:18537923-18539231	AT1G50030,	-	0	0	0	0	4.58046	453.465	0	0	1.14511	113.366	0	0	0	0	0	0	0	0	0	0	0	0	0	0	0	0	0	0	0	0	0	0	0	0	0	0	0	0	0	0	0	0	0	0	0	0	0
1:19223706-19224184	AT1G51805,	-	0	0	0	0	4.58046	1589.42	0	0	1.14511	397.355	0	0	0	0	0	0	0	0	0	0	0	0	0	0	0	0	0	0	0	0	0	0	0	0	0	0	0	0	0	0	0	0	0	0	0	0	0
1:19947563-19948403	AT1G53440,	+	0	0	0	0	4.58046	380.178	0	0	1.14511	95.0445	0	0	0	0	0	0	0	0	0	0	0	0	0	0	0	0	0	0	0	0	0	0	0	0	0	0	0	0	0	0	0	0	0	0	0	0	0
1:19991884-19992390	AT1G53580,	-	0	0	0	0	4.58046	1323.75	0	0	1.14511	330.938	0	0	0	0	0	0	0	0	0	0	0	0	0	0	0	0	0	0	0	0	0	0	0	0	0	0	0	0	0	0	0	0	0	0	0	0	0
1:20310394-20310540	AT1G54410,	-	0	0	0	0	27.4827	48988	0	0	6.87069	12247	0	0	0	0	0	0	0	0	0	0	0	0	0	0	0	0	20.5387	49091.6	5.13467	12272.9	0	0	0	0	0	0	0	0	0	0	0	0	0	0	0	0	0
1:20310394-20310552	AT1G54410,	-	0	0	0	0	4.58046	49299.5	0	0	1.14511	12324.9	0	0	0	0	0	0	0	0	0	0	0	0	0	0	0	0	0	0	0	0	0	0	0	0	0	0	0	0	0	0	8.35083	81270.3	0	0	0	0	0
1:20413944-20414198	AT1G54680,	+	0	0	0	0	9.16091	132.833	3.85864	131.194	3.25489	66.0067	0	0	0	0	0	0	3.65092	87.6221	0.91273	21.9055	0	0	4.31781	94.9917	0	0	4.10774	119.124	2.10639	53.529	0	0	0	0	0	0	0	0	0	0	0	0	0	0	0	0	7.72132
1:20436117-20436659	n/a	+	0	0	0	0	9.16091	18.3218	0	0	2.29023	4.58046	0	0	0	0	0	0	0	0	0	0	0	0	0	0	0	0	0	0	0	0	0	0	0	0	0	0	0	0	0	0	0	0	0	0	0	0	0
1:20633729-20634191	AT1G55320,	+	0	0	0	0	4.58046	64.1264	0	0	1.14511	16.0316	0	0	0	0	0	0	0	0	0	0	0	0	0	0	0	0	0	0	0	0	0	0	0	0	0	0	0	0	0	0	0	0	0	0	0	0	0
1:20750833-20751165	AT1G55550,	+	0	0	0	0	4.58046	82.4482	0	0	1.14511	20.6121	0	0	0	0	0	0	0	0	0	0	0	0	0	0	0	0	0	0	0	0	0	0	0	0	0	0	0	0	0	0	0	0	0	0	0	0	0
1:21432951-21434296	AT1G57870,	-	0	0	0	0	4.58046	490.109	0	0	1.14511	122.527	0	0	0	0	0	0	0	0	0	0	0	0	0	0	0	0	0	0	0	0	0	0	0	0	0	0	0	0	0	0	0	0	0	0	0	0	0
1:22017599-22017932	AT1G59820,	+	0	0	0	0	9.16091	100.77	0	0	2.29023	25.1925	0	0	0	0	0	0	0	0	0	0	0	0	0	0	0	0	0	0	0	0	0	0	0	0	0	0	0	0	0	0	0	0	0	0	0	0	0
1:22315622-22315852	AT1G60590,	-	0	0	0	0	9.16091	375.598	0	0	2.29023	93.8994	0	0	0	0	0	0	0	0	0	0	6.22107	207.369	4.31781	116.581	8.73319	358.061	0	0	4.81802	170.503	0	0	0	0	4.10454	213.436	0	0	1.02614	53.3591	0	0	0	0	0	0	0
1:22919791-22920168	AT1G62020,	+	0	0	0	0	9.16091	508.431	0	0	2.29023	127.108	0	0	0	0	0	0	0	0	0	0	0	0	0	0	0	0	0	0	0	0	0	0	0	0	0	0	0	0	0	0	0	0	0	0	0	0	0
1:23161193-23161611	AT1G62560,	-	0	0	0	0	4.58046	1653.55	0	0	1.14511	413.386	0	0	0	0	0	0	0	0	0	0	2.07369	887.539	0	0	0	0	0	0	0.518423	221.885	0	0	0	0	0	0	0	0	0	0	0	0	0	0	0	0	0
1:23811311-23811793	AT1G64150,	+	0	0	0	0	4.58046	572.557	0	0	1.14511	143.139	0	0	0	0	0	0	0	0	0	0	0	0	0	0	0	0	0	0	0	0	0	0	0	0	0	0	0	0	0	0	0	0	0	0	0	0	0
1:23915772-23916413	AT1G64400,	-	0	0	0	0	4.58046	329.793	0	0	1.14511	82.4482	0	0	0	0	0	0	0	0	0	0	0	0	0	0	0	0	0	0	0	0	0	0	0	0	0	0	0	0	0	0	0	0	0	0	0	0	0
1:24078436-24078622	AT1G64790,	-	0	0	0	0	4.58046	485.528	0	0	1.14511	121.382	0	0	0	0	0	0	0	0	0	0	0	0	0	0	0	0	0	0	0	0	0	0	0	0	0	0	0	0	0	0	0	0	0	0	0	0	0
1:24471127-24475531	n/a	+	0	0	0	0	4.58046	535.914	0	0	1.14511	133.978	0	0	0	0	0	0	0	0	0	0	0	0	0	0	0	0	0	0	0	0	0	0	0	0	0	0	0	0	0	0	0	0	0	0	0	0	0
1:24558075-24560390	n/a	-	0	0	0	0	4.58046	1580.26	0	0	1.14511	395.064	0	0	0	0	0	0	0	0	0	0	0	0	0	0	0	0	0	0	0	0	0	0	0	0	0	0	0	0	0	0	0	0	0	0	0	0	0
1:25199573-25200261	AT1G67310,	-	0	0	0	0	4.58046	256.506	0	0	1.14511	64.1264	0	0	0	0	0	0	0	0	0	0	0	0	0	0	0	0	0	0	0	0	0	0	0	0	0	0	0	0	0	0	0	0	0	0	0	0	0
1:25459401-25459827	AT1G67890,	+	0	0	0	0	9.16091	233.603	0	0	2.29023	58.4008	0	0	0	0	0	0	0	0	0	0	0	0	0	0	0	0	0	0	0	0	0	0	0	0	0	0	0	0	0	0	0	0	0	0	0	0	0
1:25494908-25495509	AT1G68010,	+	0	0	0	0	9.16091	17927.9	0	0	2.29023	4481.98	0	0	0	0	0	0	0	0	0	0	0	0	0	0	0	0	0	0	0	0	0	0	0	0	0	0	0	0	0	0	0	0	0	0	0	0	0
1:25633301-25633905	AT1G68370,	-	0	0	0	0	4.58046	503.85	0	0	1.14511	125.963	0	0	0	0	0	0	0	0	0	0	0	0	0	0	0	0	0	0	0	0	0	0	0	0	0	0	0	0	0	0	0	0	0	0	0	0	0
1:25658591-25658769	AT1G68440,	+	0	0	0	0	4.58046	87.0287	0	0	1.14511	21.7572	0	0	0	0	0	0	0	0	0	0	0	0	0	0	0	0	0	0	0	0	0	0	0	0	0	0	0	0	0	0	0	0	0	0	0	0	0
1:25904456-25904599	AT1G68890,	+	0	0	0	0	4.58046	311.471	0	0	1.14511	77.8678	0	0	0	0	0	0	0	0	0	0	0	0	0	0	0	0	0	0	0	0	0	0	0	0	0	0	0	0	0	0	0	0	0	0	0	0	0
1:26221241-26221499	AT1G69700,	+	0	0	0	0	4.58046	366.437	3.85864	513.199	2.10977	219.909	0	0	0	0	0	0	0	0	0	0	2.07369	972.561	0	0	4.3666	406.093	8.21547	451.851	3.66394	457.626	0	0	0	0	0	0	0	0	0	0	4.17542	730.698	0	0	3.95094	628.199	0
1:26404726-26405163	AT1G70100,	+	0	0	0	0	4.58046	389.339	0	0	1.14511	97.3347	0	0	0	0	0	0	0	0	0	0	0	0	0	0	0	0	0	0	0	0	0	0	0	0	0	0	0	0	0	0	8.35083	718.172	4.3884	702.143	7.90187	537.327	0
1:26433534-26433741	AT1G70200,	-	0	0	0	0	4.58046	503.85	0	0	1.14511	125.963	0	0	0	0	0	0	0	0	0	0	0	0	0	0	0	0	0	0	0	0	0	0	0	0	0	0	0	0	0	0	0	0	0	0	0	0	0
1:27148954-27149118	AT1G72150,	+	0	0	0	0	4.58046	5464.49	0	0	1.14511	1366.12	0	0	0	0	0	0	0	0	0	0	0	0	0	0	0	0	0	0	0	0	0	0	0	0	0	0	0	0	0	0	0	0	0	0	0	0	3.86066
1:27480238-27480454	AT1G73060,	+	0	0	0	0	4.58046	1955.86	0	0	1.14511	488.964	0	0	0	0	0	0	0	0	0	0	0	0	0	0	0	0	0	0	0	0	0	0	0	0	0	0	0	0	0	0	0	0	0	0	0	0	0
1:27629607-27629748	AT1G73480,	+	0	0	0	0	4.58046	4136.15	0	0	1.14511	1034.04	0	0	0	0	0	0	0	0	0	0	0	0	0	0	0	0	0	0	0	0	0	0	0	0	0	0	0	0	0	0	0	0	0	0	0	0	0
1:27690631-27690784	AT1G73655,	-	0	0	0	0	13.7414	4658.33	0	0	3.43534	1164.58	0	0	0	0	0	0	0	0	0	0	0	0	0	0	0	0	0	0	0	0	0	0	0	0	0	0	0	0	0	0	0	0	4.3884	5204.64	0	0	0
1:27976707-27977203	AT1G74430,AT1G74440,	-	0	0	0	0	4.58046	288.569	0	0	1.14511	72.1422	0	0	0	0	0	0	0	0	0	0	0	0	0	0	0	0	0	0	0	0	0	0	0	0	0	0	0	0	0	0	0	0	0	0	0	0	0
1:28447313-28447607	AT1G75760,	-	0	0	0	0	4.58046	155.736	0	0	1.14511	38.9339	0	0	0	0	0	0	0	0	0	0	0	0	0	0	0	0	0	0	0	0	0	0	0	0	0	0	0	0	0	0	0	0	0	0	0	0	0
1:28682822-28683009	AT1G76440,	-	0	0	0	0	4.58046	114.511	0	0	1.14511	28.6279	0	0	0	0	0	0	0	0	0	0	0	0	0	0	0	0	0	0	0	0	0	0	0	0	0	0	0	0	0	0	0	0	0	0	0	0	0
1:29156845-29157667	AT1G77600,	-	0	0	0	0	4.58046	164.896	0	0	1.14511	41.2241	0	0	0	0	0	0	0	0	0	0	0	0	0	0	0	0	0	0	0	0	0	0	0	0	0	0	0	0	0	0	0	0	0	0	0	0	0
1:29160226-29160451	AT1G77600,	-	0	0	0	0	4.58046	137.414	0	0	1.14511	34.3534	0	0	0	0	0	0	0	0	0	0	0	0	0	0	0	0	0	0	0	0	0	0	0	0	0	0	0	0	0	0	0	0	0	0	0	0	0
1:29662133-29662538	AT1G78900,	+	0	0	0	0	9.16091	5166.76	0	0	2.29023	1291.69	0	0	0	0	0	0	0	0	0	0	0	0	0	0	0	0	0	0	0	0	0	0	0	0	0	0	0	0	0	0	0	0	0	0	0	0	0
1:29776165-29776843	AT1G79150,	-	0	0	0	0	4.58046	73.2873	0	0	1.14511	18.3218	0	0	0	0	0	0	0	0	0	0	0	0	0	0	0	0	0	0	0	0	0	0	0	0	0	0	0	0	0	0	0	0	0	0	0	0	0
1:30001870-30003146	AT1G79730,	-	0	0	0	0	9.16091	256.506	0	0	2.29023	64.1264	0	0	0	0	0	0	0	0	0	0	0	0	0	0	0	0	0	0	0	0	0	0	0	0	0	0	0	0	0	0	0	0	0	0	0	0	0
1:30154009-30154464	AT1G80170,	-	0	0	0	0	4.58046	91.6091	0	0	1.14511	22.9023	0	0	0	0	0	0	0	0	0	0	0	0	0	0	0	0	0	0	0	0	0	0	0	0	0	0	0	0	0	0	0	0	0	0	0	0	0
1:30154209-30155102	AT1G80170,	-	0	0	0	0	4.58046	82.4482	0	0	1.14511	20.6121	0	0	0	0	0	0	0	0	0	0	0	0	0	0	0	0	0	0	0	0	0	0	0	0	0	0	0	0	0	0	0	0	0	0	0	0	0
1:30261639-30261827	AT1G80490,	-	0	0	0	0	4.58046	485.528	0	0	1.14511	121.382	0	0	0	0	0	0	0	0	0	0	0	0	0	0	0	0	0	0	0	0	0	0	0	0	0	0	0	0	0	0	0	0	0	0	0	0	0
2:84450-84718	AT2G01110,	-	0	0	0	0	4.58046	2432.22	0	0	1.14511	608.056	0	0	0	0	0	0	0	0	0	0	0	0	0	0	0	0	0	0	0	0	0	0	0	0	0	0	0	0	0	0	0	0	0	0	0	0	0
2:104033-104293	AT2G01170,	-	0	0	0	0	4.58046	540.494	0	0	1.14511	135.123	0	0	0	0	0	0	0	0	0	0	0	0	0	0	0	0	0	0	0	0	0	0	0	0	0	0	0	0	0	0	0	0	0	0	0	0	0
2:690312-690638	AT2G02560,	+	0	0	0	0	4.58046	604.62	0	0	1.14511	151.155	0	0	0	0	0	0	0	0	0	0	0	0	0	0	0	0	0	0	0	0	0	0	0	0	0	0	0	0	0	0	0	0	0	0	0	0	0
2:907299-907713	AT2G03070,	+	0	0	0	0	4.58046	219.862	0	0	1.14511	54.9655	0	0	0	0	0	0	0	0	0	0	0	0	0	0	0	0	0	0	0	0	0	0	0	0	0	0	0	0	0	0	0	0	0	0	0	0	0
2:1036395-1036541	AT2G03430,	-	0	0	0	0	4.58046	146.575	0	0	1.14511	36.6437	0	0	0	0	0	0	0	0	0	0	0	0	0	0	0	0	0	0	0	0	0	0	0	0	0	0	0	0	0	0	0	0	0	0	0	0	0
2:1072474-1072845	AT2G03530,	+	0	0	0	0	4.58046	407.661	0	0	1.14511	101.915	0	0	3.19383	450.33	0	0	3.65092	642.562	1.71119	273.223	0	0	0	0	0	0	0	0	0	0	0	0	0	0	0	0	7.85756	345.733	1.96439	86.4332	0	0	0	0	0	0	0
2:1647149-1647479	AT2G04700,	+	0	0	0	0	4.58046	6870.69	0	0	1.14511	1717.67	0	0	0	0	0	0	0	0	0	0	0	0	0	0	0	0	0	0	0	0	0	0	0	0	0	0	0	0	0	0	0	0	0	0	0	0	0
2:2230283-2230610	AT2G05830,	+	0	0	0	0	4.58046	774.097	7.71728	972.377	3.07443	436.619	0	0	3.19383	820.814	0	0	7.30184	770.344	2.62392	397.789	2.07369	781.781	4.31781	781.523	0	0	0	0	1.59787	390.826	0	0	0	0	0	0	0	0	0	0	0	0	0	0	7.90187	983.783	0
2:2323549-2324450	AT2G05990,	+	0	0	0	0	4.58046	1433.68	0	0	1.14511	358.421	0	0	0	0	0	0	0	0	0	0	0	0	0	0	0	0	0	0	0	0	0	0	0	0	0	0	0	0	0	0	0	0	0	0	0	0	0
2:4485015-4493960	n/a	+	0	0	0	0	4.58046	0	0	0	1.14511	0	0	0	0	0	4.26779	0	7.30184	0	2.89241	0	4.14738	0	0	0	0	0	0	0	1.03685	0	0	0	0	0	0	0	0	0	0	0	0	0	0	0	0	0	0
2:5540413-5540935	AT2G13360,	-	0	0	0	0	4.58046	26681.2	0	0	1.14511	6670.29	0	0	0	0	0	0	0	0	0	0	0	0	0	0	0	0	0	0	0	0	0	0	0	0	0	0	0	0	0	0	0	0	0	0	0	0	0
2:5553937-5554643	AT2G13370,	-	0	0	0	0	4.58046	297.73	0	0	1.14511	74.4324	0	0	0	0	0	0	0	0	0	0	0	0	0	0	0	0	0	0	0	0	0	0	0	0	0	0	0	0	0	0	0	0	0	0	0	0	0
2:5652689-5653327	AT2G13560,	+	0	0	0	0	4.58046	1438.26	3.85864	1443.13	2.10977	720.349	0	0	0	0	0	0	0	0	0	0	0	0	0	0	0	0	0	0	0	0	0	0	0	0	8.20909	1338.08	0	0	2.05227	334.52	0	0	0	0	0	0	0
2:8523820-8524046	AT2G19780,	+	0	0	0	0	4.58046	105.351	0	0	1.14511	26.3376	0	0	0	0	0	0	0	0	0	0	0	0	0	0	0	0	0	0	0	0	0	0	0	0	0	0	0	0	0	0	0	0	0	0	0	0	0
2:8659354-8659834	AT2G20060,	+	0	0	0	0	4.58046	311.471	0	0	1.14511	77.8678	0	0	0	0	0	0	0	0	0	0	0	0	0	0	0	0	0	0	0	0	0	0	0	0	0	0	0	0	0	0	0	0	0	0	0	0	0
2:8749264-8749623	AT2G20290,	-	0	0	0	0	4.58046	210.701	0	0	1.14511	52.6753	0	0	0	0	0	0	0	0	0	0	0	0	0	0	0	0	0	0	0	0	0	0	0	0	0	0	0	0	0	0	0	0	0	0	0	0	0
2:8856790-8857575	AT2G20570,	-	0	0	0	0	9.16091	4191.12	0	0	2.29023	1047.78	3.73848	2852.46	3.19383	2816.96	0	0	0	0	1.73308	1417.35	2.07369	3160.3	0	0	13.0998	2798.99	0	0	3.79337	1489.82	0	0	0	0	0	0	0	0	0	0	0	0	0	0	0	0	0
2:9143830-9144258	AT2G21380,	+	0	0	0	0	4.58046	829.063	0	0	1.14511	207.266	0	0	0	0	0	0	0	0	0	0	0	0	0	0	0	0	0	0	0	0	0	0	0	0	0	0	0	0	0	0	0	0	0	0	0	0	0
2:9394448-9395895	AT2G22120,	+	0	0	0	0	4.58046	174.057	0	0	1.14511	43.5143	0	0	0	0	0	0	0	0	0	0	0	0	0	0	0	0	0	0	0	0	0	0	0	0	0	0	0	0	0	0	0	0	0	0	0	0	0
2:9581871-9582430	AT2G22540,	+	0	0	0	0	4.58046	3302.51	0	0	1.14511	825.627	11.2154	5200.22	6.38766	4829.07	0	0	3.65092	3654.57	5.3135	3420.97	2.07369	3425.74	4.31781	3385.16	0	0	0	0	1.59787	1702.72	0	0	0	0	4.10454	3168.71	0	0	1.02614	792.177	4.17542	3181.67	4.3884	3076.27	0	0	3.86066
2:9775074-9786511	n/a	+	0	0	0	0	4.58046	975.637	0	0	1.14511	243.909	0	0	0	0	0	0	0	0	0	0	0	0	0	0	0	0	0	0	0	0	0	0	0	0	0	0	0	0	0	0	0	0	0	0	0	0	0
2:9786583-9798967	n/a	+	0	0	0	0	36.6437	1186.34	0	0	9.16091	296.585	0	0	35.1321	1660.79	34.1423	900.503	21.9055	799.551	22.795	840.211	0	0	0	0	0	0	41.0774	1544.51	10.2693	386.127	108.791	2379.22	0	0	0	0	0	0	27.1978	594.804	0	0	0	0	0	0	0
2:9789478-9794642	n/a	+	0	0	0	0	13.7414	4204.86	0	0	3.43534	1051.21	0	0	0	0	0	0	0	0	0	0	0	0	0	0	0	0	0	0	0	0	0	0	0	0	0	0	0	0	0	0	0	0	0	0	0	0	0
2:10154561-10155063	AT2G23840,	-	0	0	0	0	4.58046	952.735	0	0	1.14511	238.184	0	0	0	0	0	0	0	0	0	0	0	0	0	0	0	0	0	0	0	0	0	0	0	0	0	0	0	0	0	0	0	0	0	0	0	0	0
2:11110800-11111400	AT2G26080,	-	0	0	0	0	9.16091	5116.37	0	0	2.29023	1279.09	0	0	0	0	0	0	0	0	0	0	0	0	0	0	0	0	0	0	0	0	0	0	0	0	0	0	0	0	0	0	0	0	0	0	0	0	0
2:11492750-11493343	AT2G26930,	-	0	0	0	0	4.58046	700.81	0	0	1.14511	175.202	0	0	0	0	0	0	0	0	0	0	0	0	0	0	0	0	0	0	0	0	0	0	0	0	0	0	0	0	0	0	0	0	0	0	0	0	0
2:11515563-11515916	AT2G26980,	-	0	0	0	0	4.58046	682.488	0	0	1.14511	170.622	0	0	0	0	0	0	0	0	0	0	0	0	0	0	0	0	0	0	0	0	0	0	0	0	0	0	0	0	0	0	0	0	0	0	0	0	0
2:11536805-11537408	AT2G27040,	+	0	0	0	0	4.58046	352.695	0	0	1.14511	88.1738	0	0	0	0	0	0	0	0	0	0	0	0	0	0	0	0	0	0	0	0	0	0	0	0	0	0	0	0	0	0	0	0	0	0	0	0	0
2:11577205-11577810	AT2G27110,	-	0	0	0	0	4.58046	178.638	0	0	1.14511	44.6595	0	0	0	0	0	0	0	0	0	0	0	0	0	0	0	0	0	0	0	0	0	0	0	0	0	0	0	0	0	0	0	0	0	0	0	0	0
2:12098052-12098437	AT2G28320,	+	0	0	0	0	4.58046	265.667	0	0	1.14511	66.4166	0	0	0	0	0	0	0	0	0	0	0	0	0	0	0	0	0	0	0	0	0	0	0	0	0	0	0	0	0	0	0	0	0	0	0	0	0
2:12267894-12270076	AT2G28620,	-	0	0	0	0	4.58046	22.9023	0	0	1.14511	5.72557	0	0	6.38766	194.824	0	0	0	0	1.59691	48.7059	2.07369	163.822	0	0	0	0	0	0	0.518423	40.9554	0	0	0	0	0	0	0	0	0	0	0	0	0	0	0	0	0
2:12590541-12592571	n/a	+	0	0	0	0	9.16091	1461.17	0	0	2.29023	365.291	0	0	0	0	0	0	0	0	0	0	0	0	0	0	0	0	0	0	0	0	0	0	0	0	0	0	0	0	0	0	0	0	0	0	0	0	0
2:12667772-12669834	AT2G29630,	+	0	0	0	0	13.7414	4076.61	0	0	3.43534	1019.15	0	0	0	0	0	0	0	0	0	0	0	0	0	0	0	0	0	0	0	0	0	0	0	0	0	0	0	0	0	0	0	0	0	0	0	0	0
2:13156186-13156504	AT2G30910,	+	0	0	0	0	9.16091	229.023	0	0	2.29023	57.2557	0	0	0	0	0	0	0	0	0	0	0	0	0	0	0	0	0	0	0	0	0	0	0	0	0	0	0	0	0	0	0	0	0	0	0	0	0
2:13196916-13197244	AT2G31010,	+	0	0	0	0	9.16091	77.8678	0	0	2.29023	19.4669	0	0	0	0	0	0	0	0	0	0	0	0	0	0	0	0	0	0	0	0	0	0	0	0	0	0	0	0	0	0	0	0	0	0	0	0	0
2:13197915-13198152	AT2G31010,	+	0	0	0	0	4.58046	36.6437	0	0	1.14511	9.16091	0	0	0	0	0	0	0	0	0	0	0	0	0	0	0	0	0	0	0	0	0	0	0	0	0	0	0	0	0	0	0	0	0	0	0	0	0
2:13663384-13667149	n/a	+	0	0	0	0	4.58046	943.574	0	0	1.14511	235.894	0	0	0	0	0	0	0	0	0	0	0	0	0	0	0	0	0	0	0	0	0	0	0	0	0	0	0	0	0	0	0	0	0	0	0	0	0
2:14056844-14057092	AT2G33170,	+	0	0	0	0	4.58046	192.379	0	0	1.14511	48.0948	0	0	0	0	0	0	0	0	0	0	0	0	0	0	0	0	0	0	0	0	0	0	0	0	0	0	0	0	0	0	0	0	0	0	0	0	0
2:14143895-14144302	AT2G33370,	-	0	0	0	0	4.58046	856.546	0	0	1.14511	214.136	0	0	0	0	0	0	0	0	0	0	0	0	0	0	0	0	0	0	0	0	0	0	0	0	0	0	0	0	0	0	0	0	0	0	0	0	0
2:14398189-14398771	AT2G34090,	-	0	0	0	0	4.58046	306.891	0	0	1.14511	76.7227	0	0	0	0	0	0	0	0	0	0	0	0	0	0	0	0	0	0	0	0	0	0	0	0	0	0	0	0	0	0	0	0	0	0	0	0	0
2:14522638-14522801	AT2G08665,AT2G34420,	+	0	0	0	0	4.58046	423358	0	0	1.14511	105839	0	0	0	0	4.26779	311297	0	0	1.06695	77824.2	0	0	0	0	0	0	4.10774	370321	1.02693	92580.2	0	0	0	0	0	0	0	0	0	0	0	0	0	0	0	0	0
2:14523083-14523247	AT2G08665,AT2G34420,	+	0	0	0	0	4.58046	664175	0	0	1.14511	166044	0	0	0	0	0	0	0	0	0	0	0	0	0	0	0	0	0	0	0	0	0	0	0	0	0	0	0	0	0	0	0	0	0	0	7.90187	601755	0
2:14582244-14582646	AT2G34640,	-	0	0	0	0	4.58046	338.954	0	0	1.14511	84.7385	0	0	0	0	0	0	3.65092	576.845	0.91273	144.211	0	0	0	0	0	0	0	0	0	0	0	0	0	0	0	0	0	0	0	0	0	0	0	0	0	0	0
2:14642165-14642362	AT2G34710,	-	0	0	0	0	4.58046	283.988	0	0	1.14511	70.9971	0	0	0	0	0	0	0	0	0	0	0	0	0	0	0	0	0	0	0	0	0	0	0	0	0	0	0	0	0	0	0	0	0	0	0	0	0
2:14850698-14851349	AT2G35260,	+	0	0	0	0	4.58046	1891.73	0	0	1.14511	472.932	0	0	0	0	0	0	0	0	0	0	0	0	0	0	0	0	0	0	0	0	4.73005	2388.68	4.60616	2842	0	0	0	0	2.33405	1307.67	0	0	0	0	0	0	0
2:14972539-14972786	AT2G35630,	+	0	0	0	0	4.58046	274.827	0	0	1.14511	68.7069	0	0	0	0	0	0	0	0	0	0	0	0	0	0	0	0	0	0	0	0	0	0	0	0	0	0	0	0	0	0	0	0	0	0	0	0	0
2:15170267-15170510	AT2G36160,	+	0	0	0	0	9.16091	2226.1	3.85864	2743.49	3.25489	1242.4	0	0	0	0	0	0	0	0	0	0	0	0	0	0	0	0	8.21547	2690.57	2.05387	672.642	0	0	0	0	0	0	0	0	0	0	0	0	0	0	0	0	0
2:15180958-15181163	AT2G36200,	-	0	0	0	0	13.7414	41.2241	0	0	3.43534	10.306	0	0	0	0	0	0	0	0	0	0	0	0	0	0	0	0	0	0	0	0	0	0	0	0	0	0	0	0	0	0	0	0	0	0	0	0	0
2:15429671-15430327	AT2G36810,	-	0	0	0	0	9.16091	192.379	0	0	2.29023	48.0948	0	0	3.19383	255.506	0	0	0	0	0.798457	63.8766	0	0	0	0	0	0	0	0	0	0	0	0	0	0	4.10454	164.182	0	0	1.02614	41.0454	0	0	0	0	0	0	0
2:15502884-15503084	AT2G36910,	+	0	0	0	0	4.58046	916.091	0	0	1.14511	229.023	0	0	0	0	0	0	0	0	0	0	0	0	0	0	0	0	4.10774	722.962	1.02693	180.74	0	0	0	0	0	0	0	0	0	0	0	0	0	0	0	0	0
2:15746096-15746972	AT2G37520,	-	0	0	0	0	4.58046	274.827	0	0	1.14511	68.7069	0	0	0	0	0	0	0	0	0	0	0	0	0	0	0	0	0	0	0	0	0	0	0	0	0	0	0	0	0	0	0	0	0	0	0	0	0
2:16182671-16183419	AT2G38700,	-	0	0	0	0	4.58046	535.914	0	0	1.14511	133.978	0	0	0	0	0	0	0	0	0	0	0	0	0	0	0	0	0	0	0	0	0	0	0	0	0	0	0	0	0	0	0	0	0	0	0	0	0
2:16292373-16292668	AT2G39010,	+	0	0	0	0	4.58046	4259.83	0	0	1.14511	1064.96	0	0	0	0	0	0	0	0	0	0	0	0	4.31781	5768.59	0	0	0	0	1.07945	1442.15	9.4601	5179.41	0	0	0	0	0	0	2.36503	1294.85	0	0	0	0	0	0	0
2:16353104-16354096	AT2G39190,	+	0	0	0	0	4.58046	888.609	0	0	1.14511	222.152	0	0	0	0	0	0	0	0	0	0	0	0	0	0	0	0	0	0	0	0	0	0	0	0	0	0	0	0	0	0	0	0	0	0	0	0	0
2:16571424-16571649	AT2G39730,	-	0	0	0	0	4.58046	85361.4	0	0	1.14511	21340.4	0	0	0	0	0	0	0	0	0	0	0	0	0	0	0	0	0	0	0	0	0	0	0	0	0	0	0	0	0	0	0	0	0	0	0	0	0
2:16571752-16571993	AT2G39730,	-	0	0	0	0	4.58046	126604	0	0	1.14511	31651	0	0	0	0	0	0	0	0	0	0	0	0	0	0	0	0	0	0	0	0	0	0	0	0	0	0	0	0	0	0	0	0	0	0	0	0	0
2:16572303-16573419	AT2G39730,	-	0	0	0	0	4.58046	53595.9	0	0	1.14511	13399	14.9539	33747.2	19.163	35371.6	21.3389	43330.9	32.8583	45833.6	22.0785	39570.8	0	0	0	0	0	0	0	0	0	0	0	0	0	0	0	0	0	0	0	0	0	0	0	0	0	0	0
2:16614086-16615133	AT2G39810,	+	0	0	0	0	9.16091	238.184	0	0	2.29023	59.5459	0	0	0	0	0	0	0	0	0	0	0	0	0	0	0	0	0	0	0	0	0	0	0	0	0	0	0	0	0	0	0	0	0	0	0	0	0
2:16899026-16899582	AT2G40460,	+	0	0	0	0	4.58046	471.787	0	0	1.14511	117.947	0	0	0	0	0	0	0	0	0	0	0	0	0	0	0	0	0	0	0	0	0	0	0	0	0	0	0	0	0	0	0	0	0	0	0	0	0
2:17138307-17138573	AT2G41100,	+	0	0	0	0	32.0632	732.873	0	0	8.0158	183.218	0	0	0	0	0	0	0	0	0	0	0	0	0	0	0	0	0	0	0	0	0	0	0	0	0	0	0	0	0	0	0	0	0	0	0	0	0
2:17413169-17414191	AT2G41740,	-	0	0	0	0	4.58046	751.195	0	0	1.14511	187.799	0	0	0	0	0	0	0	0	0	0	0	0	0	0	0	0	0	0	0	0	0	0	0	0	0	0	0	0	0	0	0	0	0	0	0	0	0
2:17699176-17700174	AT2G42500,	-	0	0	0	0	4.58046	540.494	0	0	1.14511	135.123	0	0	3.19383	1105.06	0	0	0	0	0.798457	276.266	0	0	0	0	0	0	0	0	0	0	0	0	0	0	0	0	3.92878	530.385	0.982195	132.596	0	0	0	0	0	0	0
2:18037151-18037621	AT2G43430,	-	0	0	0	0	9.16091	416.822	0	0	2.29023	104.205	0	0	0	0	0	0	0	0	0	0	0	0	0	0	0	0	0	0	0	0	0	0	0	0	0	0	0	0	0	0	0	0	0	0	0	0	0
2:18074529-18075385	AT2G43560,	-	0	0	0	0	4.58046	2871.95	0	0	1.14511	717.987	3.73848	1525.3	0	0	0	0	0	0	0.934619	381.325	0	0	0	0	0	0	0	0	0	0	0	0	0	0	0	0	0	0	0	0	0	0	0	0	0	0	0
2:18184631-18185878	AT2G43910,	-	0	0	0	0	4.58046	2546.73	0	0	1.14511	636.684	0	0	0	0	0	0	0	0	0	0	0	0	0	0	0	0	0	0	0	0	0	0	0	0	0	0	0	0	0	0	0	0	0	0	0	0	0
2:18185018-18185878	AT2G43910,	-	0	0	0	0	9.16091	3137.61	7.71728	3048.32	4.21955	1546.48	0	0	0	0	0	0	0	0	0	0	0	0	0	0	0	0	0	0	0	0	0	0	0	0	0	0	0	0	0	0	0	0	0	0	3.95094	1872.74	0
2:18337094-18337821	AT2G44440,	-	0	0	0	0	4.58046	187.799	0	0	1.14511	46.9497	0	0	0	0	0	0	0	0	0	0	0	0	0	0	0	0	0	0	0	0	0	0	0	0	0	0	0	0	0	0	0	0	0	0	0	0	0
2:18626448-18626599	AT2G45180,	-	0	0	0	0	4.58046	26026.2	0	0	1.14511	6506.54	0	0	0	0	0	0	0	0	0	0	0	0	0	0	0	0	0	0	0	0	0	0	0	0	0	0	0	0	0	0	0	0	0	0	0	0	0
2:18974209-18974352	AT2G09705,	+	0	0	0	0	4.58046	68.7069	15.4346	61.7382	5.00375	32.6113	0	0	0	0	12.8034	196.318	29.2074	200.801	10.5027	99.2797	0	0	0	0	21.833	78.5987	8.21547	127.34	7.51211	51.4846	0	0	0	0	0	0	7.85756	141.436	1.96439	35.359	0	0	0	0	19.7547	161.988	23.164
2:19063375-19067011	n/a	+	0	0	0	0	4.58046	380.178	0	0	1.14511	95.0445	0	0	3.19383	166.079	8.53558	204.854	7.30184	270.168	4.75781	160.275	0	0	17.2712	164.077	4.3666	240.163	12.3232	287.542	8.49026	172.945	4.73005	264.883	0	0	0	0	0	0	1.18251	66.2207	0	0	0	0	0	0	0
2:19450267-19451196	AT2G47410,	+	0	0	0	0	4.58046	169.477	0	0	1.14511	42.3692	0	0	0	0	0	0	0	0	0	0	0	0	0	0	0	0	0	0	0	0	0	0	0	0	0	0	0	0	0	0	0	0	0	0	0	0	0
2:19552922-19553210	AT2G47700,	-	0	0	0	0	4.58046	545.074	0	0	1.14511	136.269	0	0	0	0	0	0	0	0	0	0	0	0	0	0	0	0	0	0	0	0	0	0	0	0	0	0	0	0	0	0	0	0	0	0	0	0	0
3:109182-109336	AT3G01320,	+	0	0	0	0	4.58046	348.115	0	0	1.14511	87.0287	0	0	0	0	0	0	3.65092	266.517	0.91273	66.6293	0	0	0	0	0	0	0	0	0	0	4.73005	137.171	0	0	0	0	3.92878	161.08	2.16471	74.5629	0	0	0	0	0	0	0
3:109182-109537	AT3G01320,	+	0	0	0	0	4.58046	343.534	0	0	1.14511	85.8836	0	0	0	0	0	0	0	0	0	0	0	0	0	0	0	0	0	0	0	0	0	0	0	0	0	0	0	0	0	0	0	0	0	0	0	0	0
3:140717-141724	AT3G01370,	+	0	0	0	0	4.58046	490.109	0	0	1.14511	122.527	0	0	0	0	0	0	0	0	0	0	0	0	0	0	0	0	0	0	0	0	0	0	0	0	0	0	0	0	0	0	4.17542	755.75	0	0	0	0	0
3:351015-351583	AT3G02050,	+	0	0	0	0	4.58046	517.592	0	0	1.14511	129.398	0	0	0	0	0	0	0	0	0	0	0	0	0	0	0	0	0	0	0	0	0	0	0	0	0	0	0	0	0	0	0	0	0	0	0	0	0
3:534128-534447	AT3G02540,	+	0	0	0	0	4.58046	1594	0	0	1.14511	398.5	0	0	0	0	0	0	0	0	0	0	0	0	0	0	0	0	0	0	0	0	0	0	0	0	0	0	0	0	0	0	0	0	0	0	0	0	0
3:853610-854040	AT3G03560,	-	0	0	0	0	4.58046	380.178	0	0	1.14511	95.0445	0	0	0	0	0	0	0	0	0	0	0	0	0	0	0	0	0	0	0	0	0	0	0	0	0	0	0	0	0	0	0	0	0	0	0	0	0
3:1202852-1204816	AT3G04490,	+	0	0	0	0	4.58046	164.896	0	0	1.14511	41.2241	0	0	0	0	0	0	0	0	0	0	0	0	0	0	0	0	0	0	0	0	0	0	0	0	0	0	0	0	0	0	0	0	0	0	0	0	0
3:1455496-1460660	n/a	-	0	0	0	0	4.58046	41.2241	0	0	1.14511	10.306	0	0	0	0	0	0	0	0	0	0	0	0	0	0	0	0	0	0	0	0	0	0	0	0	0	0	0	0	0	0	0	0	0	0	0	0	0
3:1527884-1528289	AT3G05350,	-	0	0	0	0	4.58046	1135.95	0	0	1.14511	283.988	0	0	0	0	0	0	0	0	0	0	0	0	0	0	0	0	0	0	0	0	0	0	0	0	0	0	0	0	0	0	0	0	0	0	0	0	0
3:1704677-1705103	AT3G05750,	+	0	0	0	0	9.16091	59.5459	0	0	2.29023	14.8865	0	0	0	0	0	0	0	0	0	0	0	0	0	0	0	0	0	0	0	0	0	0	0	0	0	0	0	0	0	0	0	0	0	0	0	0	0
3:1956899-1957098	AT3G06430,	+	0	0	0	0	4.58046	632.103	0	0	1.14511	158.026	0	0	0	0	0	0	0	0	0	0	0	0	0	0	0	0	0	0	0	0	0	0	0	0	0	0	0	0	0	0	0	0	0	0	0	0	0
3:2108249-2109014	AT3G06670,	-	0	0	0	0	4.58046	338.954	0	0	1.14511	84.7385	0	0	0	0	0	0	14.6037	368.743	3.65092	92.1857	0	0	0	0	0	0	0	0	0	0	0	0	0	0	0	0	0	0	0	0	0	0	0	0	0	0	7.72132
3:2269898-2270664	AT3G07160,	-	0	0	0	0	9.16091	471.787	0	0	2.29023	117.947	0	0	0	0	0	0	0	0	0	0	0	0	0	0	0	0	0	0	0	0	0	0	0	0	0	0	0	0	0	0	0	0	0	0	0	0	0
3:2276794-2277215	AT3G07160,	-	0	0	0	0	13.7414	425.983	0	0	3.43534	106.496	0	0	0	0	0	0	0	0	0	0	0	0	0	0	0	0	0	0	0	0	0	0	0	0	0	0	0	0	0	0	0	0	0	0	0	0	0
3:2359651-2359891	AT3G07370,	-	0	0	0	0	4.58046	215.281	0	0	1.14511	53.8204	0	0	0	0	0	0	0	0	0	0	2.07369	223.959	4.31781	164.077	0	0	0	0	1.59787	97.0088	0	0	0	0	0	0	0	0	0	0	0	0	0	0	3.95094	221.252	0
3:2548957-2549488	AT3G07980,	-	0	0	0	0	9.16091	105.351	0	0	2.29023	26.3376	0	0	3.19383	108.59	0	0	0	0	0.798457	27.1475	0	0	0	0	0	0	0	0	0	0	0	0	0	0	0	0	0	0	0	0	0	0	0	0	0	0	0
3:2858644-2858926	AT3G09300,	+	0	0	0	0	4.58046	458.046	0	0	1.14511	114.511	0	0	0	0	0	0	0	0	0	0	0	0	0	0	0	0	0	0	0	0	0	0	0	0	0	0	0	0	0	0	0	0	0	0	0	0	0
3:3483577-3484332	AT3G11130,	-	0	0	0	0	4.58046	1598.58	0	0	1.14511	399.645	0	0	0	0	0	0	0	0	0	0	0	0	0	0	0	0	0	0	0	0	0	0	0	0	0	0	0	0	0	0	0	0	0	0	0	0	0
3:3635923-3636117	AT3G11540,	+	0	0	0	0	4.58046	174.057	0	0	1.14511	43.5143	0	0	0	0	0	0	0	0	0	0	0	0	0	0	0	0	0	0	0	0	0	0	0	0	0	0	0	0	0	0	0	0	0	0	0	0	0
3:3702616-3702759	AT3G11710,	-	0	0	0	0	4.58046	897.77	0	0	1.14511	224.442	0	0	0	0	0	0	0	0	0	0	0	0	0	0	0	0	0	0	0	0	0	0	0	0	0	0	0	0	0	0	0	0	0	0	0	0	0
3:4173866-4174517	AT3G13040,	-	0	0	0	0	4.58046	938.994	0	0	1.14511	234.748	0	0	0	0	0	0	0	0	0	0	4.14738	551.602	0	0	0	0	0	0	1.03685	137.9	0	0	0	0	0	0	11.7863	632.534	2.94659	158.133	4.17542	463.471	0	0	0	0	0
3:4283022-4283777	n/a	+	0	0	0	0	4.58046	196.96	3.85864	173.639	2.10977	92.6496	0	0	3.19383	261.894	0	0	3.65092	127.782	1.71119	97.419	0	0	0	0	0	0	0	0	0	0	0	0	4.60616	304.006	0	0	0	0	1.15154	76.0016	0	0	8.77679	272.081	0	0	0
3:4380313-4380573	AT3G13445,	+	0	0	0	0	4.58046	297.73	0	0	1.14511	74.4324	0	0	0	0	0	0	0	0	0	0	0	0	0	0	0	0	0	0	0	0	0	0	0	0	0	0	0	0	0	0	0	0	0	0	0	0	0
3:4470352-4470862	AT3G13670,	+	0	0	0	0	4.58046	549.655	0	0	1.14511	137.414	0	0	0	0	0	0	0	0	0	0	0	0	0	0	0	0	0	0	0	0	0	0	0	0	0	0	0	0	0	0	0	0	0	0	0	0	0
3:4686290-4686725	AT3G14130,	-	0	0	0	0	4.58046	183.218	0	0	1.14511	45.8046	0	0	0	0	0	0	0	0	0	0	0	0	0	0	0	0	0	0	0	0	0	0	0	0	0	0	0	0	0	0	0	0	0	0	0	0	0
3:4731365-4731524	AT3G14210,	-	0	0	0	0	4.58046	58400.8	0	0	1.14511	14600.2	0	0	0	0	0	0	0	0	0	0	0	0	0	0	0	0	0	0	0	0	0	0	0	0	0	0	0	0	0	0	0	0	0	0	0	0	0
3:4819459-4822533	n/a	+	0	0	0	0	4.58046	15907.9	0	0	1.14511	3976.98	0	0	0	0	0	0	0	0	0	0	0	0	0	0	0	0	4.10774	13748.6	1.02693	3437.15	0	0	0	0	0	0	3.92878	12450.3	0.982195	3112.58	0	0	8.77679	9514.04	0	0	0
3:4820191-4823247	n/a	+	0	0	0	0	9.16091	15202.5	0	0	2.29023	3800.63	0	0	6.38766	7249.99	4.26779	12961.3	0	0	2.66386	5052.82	2.07369	6513.46	0	0	0	0	0	0	0.518423	1628.37	4.73005	8689.1	0	0	0	0	0	0	1.18251	2172.28	8.35083	7666.06	0	0	3.95094	10410.7	7.72132
3:4822511-4822739	AT3G14420,	+	0	0	0	0	4.58046	21010.6	0	0	1.14511	5252.64	0	0	0	0	0	0	0	0	0	0	0	0	0	0	0	0	0	0	0	0	0	0	0	0	0	0	0	0	0	0	0	0	0	0	0	0	0
3:4856536-4857695	n/a	+	0	0	0	0	4.58046	59.5459	0	0	1.14511	14.8865	0	0	0	0	0	0	0	0	0	0	0	0	4.31781	47.4959	0	0	0	0	1.07945	11.874	9.4601	75.6808	0	0	0	0	0	0	2.36503	18.9202	4.17542	75.1575	4.3884	43.884	0	0	0
3:5359728-5360646	AT3G15850,	-	0	0	0	0	4.58046	4007.9	0	0	1.14511	1001.98	0	0	0	0	0	0	0	0	0	0	0	0	0	0	0	0	0	0	0	0	0	0	0	0	0	0	0	0	0	0	0	0	0	0	0	0	0
3:5478729-5479019	AT3G16170,	+	0	0	0	0	4.58046	91.6091	0	0	1.14511	22.9023	0	0	0	0	0	0	0	0	0	0	0	0	0	0	0	0	0	0	0	0	0	0	0	0	0	0	0	0	0	0	0	0	0	0	0	0	0
3:5557936-5558250	AT3G16370,	-	0	0	0	0	9.16091	8024.96	0	0	2.29023	2006.24	0	0	0	0	0	0	0	0	0	0	0	0	0	0	0	0	0	0	0	0	0	0	0	0	0	0	0	0	0	0	0	0	0	0	0	0	0
3:5971581-5971998	AT3G17440,	-	0	0	0	0	4.58046	407.661	0	0	1.14511	101.915	0	0	0	0	0	0	0	0	0	0	0	0	0	0	0	0	0	0	0	0	0	0	0	0	0	0	0	0	0	0	0	0	0	0	0	0	0
3:6213850-6214104	AT3G18140,	-	0	0	0	0	9.16091	911.511	0	0	2.29023	227.878	0	0	0	0	0	0	0	0	0	0	0	0	0	0	0	0	0	0	0	0	0	0	0	0	0	0	0	0	0	0	0	0	0	0	0	0	0
3:6927024-6928252	AT3G19910,	+	0	0	0	0	4.58046	293.149	0	0	1.14511	73.2873	0	0	0	0	8.53558	337.155	0	0	2.13389	84.2888	0	0	8.63561	414.509	0	0	0	0	2.1589	103.627	0	0	0	0	0	0	0	0	0	0	0	0	0	0	0	0	0
3:6995787-6996217	AT3G20040,	+	0	0	0	0	4.58046	4.58046	0	0	1.14511	1.14511	0	0	0	0	0	0	0	0	0	0	0	0	0	0	0	0	0	0	0	0	0	0	0	0	0	0	0	0	0	0	0	0	0	0	0	0	0
3:7005955-7006635	AT3G20070,	-	0	0	0	0	4.58046	146.575	3.85864	204.508	2.10977	87.7706	0	0	3.19383	319.383	0	0	0	0	0.798457	79.8457	0	0	0	0	0	0	0	0	0	0	0	0	0	0	0	0	0	0	0	0	0	0	0	0	0	0	0
3:7064815-7065231	AT3G20260,	-	0	0	0	0	4.58046	32.0632	0	0	1.14511	8.0158	0	0	0	0	0	0	0	0	0	0	0	0	0	0	0	0	0	0	0	0	0	0	0	0	0	0	0	0	0	0	0	0	0	0	0	0	0
3:7267602-7268479	AT3G20780,	-	0	0	0	0	9.16091	105.351	0	0	2.29023	26.3376	0	0	0	0	0	0	0	0	0	0	0	0	0	0	0	0	0	0	0	0	0	0	0	0	0	0	0	0	0	0	0	0	0	0	0	0	0
3:7443430-7444205	AT3G21215,	-	0	0	0	0	4.58046	352.695	0	0	1.14511	88.1738	0	0	0	0	0	0	0	0	0	0	0	0	0	0	0	0	0	0	0	0	0	0	0	0	0	0	3.92878	275.015	0.982195	68.7537	0	0	8.77679	201.866	0	0	0
3:7823460-7823643	AT3G22170,	+	0	0	0	0	4.58046	196.96	0	0	1.14511	49.2399	0	0	0	0	0	0	0	0	0	0	0	0	0	0	0	0	0	0	0	0	0	0	0	0	0	0	0	0	0	0	0	0	0	0	0	0	0
3:7956137-7957631	AT3G22430,	+	0	0	0	0	4.58046	45.8046	0	0	1.14511	11.4511	0	0	0	0	0	0	0	0	0	0	0	0	4.31781	142.488	0	0	0	0	1.07945	35.6219	0	0	0	0	4.10454	65.6727	7.85756	86.4332	2.99053	38.0265	0	0	0	0	0	0	3.86066
3:8322143-8322601	AT3G23280,	+	0	0	0	0	9.16091	943.574	0	0	2.29023	235.894	0	0	0	0	0	0	0	0	0	0	0	0	0	0	0	0	0	0	0	0	0	0	0	0	0	0	0	0	0	0	0	0	0	0	0	0	0
3:8351232-8351790	AT3G23340,	+	0	0	0	0	4.58046	178.638	0	0	1.14511	44.6595	0	0	0	0	0	0	0	0	0	0	0	0	0	0	0	0	0	0	0	0	0	0	0	0	0	0	0	0	0	0	0	0	0	0	0	0	0
3:8523443-8523784	AT3G23670,	+	0	0	0	0	4.58046	27.4827	0	0	1.14511	6.87069	0	0	0	0	0	0	0	0	0	0	0	0	0	0	0	0	0	0	0	0	0	0	0	0	0	0	0	0	0	0	0	0	0	0	3.95094	43.4603	0
3:8550574-8550767	AT3G23730,	+	0	0	0	0	4.58046	100.77	7.71728	158.204	3.07443	64.7436	0	0	0	0	0	0	0	0	0	0	2.07369	1271.17	0	0	4.3666	148.464	0	0	1.61007	354.909	0	0	0	0	0	0	0	0	0	0	4.17542	663.891	0	0	0	0	0
3:9189807-9189994	AT3G25230,	+	0	0	0	0	4.58046	146.575	0	0	1.14511	36.6437	0	0	0	0	0	0	0	0	0	0	0	0	0	0	0	0	0	0	0	0	0	0	4.60616	299.4	0	0	0	0	1.15154	74.8501	0	0	0	0	0	0	0
3:9355223-9356611	AT3G25690,	+	0	0	0	0	4.58046	2789.5	0	0	1.14511	697.375	0	0	0	0	0	0	0	0	0	0	0	0	0	0	0	0	0	0	0	0	0	0	0	0	0	0	0	0	0	0	0	0	0	0	0	0	0
3:9404579-9407209	n/a	+	0	0	0	0	4.58046	3714.75	0	0	1.14511	928.688	18.6924	3357.15	0	0	0	0	0	0	4.6731	839.288	6.22107	1818.63	4.31781	2439.56	0	0	8.21547	3627.13	4.68859	1971.33	0	0	0	0	8.20909	10125.9	15.7151	6887.15	5.98105	4253.27	4.17542	5352.88	0	0	3.95094	2283.64	0
3:9491456-9491690	AT3G25920,	-	0	0	0	0	4.58046	12353.5	0	0	1.14511	3088.37	0	0	0	0	0	0	0	0	0	0	0	0	0	0	0	0	0	0	0	0	0	0	0	0	0	0	0	0	0	0	0	0	0	0	0	0	0
3:9674729-9674938	AT3G26430,	+	0	0	0	0	4.58046	87.0287	0	0	1.14511	21.7572	0	0	0	0	0	0	0	0	0	0	0	0	0	0	0	0	0	0	0	0	9.4601	122.981	0	0	0	0	0	0	2.36503	30.7453	0	0	0	0	0	0	0
3:9723472-9723642	AT3G26520,	+	0	0	0	0	4.58046	25916.2	0	0	1.14511	6479.06	0	0	0	0	0	0	0	0	0	0	0	0	0	0	0	0	0	0	0	0	0	0	0	0	0	0	0	0	0	0	0	0	0	0	0	0	0
3:9985474-9985993	AT3G27080,	-	0	0	0	0	4.58046	563.396	0	0	1.14511	140.849	0	0	0	0	0	0	0	0	0	0	0	0	0	0	0	0	0	0	0	0	0	0	0	0	0	0	3.92878	420.38	0.982195	105.095	0	0	0	0	0	0	0
3:10070909-10071365	AT3G27260,	+	0	0	0	0	4.58046	513.011	0	0	1.14511	128.253	0	0	0	0	0	0	0	0	0	0	0	0	0	0	0	0	0	0	0	0	0	0	0	0	0	0	0	0	0	0	0	0	0	0	0	0	0
3:11155265-11155611	AT3G29185,	-	0	0	0	0	4.58046	1360.4	0	0	1.14511	340.099	0	0	0	0	0	0	0	0	0	0	0	0	0	0	4.3666	1392.94	0	0	1.09165	348.236	0	0	0	0	0	0	0	0	0	0	0	0	0	0	0	0	0
3:11165463-11165846	AT3G29200,	-	0	0	0	0	4.58046	476.368	0	0	1.14511	119.092	0	0	0	0	0	0	0	0	0	0	0	0	0	0	0	0	0	0	0	0	0	0	0	0	0	0	0	0	0	0	0	0	0	0	0	0	0
3:11922788-11923392	AT3G30300,	-	0	0	0	0	4.58046	183.218	0	0	1.14511	45.8046	0	0	3.19383	274.669	0	0	0	0	0.798457	68.6673	0	0	0	0	0	0	0	0	0	0	0	0	0	0	0	0	0	0	0	0	0	0	0	0	0	0	0
3:16015744-16016329	AT3G44340,	-	0	0	0	0	4.58046	407.661	0	0	1.14511	101.915	0	0	0	0	0	0	0	0	0	0	0	0	0	0	0	0	0	0	0	0	0	0	0	0	0	0	0	0	0	0	0	0	0	0	0	0	0
3:16310118-16311179	n/a	+	0	0	0	0	4.58046	0	0	0	1.14511	0	0	0	0	0	4.26779	8.53558	0	0	1.06695	2.13389	2.07369	14.5158	4.31781	17.2712	0	0	0	0	1.59787	7.94676	0	0	0	0	0	0	0	0	0	0	0	0	0	0	0	0	0
3:16528108-16528374	AT3G45140,	+	0	0	0	0	4.58046	10498.4	0	0	1.14511	2624.6	0	0	0	0	0	0	0	0	0	0	0	0	0	0	0	0	0	0	0	0	0	0	0	0	0	0	0	0	0	0	0	0	0	0	0	0	0
3:16622809-16623584	AT3G45300,	-	0	0	0	0	4.58046	233.603	0	0	1.14511	58.4008	0	0	0	0	0	0	0	0	0	0	0	0	0	0	0	0	0	0	0	0	0	0	0	0	0	0	0	0	0	0	0	0	0	0	0	0	0
3:16806201-16806810	AT3G45770,	-	0	0	0	0	9.16091	696.23	0	0	2.29023	174.057	0	0	0	0	4.26779	593.223	0	0	1.06695	148.306	0	0	0	0	0	0	0	0	0	0	0	0	0	0	0	0	0	0	0	0	0	0	0	0	0	0	0
3:17305908-17306122	AT3G46970,	-	0	0	0	0	4.58046	8515.07	0	0	1.14511	2128.77	0	0	0	0	0	0	0	0	0	0	0	0	0	0	13.0998	6069.57	8.21547	6457.36	5.32882	3131.73	0	0	0	0	4.10454	5479.57	7.85756	5920.67	2.99053	2850.06	0	0	0	0	3.95094	4760.88	0
3:17345893-17346687	n/a	-	0	0	0	0	4.58046	13.7414	0	0	1.14511	3.43534	0	0	0	0	0	0	0	0	0	0	0	0	0	0	0	0	0	0	0	0	0	0	0	0	0	0	0	0	0	0	0	0	0	0	0	0	0
3:17493843-17494109	AT3G47470,	-	0	0	0	0	4.58046	288143	0	0	1.14511	72035.7	0	0	0	0	0	0	0	0	0	0	2.07369	179090	0	0	0	0	0	0	0.518423	44772.5	0	0	0	0	0	0	0	0	0	0	8.35083	205856	0	0	0	0	3.86066
3:17918552-17918968	AT3G48380,	+	0	0	0	0	4.58046	233.603	0	0	1.14511	58.4008	0	0	0	0	0	0	0	0	0	0	0	0	0	0	0	0	0	0	0	0	0	0	0	0	0	0	0	0	0	0	0	0	0	0	0	0	0
3:18264741-18264952	AT3G49260,	+	0	0	0	0	4.58046	1415.36	0	0	1.14511	353.84	0	0	0	0	0	0	0	0	0	0	0	0	0	0	0	0	0	0	0	0	0	0	0	0	0	0	0	0	0	0	0	0	0	0	0	0	0
3:18369011-18370188	n/a	+	0	0	0	0	4.58046	77.8678	0	0	1.14511	19.4669	0	0	0	0	4.26779	93.8914	0	0	1.06695	23.4728	0	0	0	0	0	0	0	0	0	0	0	0	0	0	0	0	0	0	0	0	0	0	0	0	0	0	0
3:18828349-18829088	AT3G50670,	-	0	0	0	0	4.58046	554.235	0	0	1.14511	138.559	0	0	0	0	0	0	0	0	0	0	0	0	0	0	0	0	0	0	0	0	0	0	0	0	0	0	0	0	0	0	0	0	0	0	3.95094	683.512	0
3:18891185-18891714	AT3G50820,	-	0	0	0	0	4.58046	62894.3	0	0	1.14511	15723.6	0	0	0	0	0	0	0	0	0	0	0	0	0	0	0	0	0	0	0	0	0	0	0	0	0	0	0	0	0	0	0	0	0	0	0	0	0
3:19217874-19218574	AT3G51820,	-	0	0	0	0	4.58046	3526.95	0	0	1.14511	881.738	0	0	0	0	0	0	0	0	0	0	2.07369	3622.74	0	0	0	0	4.10774	3844.84	1.54536	1866.89	0	0	0	0	0	0	0	0	0	0	0	0	0	0	3.95094	2892.09	0
3:19268985-19269145	AT3G51920,	-	0	0	0	0	4.58046	3197.16	0	0	1.14511	799.29	0	0	0	0	0	0	0	0	0	0	0	0	0	0	0	0	0	0	0	0	0	0	0	0	0	0	3.92878	3414.11	0.982195	853.528	0	0	0	0	0	0	0
3:19635912-19636176	AT3G52950,	-	0	0	0	0	4.58046	293.149	0	0	1.14511	73.2873	0	0	0	0	0	0	0	0	0	0	0	0	0	0	0	0	0	0	0	0	0	0	0	0	0	0	0	0	0	0	0	0	0	0	0	0	0
3:19804643-19805251	AT3G53420,	+	0	0	0	0	4.58046	24129.8	0	0	1.14511	6032.46	0	0	0	0	0	0	0	0	0	0	0	0	0	0	0	0	0	0	0	0	0	0	0	0	0	0	0	0	0	0	0	0	0	0	0	0	0
3:20057672-20058784	AT3G54170,	+	0	0	0	0	4.58046	251.925	0	0	1.14511	62.9813	0	0	0	0	0	0	0	0	0	0	0	0	0	0	0	0	0	0	0	0	0	0	0	0	0	0	0	0	0	0	0	0	0	0	0	0	0
3:20096719-20097241	AT3G54280,	+	0	0	0	0	4.58046	224.442	0	0	1.14511	56.1106	0	0	0	0	0	0	0	0	0	0	0	0	0	0	0	0	0	0	0	0	0	0	0	0	0	0	0	0	0	0	0	0	0	0	0	0	0
3:20392506-20393806	AT3G55020,	-	0	0	0	0	4.58046	348.115	0	0	1.14511	87.0287	0	0	3.19383	479.074	0	0	0	0	0.798457	119.769	0	0	0	0	0	0	0	0	0	0	0	0	0	0	0	0	0	0	0	0	0	0	0	0	0	0	0
3:20553732-20555936	AT3G55440,	+	0	0	0	0	4.58046	7012.68	0	0	1.14511	1753.17	0	0	3.19383	7406.49	0	0	0	0	0.798457	1851.62	0	0	0	0	0	0	0	0	0	0	0	0	0	0	0	0	0	0	0	0	0	0	0	0	0	0	0
3:20637237-20637796	AT3G55630,	+	0	0	0	0	4.58046	627.523	0	0	1.14511	156.881	0	0	0	0	0	0	0	0	0	0	0	0	0	0	0	0	0	0	0	0	0	0	0	0	0	0	0	0	0	0	0	0	0	0	0	0	0
3:20959202-20959398	AT3G56570,	+	0	0	0	0	4.58046	9.16091	0	0	1.14511	2.29023	0	0	0	0	0	0	0	0	0	0	0	0	0	0	0	0	0	0	0	0	0	0	0	0	0	0	0	0	0	0	0	0	0	0	0	0	0
3:21535043-21535186	AT3G58160,	+	0	0	0	0	4.58046	36.6437	0	0	1.14511	9.16091	0	0	0	0	0	0	0	0	0	0	0	0	0	0	0	0	0	0	0	0	0	0	0	0	0	0	0	0	0	0	0	0	0	0	0	0	0
3:21949515-21949667	AT3G59400,AT3G59410,	+	0	0	0	0	4.58046	6856.94	0	0	1.14511	1714.24	0	0	0	0	0	0	0	0	0	0	0	0	0	0	0	0	0	0	0	0	0	0	0	0	0	0	0	0	0	0	0	0	0	0	0	0	0
3:22073010-22073918	AT3G59760,	-	0	0	0	0	4.58046	636.684	0	0	1.14511	159.171	0	0	0	0	0	0	0	0	0	0	0	0	0	0	0	0	0	0	0	0	0	0	0	0	0	0	0	0	0	0	0	0	0	0	0	0	0
3:22623508-22624003	AT3G61130,	+	0	0	0	0	9.16091	1713.09	0	0	2.29023	428.273	0	0	0	0	0	0	0	0	0	0	0	0	0	0	0	0	0	0	0	0	0	0	0	0	0	0	0	0	0	0	0	0	0	0	0	0	0
3:22667047-22667770	AT3G61240,	+	0	0	0	0	4.58046	407.661	0	0	1.14511	101.915	0	0	0	0	0	0	0	0	0	0	0	0	0	0	0	0	0	0	0	0	0	0	0	0	0	0	0	0	0	0	0	0	0	0	0	0	0
3:22729931-22730086	AT3G61420,	-	0	0	0	0	4.58046	485.528	0	0	1.14511	121.382	0	0	0	0	0	0	0	0	0	0	0	0	0	0	0	0	0	0	0	0	0	0	0	0	0	0	0	0	0	0	0	0	0	0	0	0	0
3:22774784-22775210	AT3G61540,	+	0	0	0	0	4.58046	174.057	0	0	1.14511	43.5143	0	0	0	0	0	0	0	0	0	0	0	0	0	0	0	0	0	0	0	0	0	0	0	0	0	0	0	0	0	0	0	0	0	0	0	0	0
3:22903007-22903436	AT3G61870,	+	0	0	0	0	4.58046	6229.42	0	0	1.14511	1557.36	0	0	0	0	0	0	0	0	0	0	0	0	0	0	0	0	0	0	0	0	0	0	0	0	0	0	0	0	0	0	0	0	0	0	0	0	0
3:22973956-22975032	AT3G62030,	+	0	0	0	0	4.58046	14634.6	0	0	1.14511	3658.64	0	0	0	0	0	0	0	0	0	0	0	0	0	0	0	0	0	0	0	0	0	0	0	0	0	0	0	0	0	0	0	0	0	0	0	0	0
4:36070-36273	AT4G00090,	+	0	0	0	0	4.58046	229.023	0	0	1.14511	57.2557	0	0	0	0	0	0	0	0	0	0	0	0	0	0	0	0	0	0	0	0	0	0	0	0	0	0	0	0	0	0	0	0	0	0	0	0	0
4:1070657-1070886	AT4G02430,	+	0	0	0	0	4.58046	141.994	0	0	1.14511	35.4985	0	0	0	0	0	0	0	0	0	0	0	0	0	0	0	0	0	0	0	0	0	0	0	0	0	0	0	0	0	0	0	0	0	0	0	0	0
4:1109028-1109168	AT4G02510,	+	0	0	0	0	9.16091	2134.49	0	0	2.29023	533.623	0	0	0	0	0	0	0	0	0	0	0	0	0	0	0	0	0	0	0	0	0	0	0	0	0	0	0	0	0	0	0	0	0	0	0	0	0
4:2130705-2131059	AT4G04350,	+	0	0	0	0	4.58046	480.948	0	0	1.14511	120.237	0	0	0	0	0	0	0	0	0	0	0	0	0	0	0	0	0	0	0	0	0	0	0	0	0	0	0	0	0	0	0	0	0	0	0	0	0
4:2132160-2132488	AT4G04350,	+	0	0	0	0	9.16091	490.109	0	0	2.29023	122.527	0	0	0	0	0	0	0	0	0	0	0	0	0	0	0	0	0	0	0	0	0	0	0	0	0	0	0	0	0	0	0	0	0	0	0	0	0
4:2455847-2456273	AT4G04850,	+	0	0	0	0	4.58046	1035.18	0	0	1.14511	258.796	0	0	0	0	0	0	0	0	0	0	0	0	0	0	0	0	0	0	0	0	0	0	0	0	0	0	0	0	0	0	0	0	0	0	0	0	0
4:5239826-5240072	AT4G08290,	+	0	0	0	0	4.58046	192.379	0	0	1.14511	48.0948	0	0	0	0	0	0	0	0	0	0	2.07369	242.622	0	0	0	0	0	0	0.518423	60.6554	0	0	9.21232	584.982	0	0	0	0	2.30308	146.246	12.5262	409.191	4.3884	364.237	0	0	0
4:5925587-5926044	AT4G09340,	-	0	0	0	0	4.58046	224.442	0	0	1.14511	56.1106	0	0	0	0	0	0	0	0	0	0	0	0	0	0	0	0	0	0	0	0	0	0	0	0	0	0	0	0	0	0	0	0	0	0	0	0	0
4:6629829-6630269	AT4G10770,	+	0	0	0	0	4.58046	1007.7	0	0	1.14511	251.925	0	0	0	0	0	0	0	0	0	0	0	0	0	0	0	0	0	0	0	0	0	0	0	0	0	0	0	0	0	0	0	0	0	0	0	0	0
4:6924504-6924693	AT4G11380,	+	0	0	0	0	4.58046	815.321	0	0	1.14511	203.83	0	0	0	0	0	0	0	0	0	0	0	0	0	0	0	0	0	0	0	0	0	0	0	0	0	0	0	0	0	0	0	0	0	0	0	0	0
4:6949267-6949785	AT4G11420,	-	0	0	0	0	9.16091	691.649	0	0	2.29023	172.912	0	0	0	0	0	0	0	0	0	0	2.07369	1561.49	0	0	0	0	0	0	0.518423	390.372	0	0	0	0	0	0	0	0	0	0	0	0	0	0	0	0	0
4:7350570-7350935	AT4G12420,	-	0	0	0	0	4.58046	1378.72	0	0	1.14511	344.679	0	0	3.19383	3439.75	0	0	0	0	0.798457	859.938	0	0	0	0	0	0	0	0	0	0	0	0	0	0	0	0	0	0	0	0	0	0	0	0	0	0	0
4:7506949-7507125	AT4G12770,	-	0	0	0	0	4.58046	160.316	0	0	1.14511	40.079	0	0	0	0	0	0	0	0	0	0	0	0	0	0	0	0	0	0	0	0	0	0	0	0	0	0	0	0	0	0	0	0	0	0	0	0	0
4:7604542-7605280	AT4G13020,	+	0	0	0	0	4.58046	567.977	0	0	1.14511	141.994	0	0	0	0	0	0	0	0	0	0	0	0	0	0	0	0	0	0	0	0	0	0	0	0	0	0	0	0	0	0	0	0	0	0	0	0	0
4:7967997-7968393	AT4G13720,	-	0	0	0	0	4.58046	219.862	0	0	1.14511	54.9655	0	0	0	0	0	0	0	0	0	0	0	0	0	0	0	0	0	0	0	0	0	0	0	0	0	0	0	0	0	0	0	0	0	0	0	0	0
4:8099379-8099606	AT4G14030,	-	0	0	0	0	4.58046	1090.15	0	0	1.14511	272.537	0	0	0	0	0	0	0	0	0	0	0	0	0	0	0	0	0	0	0	0	0	0	0	0	0	0	0	0	0	0	0	0	0	0	0	0	0
4:8227771-8228532	AT4G14290,	-	0	0	0	0	4.58046	13.7414	0	0	1.14511	3.43534	0	0	0	0	0	0	0	0	0	0	0	0	0	0	0	0	0	0	0	0	0	0	0	0	0	0	0	0	0	0	0	0	0	0	0	0	0
4:8364653-8365543	AT4G14570,	+	0	0	0	0	4.58046	430.563	0	0	1.14511	107.641	0	0	0	0	0	0	0	0	0	0	0	0	0	0	0	0	0	0	0	0	0	0	0	0	0	0	0	0	0	0	0	0	0	0	0	0	0
4:8551719-8552501	AT4G14965,	+	0	0	0	0	4.58046	174.057	0	0	1.14511	43.5143	0	0	0	0	0	0	0	0	0	0	0	0	0	0	0	0	0	0	0	0	0	0	0	0	0	0	0	0	0	0	0	0	0	0	0	0	0
4:8632423-8632594	AT4G15110,	-	0	0	0	0	4.58046	1241.3	0	0	1.14511	310.326	0	0	0	0	0	0	0	0	0	0	0	0	0	0	8.73319	1266.31	0	0	2.1833	316.578	0	0	0	0	0	0	3.92878	1312.21	0.982195	328.053	0	0	4.3884	1342.85	0	0	0
4:8886752-8886952	AT4G15560,	+	0	0	0	0	4.58046	9302.91	0	0	1.14511	2325.73	0	0	0	0	0	0	0	0	0	0	0	0	0	0	4.3666	7999.6	0	0	1.09165	1999.9	0	0	0	0	0	0	0	0	0	0	0	0	0	0	0	0	0
4:9024943-9026430	AT4G15900,	+	0	0	0	0	4.58046	389.339	0	0	1.14511	97.3347	0	0	0	0	0	0	0	0	0	0	0	0	0	0	0	0	0	0	0	0	0	0	0	0	0	0	0	0	0	0	0	0	0	0	0	0	0
4:9262372-9262525	AT4G16400,AT4G16410,	+	0	0	0	0	4.58046	5441.58	0	0	1.14511	1360.4	0	0	0	0	4.26779	5394.49	0	0	1.06695	1348.62	0	0	4.31781	3057.01	0	0	0	0	1.07945	764.252	0	0	0	0	0	0	0	0	0	0	0	0	0	0	0	0	0
4:9378174-9378323	AT4G16660,	+	0	0	0	0	4.58046	760.356	0	0	1.14511	190.089	0	0	0	0	0	0	0	0	0	0	0	0	0	0	0	0	0	0	0	0	0	0	0	0	0	0	0	0	0	0	0	0	0	0	0	0	0
4:9611386-9612270	AT4G17100,	-	0	0	0	0	4.58046	1259.63	0	0	1.14511	314.906	0	0	0	0	0	0	0	0	0	0	0	0	0	0	0	0	0	0	0	0	0	0	0	0	0	0	0	0	0	0	0	0	0	0	0	0	0
4:10673369-10674381	AT4G19600,	+	0	0	0	0	4.58046	251.925	0	0	1.14511	62.9813	0	0	9.58148	258.7	0	0	0	0	2.39537	64.675	0	0	0	0	0	0	0	0	0	0	0	0	0	0	0	0	0	0	0	0	0	0	0	0	0	0	0
4:10957705-10958269	AT4G20300,	+	0	0	0	0	4.58046	696.23	0	0	1.14511	174.057	11.2154	1117.8	3.19383	1181.72	0	0	0	0	3.60232	574.88	2.07369	775.56	0	0	0	0	0	0	0.518423	193.89	0	0	0	0	0	0	0	0	0	0	0	0	0	0	0	0	0
4:11409591-11410197	AT4G21430,	-	0	0	0	0	4.58046	114.511	0	0	1.14511	28.6279	0	0	0	0	0	0	0	0	0	0	0	0	0	0	0	0	0	0	0	0	0	0	0	0	0	0	0	0	0	0	0	0	0	0	0	0	0
4:11507393-11508386	AT4G21660,	-	0	0	0	0	4.58046	742.034	0	0	1.14511	185.509	0	0	3.19383	1207.27	0	0	0	0	0.798457	301.817	2.07369	1256.66	0	0	0	0	0	0	0.518423	314.164	0	0	0	0	0	0	0	0	0	0	0	0	0	0	0	0	0
4:11608399-11608954	AT4G21880,	+	0	0	0	0	4.58046	18.3218	0	0	1.14511	4.58046	0	0	0	0	0	0	0	0	0	0	0	0	0	0	0	0	0	0	0	0	0	0	0	0	0	0	0	0	0	0	0	0	0	0	0	0	0
4:12007993-12008434	AT4G22890,	+	0	0	0	0	4.58046	11753.5	0	0	1.14511	2938.36	0	0	0	0	0	0	0	0	0	0	0	0	0	0	0	0	0	0	0	0	0	0	0	0	0	0	0	0	0	0	0	0	0	0	0	0	0
4:12591840-12592172	AT4G24280,	-	0	0	0	0	9.16091	4104.09	0	0	2.29023	1026.02	0	0	0	0	0	0	0	0	0	0	0	0	4.31781	3570.83	0	0	0	0	1.07945	892.706	0	0	0	0	0	0	0	0	0	0	0	0	0	0	0	0	0
4:13054522-13054894	AT4G25570,	-	0	0	0	0	4.58046	3362.06	0	0	1.14511	840.514	0	0	0	0	0	0	0	0	0	0	0	0	0	0	0	0	0	0	0	0	0	0	0	0	0	0	0	0	0	0	0	0	0	0	0	0	0
4:13164508-13164806	AT4G25910,	+	0	0	0	0	4.58046	1218.4	0	0	1.14511	304.6	0	0	0	0	0	0	0	0	0	0	0	0	0	0	0	0	0	0	0	0	0	0	0	0	0	0	0	0	0	0	0	0	0	0	0	0	0
4:13311312-13311718	AT4G26300,	-	0	0	0	0	4.58046	467.207	0	0	1.14511	116.802	0	0	0	0	0	0	0	0	0	0	0	0	0	0	0	0	0	0	0	0	0	0	0	0	0	0	0	0	0	0	0	0	0	0	0	0	0
4:13464517-13465186	AT4G26700,	+	0	0	0	0	4.58046	1209.24	0	0	1.14511	302.31	0	0	0	0	0	0	0	0	0	0	0	0	0	0	0	0	0	0	0	0	0	0	4.60616	1437.12	0	0	0	0	1.15154	359.28	0	0	0	0	0	0	0
4:13517975-13518922	AT4G26900,	+	0	0	0	0	4.58046	398.5	0	0	1.14511	99.6249	0	0	0	0	0	0	0	0	0	0	0	0	0	0	0	0	0	0	0	0	0	0	0	0	0	0	0	0	0	0	0	0	0	0	0	0	0
4:13551230-13551469	AT4G26990,	+	0	0	0	0	9.16091	73.2873	0	0	2.29023	18.3218	0	0	0	0	0	0	0	0	0	0	0	0	0	0	0	0	0	0	0	0	0	0	0	0	0	0	0	0	0	0	0	0	0	0	0	0	0
4:13751291-13751486	AT4G27520,	+	0	0	0	0	4.58046	6678.31	0	0	1.14511	1669.58	0	0	0	0	0	0	0	0	0	0	0	0	0	0	0	0	0	0	0	0	0	0	0	0	0	0	0	0	0	0	0	0	0	0	0	0	0
4:13800506-13800901	AT4G27640,	-	0	0	0	0	4.58046	366.437	0	0	1.14511	91.6091	0	0	0	0	0	0	0	0	0	0	0	0	0	0	0	0	0	0	0	0	0	0	0	0	0	0	0	0	0	0	0	0	0	0	0	0	0
4:13825803-13825978	AT4G27690,	+	0	0	0	0	9.16091	242.764	0	0	2.29023	60.6911	0	0	0	0	0	0	0	0	0	0	0	0	0	0	0	0	0	0	0	0	0	0	0	0	0	0	0	0	0	0	0	0	0	0	0	0	0
4:13860036-13863839	n/a	-	0	0	0	0	4.58046	1117.63	0	0	1.14511	279.408	0	0	0	0	0	0	0	0	0	0	0	0	0	0	0	0	0	0	0	0	0	0	0	0	0	0	0	0	0	0	0	0	0	0	0	0	0
4:14130385-14131936	AT4G28600,	+	0	0	0	0	4.58046	338.954	0	0	1.14511	84.7385	0	0	3.19383	459.911	0	0	0	0	0.798457	114.978	0	0	0	0	0	0	0	0	0	0	0	0	0	0	0	0	0	0	0	0	0	0	0	0	0	0	0
4:14320130-14320536	AT4G29060,	+	0	0	0	0	9.16091	2212.36	0	0	2.29023	553.09	0	0	0	0	17.0712	3205.11	0	0	4.26779	801.277	2.07369	3910.98	0	0	0	0	0	0	0.518423	977.745	0	0	0	0	0	0	0	0	0	0	0	0	0	0	0	0	0
4:14679759-14680044	AT4G30020,	+	0	0	0	0	4.58046	1126.79	0	0	1.14511	281.698	0	0	0	0	0	0	0	0	0	0	0	0	0	0	0	0	0	0	0	0	0	0	0	0	0	0	0	0	0	0	0	0	0	0	0	0	0
4:14906505-14906793	AT4G30510,	-	0	0	0	0	4.58046	77.8678	0	0	1.14511	19.4669	0	0	0	0	0	0	0	0	0	0	0	0	0	0	0	0	0	0	0	0	0	0	0	0	0	0	0	0	0	0	0	0	0	0	0	0	0
4:14961208-14961607	AT4G30690,	+	0	0	0	0	4.58046	206.121	3.85864	192.932	2.10977	99.7631	0	0	0	0	0	0	0	0	0	0	0	0	0	0	0	0	0	0	0	0	0	0	0	0	0	0	0	0	0	0	4.17542	371.612	0	0	0	0	0
4:14961224-14961607	AT4G30690,	+	0	0	0	0	9.16091	737.454	7.71728	640.534	4.21955	344.497	3.73848	456.094	3.19383	610.021	4.26779	426.779	0	0	2.80002	373.224	0	0	0	0	0	0	0	0	0	0	0	0	0	0	0	0	0	0	0	0	4.17542	1098.13	0	0	0	0	0
4:15036960-15037105	AT4G30890,	-	0	0	0	0	4.58046	293.149	0	0	1.14511	73.2873	0	0	0	0	0	0	0	0	0	0	0	0	0	0	0	0	0	0	0	0	0	0	0	0	0	0	0	0	0	0	0	0	0	0	0	0	0
4:15144869-15145446	AT4G31150,	-	0	0	0	0	4.58046	119.092	0	0	1.14511	29.773	0	0	0	0	0	0	0	0	0	0	0	0	0	0	0	0	0	0	0	0	0	0	0	0	0	0	0	0	0	0	0	0	0	0	0	0	0
4:15267020-15272233	n/a	+	0	0	0	0	4.58046	934.413	0	0	1.14511	233.603	0	0	0	0	0	0	0	0	0	0	0	0	0	0	0	0	0	0	0	0	0	0	0	0	0	0	0	0	0	0	0	0	0	0	0	0	0
4:15502589-15502725	AT4G32060,	+	0	0	0	0	4.58046	3032.26	0	0	1.14511	758.066	0	0	0	0	0	0	0	0	0	0	0	0	0	0	0	0	0	0	0	0	0	0	0	0	0	0	0	0	0	0	0	0	0	0	0	0	0
4:15603869-15604528	AT4G32320,	+	0	0	0	0	4.58046	233.603	0	0	1.14511	58.4008	0	0	0	0	0	0	0	0	0	0	0	0	0	0	0	0	0	0	0	0	0	0	0	0	0	0	0	0	0	0	0	0	0	0	0	0	0
4:15927651-15928003	AT4G33010,	-	0	0	0	0	4.58046	17135.5	0	0	1.14511	4283.87	0	0	0	0	0	0	0	0	0	0	0	0	0	0	0	0	0	0	0	0	0	0	0	0	0	0	0	0	0	0	0	0	0	0	0	0	0
4:16164428-16165240	AT4G33650,	+	0	0	0	0	4.58046	251.925	0	0	1.14511	62.9813	0	0	0	0	0	0	7.30184	317.63	1.82546	79.4075	0	0	0	0	0	0	0	0	0	0	0	0	0	0	0	0	0	0	0	0	0	0	0	0	0	0	0
4:16191876-16192357	AT4G33760,	-	0	0	0	0	4.58046	334.373	0	0	1.14511	83.5933	0	0	0	0	0	0	0	0	0	0	0	0	0	0	0	0	0	0	0	0	0	0	0	0	0	0	0	0	0	0	0	0	0	0	0	0	0
4:16257474-16257807	AT4G33910,	-	0	0	0	0	4.58046	361.856	0	0	1.14511	90.464	0	0	0	0	0	0	0	0	0	0	0	0	0	0	0	0	0	0	0	0	9.4601	520.306	0	0	0	0	0	0	2.36503	130.076	0	0	0	0	0	0	0
4:16351295-16352085	AT4G34140,	+	0	0	0	0	9.16091	155.736	0	0	2.29023	38.9339	0	0	0	0	0	0	0	0	0	0	0	0	0	0	0	0	0	0	0	0	0	0	0	0	0	0	0	0	0	0	0	0	0	0	0	0	0
4:16701635-16702411	AT4G35090,	-	0	0	0	0	4.58046	12985.6	0	0	1.14511	3246.4	0	0	0	0	0	0	0	0	0	0	0	0	0	0	0	0	0	0	0	0	0	0	0	0	0	0	0	0	0	0	4.17542	7720.34	0	0	0	0	0
4:16839845-16841140	AT4G35450,	+	0	0	0	0	9.16091	4021.64	0	0	2.29023	1005.41	3.73848	3615.11	3.19383	4001.87	4.26779	5343.27	3.65092	5527.49	3.71275	4621.93	2.07369	3465.14	0	0	0	0	0	0	0.518423	866.284	0	0	0	0	0	0	3.92878	4270.58	0.982195	1067.65	0	0	0	0	0	0	0
4:16932844-16933119	AT4G35730,	-	0	0	0	0	13.7414	45.8046	0	0	3.43534	11.4511	0	0	0	0	0	0	0	0	0	0	0	0	0	0	0	0	0	0	0	0	0	0	0	0	0	0	0	0	0	0	0	0	0	0	0	0	0
4:17062260-17062646	AT4G36080,	-	0	0	0	0	4.58046	160.316	0	0	1.14511	40.079	0	0	0	0	0	0	0	0	0	0	0	0	0	0	0	0	0	0	0	0	0	0	0	0	0	0	0	0	0	0	0	0	0	0	0	0	0
4:17613871-17614149	AT4G37460,	-	0	0	0	0	4.58046	618.362	0	0	1.14511	154.59	0	0	0	0	0	0	0	0	0	0	0	0	0	0	0	0	0	0	0	0	0	0	0	0	0	0	0	0	0	0	0	0	0	0	0	0	0
4:18027239-18027708	AT4G38550,	+	0	0	0	0	4.58046	1543.61	0	0	1.14511	385.904	0	0	0	0	0	0	0	0	0	0	0	0	0	0	0	0	0	0	0	0	0	0	0	0	0	0	0	0	0	0	4.17542	3048.05	0	0	0	0	0
4:18083629-18083811	AT4G38740,	+	0	0	0	0	9.16091	12399.3	0	0	2.29023	3099.82	0	0	0	0	0	0	0	0	0	0	0	0	0	0	0	0	0	0	0	0	0	0	0	0	0	0	0	0	0	0	0	0	0	0	0	0	0
4:18095427-18095960	AT4G38760,	-	0	0	0	0	9.16091	155.736	0	0	2.29023	38.9339	0	0	0	0	0	0	0	0	0	0	4.14738	288.243	0	0	4.3666	122.265	0	0	2.12849	102.627	0	0	0	0	0	0	0	0	0	0	8.35083	208.771	0	0	0	0	0
4:18164951-18165130	AT4G38970,	-	0	0	0	0	4.58046	69325.2	0	0	1.14511	17331.3	0	0	0	0	0	0	0	0	0	0	0	0	0	0	0	0	0	0	0	0	0	0	0	0	0	0	0	0	0	0	0	0	0	0	0	0	0
4:18242430-18242645	AT4G39170,	+	0	0	0	0	4.58046	348.115	0	0	1.14511	87.0287	0	0	0	0	0	0	0	0	0	0	2.07369	400.222	0	0	0	0	0	0	0.518423	100.056	0	0	4.60616	359.28	0	0	0	0	1.15154	89.8201	0	0	0	0	0	0	3.86066
4:18492882-18493037	AT4G39850,	+	0	0	0	0	4.58046	348.115	0	0	1.14511	87.0287	0	0	0	0	0	0	0	0	0	0	0	0	0	0	0	0	0	0	0	0	0	0	0	0	0	0	0	0	0	0	0	0	0	0	0	0	0
4:18520162-18520901	AT4G39940,	+	0	0	0	0	4.58046	3279.61	0	0	1.14511	819.902	0	0	0	0	0	0	0	0	0	0	0	0	0	0	0	0	0	0	0	0	0	0	0	0	0	0	3.92878	3198.03	0.982195	799.507	0	0	0	0	0	0	0
5:252762-252968	AT5G01670,	+	0	0	0	0	4.58046	123.672	0	0	1.14511	30.9181	0	0	0	0	0	0	0	0	0	0	2.07369	97.4634	0	0	0	0	0	0	0.518423	24.3659	0	0	0	0	0	0	0	0	0	0	0	0	0	0	0	0	0
5:686981-688085	AT5G02940,	-	0	0	0	0	4.58046	1387.88	0	0	1.14511	346.97	0	0	0	0	0	0	0	0	0	0	0	0	0	0	0	0	0	0	0	0	0	0	0	0	0	0	0	0	0	0	0	0	0	0	0	0	0
5:1224234-1224605	AT5G04360,	+	0	0	0	0	4.58046	558.816	0	0	1.14511	139.704	0	0	0	0	0	0	0	0	0	0	0	0	0	0	0	0	0	0	0	0	0	0	0	0	0	0	0	0	0	0	0	0	0	0	0	0	0
5:1252684-1253134	AT5G04430,	-	0	0	0	0	4.58046	1401.62	0	0	1.14511	350.405	0	0	0	0	0	0	3.65092	1799.9	0.91273	449.976	0	0	0	0	0	0	0	0	0	0	0	0	9.21232	1446.33	0	0	0	0	2.30308	361.583	0	0	0	0	0	0	0
5:1299988-1300404	AT5G04540,	-	0	0	0	0	4.58046	151.155	0	0	1.14511	37.7888	0	0	0	0	0	0	0	0	0	0	0	0	0	0	0	0	0	0	0	0	0	0	0	0	0	0	0	0	0	0	0	0	0	0	0	0	0
5:1391772-1391925	AT5G04810,	+	0	0	0	0	4.58046	389.339	0	0	1.14511	97.3347	0	0	0	0	0	0	3.65092	372.394	0.91273	93.0984	0	0	0	0	0	0	0	0	0	0	0	0	0	0	0	0	0	0	0	0	0	0	0	0	0	0	0
5:1474269-1475788	AT5G05000,	-	0	0	0	0	4.58046	375.598	0	0	1.14511	93.8994	0	0	0	0	0	0	0	0	0	0	0	0	0	0	0	0	0	0	0	0	0	0	0	0	0	0	0	0	0	0	0	0	0	0	0	0	0
5:1530692-1530889	AT5G05170,	+	0	0	0	0	4.58046	4846.12	0	0	1.14511	1211.53	0	0	0	0	0	0	0	0	0	0	0	0	0	0	0	0	0	0	0	0	0	0	0	0	0	0	0	0	0	0	0	0	0	0	0	0	0
5:1966475-1966823	AT5G06440,	-	0	0	0	0	4.58046	261.086	0	0	1.14511	65.2715	0	0	0	0	0	0	0	0	0	0	0	0	0	0	0	0	0	0	0	0	0	0	9.21232	432.979	4.10454	332.468	0	0	3.32922	191.362	0	0	0	0	3.95094	557.082	0
5:2202732-2203098	AT5G07090,	+	0	0	0	0	4.58046	1424.52	0	0	1.14511	356.131	0	0	0	0	0	0	0	0	0	0	0	0	0	0	0	0	0	0	0	0	0	0	0	0	0	0	0	0	0	0	0	0	0	0	0	0	0
5:2477323-2477918	AT5G07770,	-	0	0	0	0	4.58046	178.638	0	0	1.14511	44.6595	0	0	0	0	0	0	0	0	0	0	0	0	0	0	0	0	0	0	0	0	0	0	0	0	0	0	0	0	0	0	0	0	0	0	0	0	0
5:2646146-2646998	AT5G08230,	-	0	0	0	0	4.58046	174.057	0	0	1.14511	43.5143	0	0	0	0	0	0	0	0	0	0	0	0	0	0	0	0	0	0	0	0	0	0	0	0	0	0	0	0	0	0	0	0	0	0	0	0	0
5:2692161-2692811	AT5G08370,	-	0	0	0	0	4.58046	416.822	0	0	1.14511	104.205	0	0	0	0	0	0	0	0	0	0	0	0	0	0	0	0	0	0	0	0	0	0	0	0	0	0	0	0	0	0	0	0	0	0	0	0	0
5:2764906-2765208	AT5G08540,	+	0	0	0	0	4.58046	769.517	0	0	1.14511	192.379	0	0	0	0	0	0	0	0	0	0	0	0	0	0	0	0	0	0	0	0	0	0	0	0	0	0	0	0	0	0	0	0	0	0	0	0	0
5:2994951-2995169	AT5G09660,	-	0	0	0	0	9.16091	34261.8	0	0	2.29023	8565.46	0	0	0	0	0	0	0	0	0	0	0	0	0	0	0	0	0	0	0	0	0	0	0	0	0	0	0	0	0	0	0	0	4.3884	19234.3	0	0	0
5:3183195-3183445	AT5G10150,	-	0	0	0	0	4.58046	403.08	0	0	1.14511	100.77	0	0	0	0	0	0	0	0	0	0	0	0	0	0	0	0	0	0	0	0	0	0	0	0	0	0	0	0	0	0	0	0	0	0	0	0	0
5:3801420-3801828	AT5G11790,	+	0	0	0	0	9.16091	966.477	0	0	2.29023	241.619	0	0	0	0	0	0	0	0	0	0	0	0	0	0	0	0	0	0	0	0	0	0	0	0	0	0	0	0	0	0	0	0	0	0	0	0	0
5:3959632-3960408	AT5G12240,	-	0	0	0	0	4.58046	549.655	0	0	1.14511	137.414	0	0	0	0	0	0	0	0	0	0	0	0	0	0	0	0	0	0	0	0	0	0	0	0	0	0	0	0	0	0	0	0	0	0	0	0	0
5:4002358-4014861	n/a	+	0	0	0	0	18.3218	36.6437	0	0	4.58046	9.16091	0	0	25.5506	105.396	0	0	0	0	6.38766	26.3491	0	0	0	0	0	0	0	0	0	0	0	0	0	0	0	0	0	0	0	0	0	0	0	0	0	0	0
5:4051532-4052328	AT5G12840,	-	0	0	0	0	9.16091	535.914	0	0	2.29023	133.978	0	0	0	0	0	0	0	0	0	0	0	0	0	0	0	0	0	0	0	0	0	0	0	0	0	0	0	0	0	0	0	0	0	0	0	0	0
5:4226801-4227201	AT5G13240,	-	0	0	0	0	4.58046	306.891	0	0	1.14511	76.7227	0	0	0	0	4.26779	354.226	0	0	1.06695	88.5566	0	0	0	0	0	0	4.10774	357.373	1.02693	89.3433	0	0	0	0	0	0	0	0	0	0	0	0	0	0	0	0	0
5:4489258-4489464	AT5G13930,	-	0	0	0	0	9.16091	2116.17	0	0	2.29023	529.043	0	0	0	0	0	0	0	0	0	0	0	0	0	0	0	0	0	0	0	0	0	0	0	0	0	0	0	0	0	0	0	0	0	0	0	0	0
5:4498534-4499457	AT5G13950,	-	0	0	0	0	4.58046	567.977	0	0	1.14511	141.994	0	0	0	0	0	0	0	0	0	0	0	0	0	0	0	0	0	0	0	0	0	0	0	0	0	0	0	0	0	0	0	0	0	0	0	0	0
5:4537285-4538664	AT5G14060,	+	0	0	0	0	9.16091	3806.36	0	0	2.29023	951.59	0	0	0	0	0	0	0	0	0	0	0	0	0	0	0	0	0	0	0	0	0	0	0	0	0	0	0	0	0	0	0	0	0	0	0	0	0
5:4748618-4749004	AT5G14720,	-	0	0	0	0	4.58046	966.477	0	0	1.14511	241.619	0	0	0	0	0	0	0	0	0	0	0	0	0	0	0	0	0	0	0	0	0	0	0	0	0	0	0	0	0	0	0	0	0	0	0	0	0
5:4760724-4761037	AT5G14740,	+	0	0	0	0	4.58046	33368.6	0	0	1.14511	8342.16	0	0	0	0	0	0	0	0	0	0	0	0	0	0	0	0	0	0	0	0	0	0	0	0	4.10454	31773.3	0	0	1.02614	7943.32	0	0	0	0	0	0	0
5:4761738-4762066	AT5G14740,	+	0	0	0	0	4.58046	31165.4	0	0	1.14511	7791.36	3.73848	17484.9	6.38766	18501.8	0	0	3.65092	36436.2	3.44426	18105.7	0	0	0	0	0	0	0	0	0	0	0	0	9.21232	23150.6	0	0	0	0	2.30308	5787.64	0	0	8.77679	21498.8	0	0	0
5:4815890-4816153	AT5G14880,	+	0	0	0	0	4.58046	535.914	0	0	1.14511	133.978	0	0	0	0	0	0	0	0	0	0	0	0	0	0	0	0	0	0	0	0	0	0	0	0	0	0	0	0	0	0	0	0	0	0	0	0	0
5:4867162-4867560	n/a	-	0	0	0	0	4.58046	68.7069	0	0	1.14511	17.1767	0	0	0	0	0	0	0	0	0	0	4.14738	184.558	0	0	0	0	0	0	1.03685	46.1396	0	0	0	0	4.10454	119.032	0	0	1.02614	29.7579	0	0	0	0	0	0	0
5:4958730-4960733	AT5G15270,	+	0	0	0	0	4.58046	265.667	0	0	1.14511	66.4166	0	0	0	0	0	0	0	0	0	0	0	0	0	0	0	0	0	0	0	0	0	0	0	0	0	0	0	0	0	0	0	0	0	0	0	0	0
5:4974940-4975153	AT5G15310,	-	0	0	0	0	4.58046	742.034	0	0	1.14511	185.509	0	0	0	0	0	0	0	0	0	0	0	0	0	0	0	0	0	0	0	0	0	0	0	0	0	0	0	0	0	0	0	0	0	0	0	0	0
5:5135107-5136539	AT5G15740,	-	0	0	0	0	4.58046	425.983	0	0	1.14511	106.496	0	0	0	0	0	0	0	0	0	0	0	0	0	0	0	0	0	0	0	0	0	0	0	0	0	0	0	0	0	0	0	0	0	0	0	0	0
5:5173191-5174949	AT5G15845,	+	0	0	0	0	4.58046	0	0	0	1.14511	0	7.47696	119.631	6.38766	121.365	42.6779	110.963	7.30184	83.9711	15.9611	108.983	0	0	0	0	0	0	0	0	0	0	0	0	0	0	0	0	0	0	0	0	0	0	0	0	0	0	0
5:5210223-5212022	n/a	+	0	0	0	0	9.16091	13704.7	0	0	2.29023	3426.18	0	0	0	0	0	0	0	0	0	0	12.4421	6596.41	0	0	0	0	24.6464	15252	9.27214	5462.11	14.1902	7615.38	0	0	4.10454	12408	7.85756	11063.4	6.53806	7771.72	0	0	0	0	0	0	11.582
5:5210433-5212560	n/a	+	0	0	0	0	4.58046	4795.74	0	0	1.14511	1198.93	0	0	0	0	0	0	0	0	0	0	8.29476	3734.72	0	0	0	0	0	0	2.07369	933.679	0	0	13.8185	5877.46	0	0	0	0	3.45462	1469.36	8.35083	3745.35	0	0	0	0	0
5:5212401-5212560	AT5G15970,	+	0	0	0	0	4.58046	6472.19	7.71728	6362.89	3.07443	3208.77	0	0	0	0	0	0	0	0	0	0	0	0	0	0	0	0	0	0	0	0	0	0	0	0	0	0	0	0	0	0	0	0	0	0	0	0	3.86066
5:5299002-5299195	AT5G16220,	+	0	0	0	0	4.58046	329.793	0	0	1.14511	82.4482	0	0	0	0	0	0	0	0	0	0	0	0	0	0	0	0	0	0	0	0	0	0	0	0	0	0	0	0	0	0	0	0	0	0	0	0	0
5:5311841-5313807	AT5G16260,	+	0	0	0	0	4.58046	274.827	0	0	1.14511	68.7069	0	0	0	0	0	0	0	0	0	0	0	0	0	0	0	0	0	0	0	0	0	0	0	0	0	0	0	0	0	0	0	0	0	0	0	0	0
5:5335357-5336181	AT5G16290,	+	0	0	0	0	9.16091	774.097	0	0	2.29023	193.524	0	0	0	0	0	0	0	0	0	0	0	0	0	0	0	0	0	0	0	0	0	0	0	0	0	0	0	0	0	0	0	0	0	0	0	0	0
5:5577415-5577595	AT5G16970,	-	0	0	0	0	4.58046	966.477	0	0	1.14511	241.619	0	0	0	0	0	0	0	0	0	0	0	0	0	0	0	0	0	0	0	0	0	0	0	0	0	0	0	0	0	0	0	0	0	0	0	0	0
5:5582650-5585679	n/a	-	0	0	0	0	9.16091	416.822	0	0	2.29023	104.205	0	0	0	0	0	0	0	0	0	0	0	0	0	0	0	0	0	0	0	0	0	0	0	0	0	0	0	0	0	0	0	0	0	0	3.95094	316.075	0
5:5698905-5700124	AT5G17310,	-	0	0	0	0	4.58046	572.557	0	0	1.14511	143.139	0	0	0	0	0	0	0	0	0	0	0	0	0	0	0	0	0	0	0	0	0	0	0	0	0	0	0	0	0	0	0	0	0	0	0	0	0
5:6149155-6149760	AT5G18525,	-	0	0	0	0	4.58046	164.896	0	0	1.14511	41.2241	0	0	0	0	0	0	0	0	0	0	0	0	0	0	0	0	0	0	0	0	0	0	0	0	0	0	0	0	0	0	0	0	0	0	0	0	0
5:6180403-6180926	AT5G18590,	-	0	0	0	0	13.7414	577.138	0	0	3.43534	144.284	0	0	0	0	4.26779	516.402	0	0	1.06695	129.101	2.07369	682.244	0	0	0	0	0	0	0.518423	170.561	0	0	9.21232	700.136	0	0	0	0	2.30308	175.034	0	0	0	0	0	0	0
5:6657576-6657986	AT5G19690,	+	0	0	0	0	4.58046	709.971	0	0	1.14511	177.493	0	0	0	0	0	0	0	0	0	0	0	0	0	0	0	0	0	0	0	0	0	0	0	0	0	0	0	0	0	0	0	0	0	0	0	0	0
5:6753369-6757914	n/a	+	0	0	0	0	13.7414	650.425	0	0	3.43534	162.606	0	0	0	0	0	0	0	0	0	0	2.07369	690.539	0	0	0	0	0	0	0.518423	172.635	0	0	0	0	0	0	0	0	0	0	0	0	0	0	0	0	0
5:6787547-6787816	AT5G20090,	-	0	0	0	0	4.58046	1401.62	0	0	1.14511	350.405	0	0	0	0	0	0	0	0	0	0	0	0	0	0	0	0	0	0	0	0	0	0	0	0	0	0	0	0	0	0	0	0	0	0	0	0	0
5:7201307-7202192	AT5G21160,	-	0	0	0	0	4.58046	329.793	0	0	1.14511	82.4482	0	0	0	0	0	0	0	0	0	0	0	0	0	0	0	0	0	0	0	0	0	0	0	0	0	0	0	0	0	0	0	0	0	0	0	0	0
5:7218786-7219057	AT5G21326,	+	0	0	0	0	4.58046	847.385	0	0	1.14511	211.846	0	0	0	0	0	0	0	0	0	0	0	0	0	0	0	0	0	0	0	0	0	0	0	0	0	0	0	0	0	0	0	0	0	0	3.95094	557.082	0
5:7767809-7768565	AT5G23110,	+	0	0	0	0	9.16091	361.856	0	0	2.29023	90.464	0	0	0	0	0	0	0	0	0	0	0	0	0	0	0	0	0	0	0	0	0	0	0	0	0	0	0	0	0	0	0	0	0	0	0	0	0
5:7944657-7944948	AT5G23570,	+	0	0	0	0	4.58046	87.0287	0	0	1.14511	21.7572	0	0	0	0	0	0	0	0	0	0	0	0	0	0	0	0	0	0	0	0	0	0	0	0	0	0	0	0	0	0	0	0	0	0	0	0	0
5:7951290-7951442	AT5G23580,	-	0	0	0	0	22.9023	141.994	0	0	5.72557	35.4985	3.73848	145.801	0	0	0	0	0	0	0.934619	36.4502	6.22107	101.611	0	0	4.3666	96.0651	4.10774	94.4779	3.67385	73.0385	0	0	0	0	0	0	23.5727	121.792	5.89317	30.448	4.17542	100.21	0	0	11.8528	102.724	11.582
5:8173686-8174163	AT5G24150,	-	0	0	0	0	9.16091	984.798	0	0	2.29023	246.2	0	0	0	0	0	0	0	0	0	0	0	0	0	0	0	0	0	0	0	0	0	0	0	0	0	0	0	0	0	0	4.17542	225.472	0	0	0	0	0
5:8381929-8382253	AT5G24530,	+	0	0	0	0	4.58046	1030.6	0	0	1.14511	257.651	0	0	0	0	0	0	0	0	0	0	0	0	0	0	4.3666	1480.28	0	0	1.09165	370.069	0	0	0	0	0	0	0	0	0	0	0	0	4.3884	1373.57	0	0	3.86066
5:8649869-8650176	AT5G25100,	-	0	0	0	0	4.58046	1768.06	0	0	1.14511	442.014	0	0	0	0	0	0	0	0	0	0	0	0	0	0	0	0	0	0	0	0	0	0	0	0	0	0	0	0	0	0	0	0	0	0	0	0	0
5:8737373-8737557	AT5G25220,	+	0	0	0	0	4.58046	513.011	0	0	1.14511	128.253	0	0	0	0	0	0	0	0	0	0	0	0	0	0	0	0	0	0	0	0	0	0	0	0	0	0	0	0	0	0	4.17542	860.136	0	0	3.95094	592.641	0
5:8856377-8858772	n/a	-	0	0	0	0	4.58046	73.2873	0	0	1.14511	18.3218	0	0	0	0	0	0	0	0	0	0	0	0	0	0	0	0	0	0	0	0	0	0	0	0	0	0	0	0	0	0	0	0	0	0	0	0	0
5:8915860-8916042	AT5G25610,	-	0	0	0	0	4.58046	21812.1	0	0	1.14511	5453.03	0	0	0	0	0	0	0	0	0	0	0	0	0	0	0	0	0	0	0	0	0	0	0	0	0	0	0	0	0	0	0	0	0	0	0	0	0
5:9191318-9191813	AT5G26240,	+	0	0	0	0	4.58046	357.276	0	0	1.14511	89.3189	0	0	0	0	0	0	0	0	0	0	0	0	0	0	0	0	0	0	0	0	0	0	0	0	0	0	0	0	0	0	0	0	0	0	0	0	0
5:9618869-9619544	AT5G27290,	-	0	0	0	0	4.58046	627.523	0	0	1.14511	156.881	0	0	0	0	0	0	0	0	0	0	0	0	0	0	0	0	0	0	0	0	0	0	0	0	0	0	0	0	0	0	0	0	0	0	0	0	0
5:10012348-10013679	AT5G27970,	+	0	0	0	0	4.58046	311.471	0	0	1.14511	77.8678	0	0	0	0	0	0	0	0	0	0	0	0	0	0	0	0	0	0	0	0	0	0	0	0	0	0	0	0	0	0	0	0	0	0	0	0	0
5:13420684-13420872	AT5G35170,	+	0	0	0	0	4.58046	3458.25	0	0	1.14511	864.561	0	0	0	0	0	0	0	0	0	0	0	0	0	0	0	0	0	0	0	0	0	0	0	0	0	0	0	0	0	0	0	0	0	0	0	0	0
5:13831769-13832007	AT5G35630,	+	0	0	0	0	4.58046	23163.4	0	0	1.14511	5790.84	0	0	0	0	0	0	0	0	0	0	0	0	0	0	0	0	0	0	0	0	0	0	0	0	0	0	0	0	0	0	0	0	0	0	0	0	0
5:13831769-13833019	AT5G35630,	+	0	0	0	0	4.58046	24459.6	0	0	1.14511	6114.91	0	0	0	0	0	0	0	0	0	0	0	0	0	0	0	0	0	0	0	0	0	0	0	0	0	0	0	0	0	0	0	0	0	0	0	0	0
5:13866560-13866829	AT5G35690,	-	0	0	0	0	4.58046	581.718	0	0	1.14511	145.43	0	0	0	0	0	0	0	0	0	0	0	0	0	0	0	0	0	0	0	0	0	0	0	0	0	0	0	0	0	0	0	0	0	0	0	0	0
5:15008897-15009211	AT5G37790,	-	0	0	0	0	4.58046	206.121	0	0	1.14511	51.5301	0	0	0	0	0	0	0	0	0	0	2.07369	178.337	0	0	0	0	0	0	0.518423	44.5843	0	0	0	0	0	0	3.92878	153.222	0.982195	38.3056	0	0	0	0	0	0	0
5:15009294-15009472	AT5G37790,	-	0	0	0	0	4.58046	123.672	0	0	1.14511	30.9181	0	0	0	0	0	0	0	0	0	0	0	0	0	0	0	0	0	0	0	0	0	0	0	0	0	0	0	0	0	0	0	0	0	0	0	0	0
5:15025927-15026752	n/a	+	0	0	0	0	4.58046	0	0	0	1.14511	0	0	0	0	0	0	0	3.65092	7.30184	0.91273	1.82546	0	0	0	0	0	0	0	0	0	0	0	0	0	0	0	0	0	0	0	0	0	0	0	0	0	0	0
5:15377992-15378268	AT5G38410,	+	0	0	0	0	4.58046	321937	0	0	1.14511	80484.4	0	0	0	0	0	0	0	0	0	0	0	0	0	0	0	0	0	0	0	0	0	0	0	0	0	0	0	0	0	0	0	0	0	0	0	0	0
5:15381583-15384895	n/a	-	0	0	0	0	4.58046	23873.3	0	0	1.14511	5968.34	0	0	0	0	0	0	0	0	0	0	0	0	0	0	0	0	0	0	0	0	0	0	0	0	0	0	0	0	0	0	0	0	0	0	0	0	0
5:16808919-16809784	AT5G42020,	-	0	0	0	0	4.58046	1135.95	0	0	1.14511	283.988	0	0	0	0	0	0	0	0	0	0	0	0	0	0	0	0	0	0	0	0	0	0	0	0	0	0	0	0	0	0	0	0	0	0	0	0	0
5:16812096-16812471	AT5G42030,	-	0	0	0	0	4.58046	1868.83	0	0	1.14511	467.207	0	0	3.19383	2075.99	0	0	0	0	0.798457	518.997	0	0	0	0	0	0	0	0	0	0	0	0	0	0	0	0	3.92878	1728.66	0.982195	432.166	0	0	0	0	0	0	0
5:17614825-17615167	AT5G43810,	+	0	0	0	0	9.16091	380.178	0	0	2.29023	95.0445	0	0	0	0	0	0	0	0	0	0	0	0	0	0	4.3666	388.627	0	0	1.09165	97.1568	0	0	0	0	0	0	0	0	0	0	0	0	4.3884	346.683	0	0	3.86066
5:17799611-17799771	AT5G44190,	+	0	0	0	0	4.58046	4887.35	0	0	1.14511	1221.84	0	0	0	0	0	0	3.65092	6597.21	0.91273	1649.3	0	0	0	0	0	0	0	0	0	0	0	0	0	0	0	0	0	0	0	0	0	0	0	0	0	0	0
5:17935669-17936105	AT5G44520,	-	0	0	0	0	4.58046	801.58	0	0	1.14511	200.395	0	0	0	0	0	0	0	0	0	0	0	0	0	0	0	0	0	0	0	0	0	0	0	0	0	0	0	0	0	0	0	0	0	0	0	0	0
5:18424994-18426001	AT5G45472,	+	0	0	0	0	9.16091	146.575	3.85864	158.204	3.25489	76.1947	7.47696	168.232	3.19383	140.528	4.26779	170.712	3.65092	164.291	4.64737	160.941	0	0	0	0	0	0	8.21547	143.771	2.05387	35.9427	0	0	4.60616	133.579	0	0	3.92878	141.436	2.13373	68.7537	0	0	0	0	7.90187	165.939	11.582
5:18467678-18468132	AT5G45560,	+	0	0	0	0	4.58046	109.931	0	0	1.14511	27.4827	0	0	0	0	0	0	0	0	0	0	0	0	0	0	0	0	0	0	0	0	0	0	0	0	0	0	0	0	0	0	0	0	0	0	0	0	0
5:18697958-18698588	AT5G46110,	+	0	0	0	0	4.58046	35530.6	0	0	1.14511	8882.65	0	0	0	0	0	0	0	0	0	0	0	0	0	0	0	0	0	0	0	0	4.73005	24965.2	0	0	0	0	0	0	1.18251	6241.3	0	0	0	0	0	0	0
5:18832223-18832414	AT5G46420,	+	0	0	0	0	4.58046	2212.36	0	0	1.14511	553.09	0	0	0	0	0	0	0	0	0	0	0	0	0	0	0	0	0	0	0	0	0	0	0	0	0	0	0	0	0	0	0	0	0	0	0	0	0
5:19272305-19272707	AT5G47500,	+	0	0	0	0	4.58046	160.316	0	0	1.14511	40.079	0	0	0	0	0	0	0	0	0	0	0	0	0	0	0	0	0	0	0	0	0	0	0	0	0	0	0	0	0	0	0	0	0	0	0	0	0
5:19554452-19555011	AT5G48230,	-	0	0	0	0	9.16091	348.115	0	0	2.29023	87.0287	0	0	0	0	0	0	0	0	0	0	0	0	0	0	0	0	0	0	0	0	0	0	0	0	0	0	0	0	0	0	0	0	0	0	0	0	0
5:20305592-20305913	AT5G49910,	+	0	0	0	0	9.16091	3755.98	0	0	2.29023	938.994	0	0	0	0	0	0	0	0	0	0	0	0	0	0	0	0	0	0	0	0	0	0	0	0	0	0	0	0	0	0	0	0	0	0	0	0	0
5:20785337-20785769	AT5G51140,	-	0	0	0	0	4.58046	366.437	0	0	1.14511	91.6091	0	0	0	0	0	0	0	0	0	0	0	0	0	0	0	0	0	0	0	0	0	0	0	0	0	0	0	0	0	0	0	0	0	0	0	0	0
5:20982358-20982622	AT5G51660,	+	0	0	0	0	4.58046	183.218	0	0	1.14511	45.8046	0	0	0	0	0	0	0	0	0	0	0	0	0	0	0	0	0	0	0	0	0	0	0	0	0	0	0	0	0	0	0	0	0	0	0	0	0
5:21319671-21320100	AT5G52530,	+	0	0	0	0	4.58046	604.62	0	0	1.14511	151.155	0	0	0	0	0	0	0	0	0	0	0	0	0	0	0	0	0	0	0	0	0	0	0	0	0	0	0	0	0	0	0	0	0	0	0	0	0
5:21336577-21336847	AT5G52570,	+	0	0	0	0	4.58046	288.569	0	0	1.14511	72.1422	0	0	0	0	0	0	0	0	0	0	0	0	0	0	0	0	0	0	0	0	0	0	0	0	0	0	0	0	0	0	0	0	0	0	0	0	0
5:21683816-21683976	AT5G53430,AT5G53440,	+	0	0	0	0	4.58046	261.086	0	0	1.14511	65.2715	0	0	0	0	0	0	0	0	0	0	0	0	0	0	0	0	0	0	0	0	0	0	0	0	0	0	0	0	0	0	0	0	0	0	0	0	0
5:21701000-21702446	AT5G53460,	+	0	0	0	0	4.58046	1529.87	0	0	1.14511	382.468	0	0	0	0	0	0	0	0	0	0	0	0	0	0	0	0	0	0	0	0	0	0	0	0	0	0	0	0	0	0	0	0	0	0	0	0	0
5:21728102-21728298	AT5G53500,	-	0	0	0	0	4.58046	283.988	0	0	1.14511	70.9971	0	0	0	0	0	0	0	0	0	0	0	0	0	0	0	0	0	0	0	0	0	0	0	0	0	0	0	0	0	0	0	0	0	0	0	0	0
5:21811769-21811914	AT5G53740,	-	0	0	0	0	9.16091	24308.5	0	0	2.29023	6077.12	0	0	0	0	0	0	7.30184	36885.2	1.82546	9221.31	0	0	0	0	0	0	0	0	0	0	0	0	0	0	0	0	0	0	0	0	0	0	0	0	0	0	0
5:22038955-22039183	AT5G54270,	-	0	0	0	0	4.58046	284712	0	0	1.14511	71178	0	0	0	0	0	0	0	0	0	0	0	0	0	0	0	0	0	0	0	0	0	0	0	0	0	0	0	0	0	0	0	0	0	0	0	0	0
5:22042774-22043118	AT5G54280,	-	0	0	0	0	4.58046	210.701	0	0	1.14511	52.6753	0	0	0	0	0	0	0	0	0	0	0	0	0	0	0	0	0	0	0	0	0	0	0	0	0	0	0	0	0	0	0	0	0	0	0	0	0
5:22218486-22218648	AT5G54680,	+	0	0	0	0	4.58046	2052.04	0	0	1.14511	513.011	0	0	0	0	0	0	3.65092	2051.82	0.91273	512.954	2.07369	2106.87	0	0	0	0	4.10774	2016.9	1.54536	1030.94	0	0	0	0	0	0	3.92878	2027.25	0.982195	506.813	0	0	0	0	0	0	15.4426
5:22427141-22427669	AT5G55300,	-	0	0	0	0	4.58046	389.339	0	0	1.14511	97.3347	0	0	0	0	0	0	0	0	0	0	0	0	0	0	0	0	0	0	0	0	0	0	0	0	0	0	0	0	0	0	0	0	0	0	0	0	0
5:22430550-22430718	AT5G55310,	-	0	0	0	0	4.58046	384.758	0	0	1.14511	96.1896	0	0	0	0	4.26779	324.352	0	0	1.06695	81.088	0	0	0	0	0	0	0	0	0	0	0	0	0	0	0	0	0	0	0	0	0	0	0	0	0	0	0
5:22683507-22683696	AT5G56010,	-	0	0	0	0	4.58046	4108.67	0	0	1.14511	1027.17	0	0	0	0	0	0	0	0	0	0	0	0	0	0	0	0	0	0	0	0	0	0	0	0	0	0	0	0	0	0	0	0	0	0	0	0	0
5:22826853-22827339	AT5G56360,	-	0	0	0	0	4.58046	540.494	0	0	1.14511	135.123	0	0	0	0	0	0	0	0	0	0	0	0	0	0	0	0	0	0	0	0	0	0	0	0	0	0	0	0	0	0	0	0	0	0	0	0	0
5:22947347-22949063	AT5G56730,	-	0	0	0	0	4.58046	146.575	0	0	1.14511	36.6437	0	0	0	0	0	0	0	0	0	0	0	0	0	0	0	0	0	0	0	0	0	0	0	0	0	0	0	0	0	0	0	0	0	0	0	0	0
5:22950198-22950796	AT5G56730,	-	0	0	0	0	9.16091	50.385	0	0	2.29023	12.5963	0	0	0	0	0	0	0	0	0	0	0	0	0	0	0	0	0	0	0	0	0	0	0	0	0	0	0	0	0	0	0	0	0	0	0	0	0
5:23072415-23072959	AT5G57015,	+	0	0	0	0	9.16091	425.983	0	0	2.29023	106.496	0	0	3.19383	597.246	0	0	0	0	0.798457	149.311	0	0	0	0	0	0	0	0	0	0	0	0	4.60616	488.253	0	0	0	0	1.15154	122.063	0	0	0	0	0	0	0
5:23230209-23230521	AT5G57345,	+	0	0	0	0	4.58046	6870.69	0	0	1.14511	1717.67	0	0	0	0	0	0	0	0	0	0	0	0	0	0	0	0	0	0	0	0	0	0	0	0	0	0	0	0	0	0	0	0	0	0	0	0	0
5:23317424-23317720	AT5G57580,	-	0	0	0	0	9.16091	302.31	0	0	2.29023	75.5775	0	0	0	0	0	0	0	0	0	0	0	0	0	0	0	0	0	0	0	0	0	0	0	0	0	0	0	0	0	0	0	0	0	0	0	0	0
5:23421079-23422076	AT5G57800,	+	0	0	0	0	4.58046	673.327	0	0	1.14511	168.332	0	0	0	0	0	0	0	0	0	0	0	0	0	0	0	0	0	0	0	0	0	0	0	0	0	0	0	0	0	0	0	0	0	0	0	0	0
5:23527074-23527511	AT5G58140,	+	0	0	0	0	4.58046	3540.69	0	0	1.14511	885.173	0	0	0	0	0	0	0	0	0	0	0	0	0	0	0	0	0	0	0	0	0	0	0	0	0	0	0	0	0	0	0	0	0	0	0	0	0
5:23892910-23893486	AT5G59210,	-	0	0	0	0	4.58046	293.149	0	0	1.14511	73.2873	0	0	0	0	0	0	0	0	0	0	0	0	0	0	0	0	0	0	0	0	0	0	0	0	0	0	0	0	0	0	0	0	0	0	0	0	0
5:24228905-24229555	AT5G60170,	+	0	0	0	0	9.16091	545.074	0	0	2.29023	136.269	0	0	0	0	0	0	0	0	0	0	0	0	0	0	0	0	0	0	0	0	0	0	0	0	0	0	0	0	0	0	0	0	0	0	0	0	0
5:24245366-24245982	AT5G60210,	-	0	0	0	0	4.58046	36.6437	0	0	1.14511	9.16091	0	0	0	0	0	0	0	0	0	0	0	0	0	0	0	0	0	0	0	0	0	0	0	0	0	0	0	0	0	0	0	0	0	0	0	0	0
5:24290126-24290311	AT5G60390,	-	0	0	0	0	4.58046	21363.3	0	0	1.14511	5340.81	0	0	0	0	0	0	0	0	0	0	0	0	0	0	0	0	0	0	0	0	0	0	0	0	0	0	0	0	0	0	0	0	0	0	0	0	0
5:24297668-24297978	AT5G60410,	+	0	0	0	0	4.58046	806.16	0	0	1.14511	201.54	0	0	0	0	0	0	0	0	0	0	0	0	0	0	0	0	0	0	0	0	0	0	0	0	0	0	0	0	0	0	0	0	0	0	0	0	0
5:24597147-24597350	AT5G61140,	+	0	0	0	0	4.58046	334.373	0	0	1.14511	83.5933	0	0	0	0	0	0	0	0	0	0	0	0	0	0	0	0	0	0	0	0	0	0	0	0	0	0	0	0	0	0	0	0	0	0	0	0	0
5:24598413-24599125	AT5G61140,	+	0	0	0	0	9.16091	348.115	0	0	2.29023	87.0287	0	0	0	0	0	0	0	0	0	0	4.14738	346.306	4.31781	405.874	0	0	0	0	2.1163	188.045	0	0	0	0	0	0	0	0	0	0	0	0	0	0	0	0	3.86066
5:24638924-24640293	AT5G61270,	-	0	0	0	0	9.16091	677.908	0	0	2.29023	169.477	11.2154	657.972	6.38766	712.224	0	0	18.2546	737.486	8.96442	526.92	0	0	0	0	0	0	0	0	0	0	0	0	0	0	0	0	0	0	0	0	0	0	0	0	0	0	3.86066
5:24870938-24871293	AT5G61940,	+	0	0	0	0	4.58046	27.4827	0	0	1.14511	6.87069	0	0	0	0	0	0	0	0	0	0	0	0	0	0	0	0	0	0	0	0	0	0	0	0	0	0	0	0	0	0	0	0	0	0	0	0	0
5:25534478-25534785	AT5G63800,	-	0	0	0	0	4.58046	2500.93	0	0	1.14511	625.232	0	0	0	0	0	0	0	0	0	0	0	0	0	0	0	0	0	0	0	0	0	0	0	0	0	0	0	0	0	0	0	0	0	0	0	0	0
5:25817383-25817769	AT5G64580,	-	0	0	0	0	4.58046	480.948	0	0	1.14511	120.237	0	0	0	0	0	0	0	0	0	0	0	0	0	0	0	0	0	0	0	0	0	0	0	0	0	0	0	0	0	0	0	0	0	0	0	0	0
5:25894323-25895400	AT5G64760,	-	0	0	0	0	4.58046	224.442	0	0	1.14511	56.1106	0	0	0	0	0	0	0	0	0	0	0	0	0	0	0	0	0	0	0	0	0	0	0	0	0	0	0	0	0	0	0	0	0	0	0	0	0
5:25917691-25917896	AT5G64840,	-	0	0	0	0	4.58046	3329.99	3.85864	2785.94	2.10977	1528.98	0	0	0	0	8.53558	2577.74	0	0	2.13389	644.436	0	0	0	0	0	0	0	0	0	0	0	0	0	0	0	0	0	0	0	0	0	0	0	0	0	0	0
5:26093175-26093766	AT5G65290,	+	0	0	0	0	4.58046	119.092	0	0	1.14511	29.773	0	0	0	0	0	0	0	0	0	0	0	0	0	0	0	0	0	0	0	0	0	0	0	0	0	0	0	0	0	0	0	0	0	0	0	0	0
5:26142600-26142804	AT5G65420,	-	0	0	0	0	9.16091	13.7414	0	0	2.29023	3.43534	0	0	0	0	0	0	0	0	0	0	0	0	0	0	0	0	0	0	0	0	0	0	0	0	0	0	0	0	0	0	0	0	0	0	0	0	0
5:26155538-26156500	AT5G65440,	+	0	0	0	0	4.58046	265.667	0	0	1.14511	66.4166	0	0	0	0	0	0	0	0	0	0	0	0	0	0	0	0	0	0	0	0	0	0	0	0	0	0	0	0	0	0	0	0	0	0	0	0	0
5:26395456-26395925	AT5G65990,	-	0	0	0	0	4.58046	458.046	0	0	1.14511	114.511	0	0	0	0	0	0	0	0	0	0	0	0	0	0	0	0	0	0	0	0	0	0	0	0	0	0	0	0	0	0	0	0	0	0	0	0	0
5:26451358-26451592	AT5G66190,	-	0	0	0	0	9.16091	26740.7	0	0	2.29023	6685.18	0	0	0	0	0	0	0	0	0	0	0	0	0	0	0	0	0	0	0	0	0	0	0	0	0	0	0	0	0	0	0	0	0	0	0	0	0
5:26863091-26863295	AT5G67330,	-	0	0	0	0	4.58046	2111.59	0	0	1.14511	527.898	0	0	0	0	0	0	0	0	0	0	0	0	0	0	0	0	0	0	0	0	0	0	0	0	0	0	0	0	0	0	0	0	0	0	0	0	0
1:123785-124394	AT1G01320,	-	0	0	0	0	0	0	3.85864	2257.3	0.964659	564.326	0	0	0	0	0	0	0	0	0	0	0	0	0	0	0	0	0	0	0	0	0	0	0	0	0	0	0	0	0	0	0	0	0	0	0	0	0
1:317294-317642	AT1G01920,	+	0	0	0	0	0	0	3.85864	88.7487	0.964659	22.1872	0	0	0	0	0	0	0	0	0	0	0	0	0	0	0	0	0	0	0	0	0	0	0	0	0	0	0	0	0	0	0	0	0	0	0	0	0
1:377881-378365	AT1G02080,	+	0	0	0	0	0	0	3.85864	513.199	0.964659	128.3	0	0	3.19383	686.673	0	0	0	0	0.798457	171.668	0	0	0	0	0	0	0	0	0	0	0	0	0	0	0	0	0	0	0	0	0	0	0	0	0	0	0
1:608242-608938	AT1G02780,	-	0	0	0	0	0	0	7.71728	8739.81	1.92932	2184.95	0	0	0	0	0	0	0	0	0	0	0	0	0	0	0	0	0	0	0	0	0	0	0	0	0	0	0	0	0	0	0	0	0	0	0	0	0
1:761886-767266	n/a	+	0	0	0	0	0	0	7.71728	555.644	1.92932	138.911	0	0	0	0	0	0	0	0	0	0	0	0	0	0	0	0	0	0	0	0	0	0	0	0	0	0	0	0	0	0	0	0	0	0	0	0	0
1:762510-764866	AT1G03160,	+	0	0	0	0	0	0	3.85864	1037.97	0.964659	259.493	0	0	0	0	0	0	0	0	0	0	0	0	0	0	0	0	0	0	0	0	0	0	0	0	0	0	0	0	0	0	0	0	0	0	0	0	0
1:766280-767266	n/a	+	0	0	0	0	0	0	3.85864	127.335	0.964659	31.8338	0	0	0	0	0	0	0	0	0	0	0	0	0	0	0	0	0	0	0	0	0	0	0	0	0	0	0	0	0	0	0	0	0	0	3.95094	75.0678	0
1:776226-776762	AT1G03190,	+	0	0	0	0	0	0	3.85864	111.9	0.964659	27.9751	0	0	0	0	0	0	0	0	0	0	0	0	0	0	0	0	0	0	0	0	0	0	0	0	0	0	0	0	0	0	0	0	0	0	0	0	0
1:949734-951211	AT1G03780,	-	0	0	0	0	0	0	3.85864	15.4346	0.964659	3.85864	0	0	0	0	0	0	7.30184	36.5092	1.82546	9.1273	0	0	0	0	0	0	0	0	0	0	4.73005	70.9508	0	0	0	0	0	0	1.18251	17.7377	0	0	0	0	0	0	0
1:1007321-1007670	AT1G03930,	-	0	0	0	0	0	0	3.85864	922.214	0.964659	230.554	0	0	0	0	0	0	0	0	0	0	0	0	0	0	0	0	0	0	0	0	0	0	0	0	0	0	0	0	0	0	0	0	0	0	0	0	0
1:1107268-1108078	AT1G04190,	-	0	0	0	0	0	0	3.85864	281.681	0.964659	70.4201	0	0	0	0	0	0	0	0	0	0	0	0	0	0	0	0	0	0	0	0	0	0	0	0	0	0	0	0	0	0	0	0	0	0	0	0	0
1:1126848-1127256	AT1G04230,	+	0	0	0	0	0	0	3.85864	158.204	0.964659	39.551	3.73848	194.401	0	0	0	0	0	0	0.934619	48.6002	0	0	0	0	0	0	0	0	0	0	0	0	0	0	0	0	0	0	0	0	4.17542	221.297	0	0	0	0	0
1:2164482-2164634	AT1G07050,	-	0	0	0	0	0	0	3.85864	370.429	0.964659	92.6073	0	0	0	0	0	0	0	0	0	0	0	0	0	0	0	0	0	0	0	0	4.73005	969.661	0	0	0	0	0	0	1.18251	242.415	0	0	0	0	0	0	0
1:2180751-2181011	AT1G07110,	-	0	0	0	0	0	0	3.85864	991.67	0.964659	247.917	0	0	0	0	0	0	3.65092	982.097	0.91273	245.524	0	0	0	0	0	0	0	0	0	0	0	0	0	0	0	0	0	0	0	0	0	0	0	0	0	0	0
1:2249969-2250118	AT1G07320,	+	0	0	0	0	0	0	3.85864	3357.01	0.964659	839.254	0	0	3.19383	6502.63	0	0	0	0	0.798457	1625.66	0	0	0	0	0	0	0	0	0	0	0	0	0	0	0	0	0	0	0	0	0	0	0	0	0	0	0
1:2392113-2392410	AT1G07720,	+	0	0	0	0	0	0	3.85864	486.188	0.964659	121.547	0	0	0	0	0	0	0	0	0	0	0	0	0	0	0	0	0	0	0	0	0	0	0	0	0	0	0	0	0	0	0	0	0	0	0	0	0
1:2402081-2402458	AT1G07745,	-	0	0	0	0	0	0	7.71728	92.6073	1.92932	23.1518	0	0	0	0	0	0	0	0	0	0	0	0	0	0	0	0	0	0	0	0	0	0	0	0	0	0	0	0	0	0	0	0	0	0	0	0	0
1:2616035-2616548	AT1G08300,	+	0	0	0	0	0	0	3.85864	65.5968	0.964659	16.3992	0	0	0	0	0	0	0	0	0	0	0	0	0	0	0	0	0	0	0	0	0	0	0	0	0	0	0	0	0	0	0	0	0	0	0	0	0
1:2758134-2758908	AT1G08660,	-	0	0	0	0	0	0	3.85864	420.592	0.964659	105.148	0	0	0	0	0	0	0	0	0	0	0	0	0	0	0	0	0	0	0	0	0	0	0	0	0	0	0	0	0	0	0	0	0	0	0	0	0
1:3347021-3347241	AT1G10200,	-	0	0	0	0	0	0	3.85864	2677.89	0.964659	669.474	0	0	0	0	0	0	0	0	0	0	0	0	0	0	0	0	0	0	0	0	0	0	0	0	0	0	0	0	0	0	0	0	0	0	0	0	0
1:3376903-3377100	AT1G10290,	+	0	0	0	0	0	0	3.85864	682.979	0.964659	170.745	0	0	0	0	0	0	0	0	0	0	0	0	0	0	0	0	0	0	0	0	0	0	0	0	0	0	0	0	0	0	0	0	0	0	0	0	0
1:3536387-3536548	AT1G10670,	+	0	0	0	0	0	0	3.85864	1474	0.964659	368.5	0	0	0	0	0	0	0	0	0	0	0	0	0	0	4.3666	1563.24	0	0	1.09165	390.81	0	0	0	0	0	0	0	0	0	0	0	0	0	0	0	0	0
1:3582016-3582630	AT1G10760,	+	0	0	0	0	0	0	3.85864	5965.45	0.964659	1491.36	0	0	0	0	0	0	0	0	0	0	0	0	0	0	0	0	0	0	0	0	0	0	0	0	0	0	0	0	0	0	0	0	0	0	0	0	0
1:4393546-4393850	AT1G12900,	-	0	0	0	0	0	0	3.85864	49475.5	0.964659	12368.9	0	0	0	0	0	0	0	0	0	0	0	0	0	0	0	0	0	0	0	0	0	0	0	0	0	0	0	0	0	0	0	0	0	0	0	0	0
1:4497534-4497850	AT1G13180,	+	0	0	0	0	0	0	3.85864	119.618	0.964659	29.9044	0	0	0	0	0	0	0	0	0	0	0	0	0	0	0	0	0	0	0	0	0	0	0	0	0	0	0	0	0	0	0	0	0	0	0	0	0
1:5319391-5319931	AT1G15480,	-	0	0	0	0	0	0	3.85864	92.6073	0.964659	23.1518	0	0	0	0	0	0	0	0	0	0	0	0	0	0	0	0	0	0	0	0	0	0	0	0	0	0	0	0	0	0	0	0	0	0	0	0	0
1:5582174-5583568	n/a	-	0	0	0	0	0	0	3.85864	7.71728	0.964659	1.92932	0	0	0	0	0	0	0	0	0	0	0	0	0	0	0	0	0	0	0	0	0	0	0	0	0	0	0	0	0	0	0	0	0	0	0	0	0
1:5675923-5676495	AT1G16610,	-	0	0	0	0	0	0	3.85864	339.56	0.964659	84.89	0	0	0	0	0	0	0	0	0	0	0	0	0	0	0	0	0	0	0	0	0	0	0	0	0	0	0	0	0	0	0	0	0	0	0	0	0
1:5801167-5802518	AT1G16970,	-	0	0	0	0	0	0	7.71728	104.183	1.92932	26.0458	0	0	0	0	0	0	3.65092	142.386	0.91273	35.5965	0	0	0	0	0	0	0	0	0	0	0	0	0	0	0	0	0	0	0	0	0	0	0	0	0	0	3.86066
1:6048565-6049085	AT1G17580,	+	0	0	0	0	0	0	3.85864	273.963	0.964659	68.4908	0	0	0	0	0	0	0	0	0	0	0	0	0	0	0	0	0	0	0	0	0	0	0	0	0	0	0	0	0	0	0	0	0	0	0	0	0
1:6561321-6562191	AT1G19000,	-	0	0	0	0	0	0	3.85864	4140.32	0.964659	1035.08	0	0	0	0	0	0	0	0	0	0	0	0	0	0	0	0	0	0	0	0	0	0	0	0	0	0	0	0	0	0	0	0	0	0	0	0	0
1:6817795-6819313	AT1G19715,	-	0	0	0	0	0	0	3.85864	972.377	0.964659	243.094	0	0	0	0	0	0	0	0	0	0	0	0	0	0	0	0	0	0	0	0	0	0	0	0	0	0	0	0	0	0	0	0	0	0	0	0	0
1:7002272-7003600	AT1G20200,	-	0	0	0	0	0	0	3.85864	860.476	0.964659	215.119	0	0	0	0	0	0	0	0	0	0	0	0	0	0	0	0	0	0	0	0	0	0	0	0	0	0	0	0	0	0	0	0	0	0	0	0	0
1:7156760-7156925	AT1G20640,	+	0	0	0	0	0	0	7.71728	517.057	1.92932	129.264	0	0	0	0	0	0	0	0	0	0	0	0	0	0	0	0	0	0	0	0	0	0	0	0	0	0	0	0	0	0	0	0	0	0	0	0	0
1:7445903-7446073	AT1G21270,	+	0	0	0	0	0	0	3.85864	999.387	0.964659	249.847	0	0	0	0	0	0	7.30184	598.751	1.82546	149.688	4.14738	1014.03	4.31781	954.235	8.73319	951.918	20.5387	1026.93	9.43427	986.78	4.73005	1542	0	0	12.3136	1292.93	0	0	4.26092	708.732	0	0	13.1652	2044.99	7.90187	1236.64	3.86066
1:7560093-7560288	AT1G21580,	-	0	0	0	0	0	0	7.71728	246.953	1.92932	61.7382	0	0	3.19383	274.669	0	0	0	0	0.798457	68.6673	0	0	0	0	0	0	0	0	0	0	0	0	0	0	0	0	0	0	0	0	0	0	0	0	0	0	0
1:7575359-7575957	AT1G21610,	+	0	0	0	0	0	0	7.71728	146.628	1.92932	36.6571	0	0	0	0	0	0	0	0	0	0	0	0	0	0	0	0	0	0	0	0	0	0	0	0	0	0	0	0	0	0	0	0	0	0	0	0	0
1:7646330-7647241	AT1G21750,	+	0	0	0	0	0	0	3.85864	1331.23	0.964659	332.808	0	0	0	0	0	0	0	0	0	0	0	0	0	0	0	0	0	0	0	0	0	0	0	0	0	0	0	0	0	0	0	0	0	0	0	0	0
1:8181682-8182128	AT1G23080,	-	0	0	0	0	0	0	3.85864	1107.43	0.964659	276.857	0	0	0	0	0	0	0	0	0	0	0	0	0	0	0	0	0	0	0	0	0	0	0	0	0	0	0	0	0	0	4.17542	1711.92	0	0	0	0	0
1:8337218-8337579	AT1G23490,	+	0	0	0	0	0	0	3.85864	2261.16	0.964659	565.29	0	0	0	0	0	0	0	0	0	0	2.07369	3361.45	0	0	0	0	0	0	0.518423	840.363	0	0	0	0	4.10454	2626.91	0	0	1.02614	656.727	0	0	0	0	0	0	0
1:8617617-8618752	AT1G24300,	-	0	0	0	0	0	0	3.85864	281.681	0.964659	70.4201	0	0	0	0	0	0	0	0	0	0	0	0	0	0	0	0	0	0	0	0	0	0	0	0	0	0	0	0	0	0	0	0	0	0	0	0	0
1:8686919-8687689	AT1G24510,	-	0	0	0	0	0	0	7.71728	1146.02	1.92932	286.504	0	0	0	0	0	0	0	0	0	0	0	0	0	0	0	0	0	0	0	0	0	0	0	0	0	0	0	0	0	0	0	0	0	0	0	0	0
1:8854556-8855242	AT1G25260,	-	0	0	0	0	0	0	3.85864	594.23	0.964659	148.558	0	0	0	0	0	0	0	0	0	0	0	0	0	0	0	0	0	0	0	0	0	0	0	0	0	0	0	0	0	0	0	0	0	0	0	0	0
1:8972189-8973075	AT1G25540,	-	0	0	0	0	0	0	3.85864	200.649	0.964659	50.1623	0	0	0	0	0	0	0	0	0	0	0	0	0	0	0	0	0	0	0	0	0	0	0	0	0	0	0	0	0	0	0	0	0	0	0	0	0
1:8972373-8972589	AT1G25540,	-	0	0	0	0	0	0	3.85864	227.66	0.964659	56.9149	0	0	0	0	0	0	0	0	0	0	0	0	0	0	0	0	0	0	0	0	0	0	0	0	0	0	0	0	0	0	0	0	0	0	0	0	0
1:9033599-9033918	AT1G26130,	-	0	0	0	0	0	0	3.85864	320.267	0.964659	80.0667	0	0	0	0	0	0	0	0	0	0	0	0	0	0	0	0	0	0	0	0	0	0	0	0	0	0	0	0	0	0	0	0	0	0	0	0	0
1:9381957-9382623	AT1G27030,	+	0	0	0	0	0	0	3.85864	1072.7	0.964659	268.175	0	0	0	0	0	0	0	0	0	0	0	0	0	0	0	0	0	0	0	0	0	0	0	0	0	0	0	0	0	0	0	0	0	0	0	0	0
1:11266225-11266974	AT1G31480,	+	0	0	0	0	0	0	3.85864	127.335	0.964659	31.8338	0	0	0	0	0	0	0	0	0	0	0	0	0	0	0	0	0	0	0	0	0	0	0	0	0	0	0	0	0	0	0	0	0	0	0	0	0
1:11346464-11347008	AT1G31690,	+	0	0	0	0	0	0	7.71728	470.754	1.92932	117.688	0	0	0	0	0	0	0	0	0	0	0	0	0	0	0	0	0	0	0	0	0	0	0	0	0	0	0	0	0	0	0	0	0	0	0	0	0
1:11459003-11459938	AT1G31910,	+	0	0	0	0	0	0	3.85864	1288.79	0.964659	322.196	0	0	0	0	0	0	0	0	0	0	0	0	0	0	0	0	0	0	0	0	0	0	0	0	0	0	0	0	0	0	0	0	0	0	0	0	0
1:11535530-11535818	AT1G32070,	+	0	0	0	0	0	0	3.85864	1863.72	0.964659	465.931	0	0	0	0	0	0	0	0	0	0	0	0	0	0	0	0	0	0	0	0	0	0	0	0	0	0	0	0	0	0	0	0	0	0	0	0	0
1:11748453-11748641	AT1G32490,	-	0	0	0	0	0	0	3.85864	235.377	0.964659	58.8442	0	0	0	0	0	0	0	0	0	0	0	0	0	0	0	0	0	0	0	0	0	0	0	0	0	0	0	0	0	0	0	0	0	0	0	0	0
1:11778554-11780581	n/a	+	0	0	0	0	0	0	3.85864	7.71728	0.964659	1.92932	0	0	0	0	0	0	0	0	0	0	0	0	0	0	0	0	0	0	0	0	0	0	0	0	0	0	0	0	0	0	0	0	0	0	0	0	0
1:12543604-12544742	AT1G34360,	+	0	0	0	0	0	0	3.85864	135.052	0.964659	33.7631	0	0	0	0	0	0	0	0	0	0	0	0	0	0	0	0	0	0	0	0	0	0	0	0	4.10454	61.5682	0	0	1.02614	15.392	0	0	0	0	0	0	0
1:12550957-12551419	AT1G34370,	+	0	0	0	0	0	0	3.85864	320.267	0.964659	80.0667	0	0	0	0	0	0	0	0	0	0	0	0	0	0	0	0	0	0	0	0	0	0	0	0	4.10454	320.154	0	0	1.02614	80.0386	0	0	0	0	3.95094	379.29	0
1:12596120-12597311	AT1G34460,	+	0	0	0	0	0	0	7.71728	30.8691	1.92932	7.71728	0	0	0	0	0	0	0	0	0	0	0	0	0	0	0	0	0	0	0	0	0	0	0	0	0	0	0	0	0	0	0	0	0	0	0	0	0
1:13641375-13641557	AT1G36280,	+	0	0	0	0	0	0	3.85864	123.476	0.964659	30.8691	0	0	0	0	0	0	0	0	0	0	0	0	0	0	0	0	0	0	0	0	0	0	0	0	0	0	0	0	0	0	0	0	0	0	0	0	0
1:14160372-14160909	AT1G37130,	-	0	0	0	0	0	0	7.71728	2334.48	1.92932	583.619	0	0	0	0	0	0	0	0	0	0	0	0	0	0	0	0	0	0	0	0	0	0	0	0	0	0	0	0	0	0	0	0	0	0	0	0	0
1:15897199-15897585	AT1G42440,	-	0	0	0	0	0	0	3.85864	262.387	0.964659	65.5968	0	0	0	0	0	0	0	0	0	0	0	0	0	0	0	0	0	0	0	0	0	0	0	0	0	0	0	0	0	0	0	0	0	0	0	0	0
1:16127919-16128083	AT1G42970,	+	0	0	0	0	0	0	3.85864	48576.4	0.964659	12144.1	0	0	0	0	0	0	0	0	0	0	0	0	0	0	0	0	0	0	0	0	0	0	0	0	0	0	0	0	0	0	0	0	0	0	0	0	0
1:16872109-16872405	AT1G44575,	-	0	0	0	0	0	0	7.71728	54549.6	1.92932	13637.4	0	0	0	0	0	0	0	0	0	0	0	0	0	0	0	0	0	0	0	0	0	0	0	0	0	0	0	0	0	0	0	0	0	0	0	0	0
1:16912610-16913095	AT1G44790,	-	0	0	0	0	0	0	3.85864	528.633	0.964659	132.158	0	0	0	0	0	0	0	0	0	0	4.14738	765.192	0	0	0	0	0	0	1.03685	191.298	0	0	0	0	0	0	0	0	0	0	0	0	0	0	7.90187	620.297	0
1:16912770-16913124	AT1G44790,	-	0	0	0	0	0	0	3.85864	246.953	0.964659	61.7382	0	0	0	0	0	0	0	0	0	0	0	0	0	0	0	0	0	0	0	0	0	0	0	0	0	0	0	0	0	0	0	0	0	0	0	0	0
1:17180077-17180324	AT1G45474,	+	0	0	0	0	0	0	3.85864	4425.86	0.964659	1106.46	0	0	0	0	0	0	0	0	0	0	0	0	0	0	0	0	0	0	0	0	0	0	0	0	0	0	0	0	0	0	0	0	0	0	0	0	0
1:17941984-17942327	AT1G48520,	-	0	0	0	0	0	0	7.71728	829.607	1.92932	207.402	0	0	0	0	0	0	0	0	0	0	0	0	0	0	0	0	0	0	0	0	0	0	0	0	0	0	0	0	0	0	0	0	0	0	0	0	0
1:17946697-17947079	AT1G48540,	+	0	0	0	0	0	0	3.85864	524.775	0.964659	131.194	0	0	0	0	4.26779	354.226	0	0	1.06695	88.5566	0	0	0	0	0	0	0	0	0	0	0	0	0	0	0	0	0	0	0	0	0	0	0	0	0	0	0
1:17993771-17994194	AT1G48650,	-	0	0	0	0	0	0	3.85864	574.937	0.964659	143.734	0	0	0	0	0	0	0	0	0	0	0	0	0	0	0	0	0	0	0	0	0	0	0	0	0	0	0	0	0	0	0	0	0	0	0	0	0
1:18098336-18099455	AT1G48920,	+	0	0	0	0	0	0	3.85864	1844.43	0.964659	461.107	0	0	0	0	0	0	0	0	0	0	0	0	0	0	0	0	0	0	0	0	0	0	0	0	0	0	0	0	0	0	0	0	0	0	0	0	0
1:18236640-18236785	AT1G49300,	+	0	0	0	0	0	0	7.71728	960.801	1.92932	240.2	0	0	0	0	0	0	0	0	0	0	0	0	0	0	0	0	0	0	0	0	0	0	0	0	0	0	0	0	0	0	0	0	0	0	0	0	0
1:18534642-18535553	AT1G50030,	-	0	0	0	0	0	0	3.85864	347.277	0.964659	86.8194	0	0	0	0	0	0	0	0	0	0	0	0	0	0	0	0	0	0	0	0	0	0	0	0	0	0	0	0	0	0	0	0	0	0	0	0	0
1:18595061-18595436	AT1G50200,	-	0	0	0	0	0	0	3.85864	864.335	0.964659	216.084	0	0	0	0	0	0	0	0	0	0	0	0	0	0	0	0	0	0	0	0	0	0	0	0	0	0	0	0	0	0	0	0	0	0	0	0	0
1:18672781-18674094	AT1G50410,	+	0	0	0	0	0	0	3.85864	142.77	0.964659	35.6924	0	0	0	0	0	0	0	0	0	0	0	0	0	0	0	0	0	0	0	0	0	0	0	0	0	0	0	0	0	0	0	0	0	0	0	0	0
1:19222388-19222635	AT1G51805,	-	0	0	0	0	0	0	3.85864	1273.35	0.964659	318.338	0	0	0	0	0	0	0	0	0	0	0	0	0	0	0	0	0	0	0	0	0	0	0	0	0	0	0	0	0	0	0	0	0	0	0	0	0
1:20062464-20063011	AT1G53730,	+	0	0	0	0	0	0	7.71728	312.55	1.92932	78.1374	0	0	0	0	0	0	3.65092	328.583	0.91273	82.1457	4.14738	711.276	4.31781	587.222	0	0	0	0	2.1163	324.624	4.73005	577.066	4.60616	677.105	0	0	0	0	2.33405	313.543	8.35083	797.504	8.77679	1162.93	0	0	0
1:20255210-20256116	AT1G54250,	+	0	0	0	0	0	0	3.85864	173.639	0.964659	43.4097	0	0	0	0	0	0	0	0	0	0	0	0	0	0	0	0	0	0	0	0	0	0	0	0	0	0	0	0	0	0	0	0	0	0	0	0	0
1:20726904-20727486	AT1G55520,	-	0	0	0	0	0	0	3.85864	455.319	0.964659	113.83	0	0	0	0	0	0	0	0	0	0	0	0	0	0	0	0	0	0	0	0	4.73005	402.054	0	0	4.10454	472.023	0	0	2.20865	218.519	0	0	0	0	3.95094	331.879	0
1:21165731-21166281	AT1G56500,	+	0	0	0	0	0	0	11.5759	1350.52	2.89398	337.631	3.73848	650.495	0	0	8.53558	1118.16	10.9528	1084.32	5.8067	713.245	0	0	0	0	0	0	0	0	0	0	0	0	0	0	4.10454	1153.38	0	0	1.02614	288.344	0	0	0	0	0	0	0
1:21475565-21489774	n/a	-	0	0	0	0	0	0	3.85864	69.4555	0.964659	17.3639	0	0	0	0	0	0	0	0	0	0	0	0	0	0	0	0	0	0	0	0	0	0	0	0	0	0	0	0	0	0	0	0	0	0	0	0	0
1:21590140-21590364	AT1G58250,	-	0	0	0	0	0	0	3.85864	239.236	0.964659	59.8089	0	0	0	0	0	0	0	0	0	0	0	0	0	0	0	0	0	0	0	0	0	0	0	0	0	0	0	0	0	0	0	0	0	0	0	0	0
1:22037354-22037620	AT1G59870,	-	0	0	0	0	0	0	3.85864	4530.04	0.964659	1132.51	0	0	0	0	0	0	0	0	0	0	0	0	0	0	0	0	0	0	0	0	0	0	0	0	0	0	0	0	0	0	0	0	0	0	0	0	0
1:22325606-22325927	AT1G60600,	-	0	0	0	0	0	0	11.5759	567.22	2.89398	141.805	0	0	0	0	0	0	0	0	0	0	0	0	0	0	0	0	0	0	0	0	0	0	0	0	0	0	0	0	0	0	0	0	0	0	0	0	0
1:22700204-22700446	AT1G61520,	+	0	0	0	0	0	0	3.85864	172261	0.964659	43065.3	0	0	0	0	0	0	0	0	0	0	0	0	0	0	0	0	0	0	0	0	0	0	0	0	0	0	0	0	0	0	0	0	0	0	0	0	0
1:22700847-22701075	AT1G61520,	-	0	0	0	0	0	0	11.5759	197643	2.89398	49410.8	0	0	0	0	0	0	0	0	0	0	0	0	0	0	0	0	0	0	0	0	0	0	0	0	0	0	0	0	0	0	0	0	0	0	0	0	0
1:23619006-23619879	AT1G63690,	+	0	0	0	0	0	0	7.71728	698.413	1.92932	174.603	0	0	0	0	0	0	0	0	0	0	0	0	0	0	0	0	0	0	0	0	0	0	0	0	0	0	0	0	0	0	0	0	0	0	0	0	0
1:23662119-23662331	AT1G63770,	-	0	0	0	0	0	0	3.85864	2461.81	0.964659	615.453	0	0	0	0	0	0	0	0	0	0	0	0	0	0	0	0	0	0	0	0	0	0	0	0	0	0	0	0	0	0	0	0	0	0	0	0	0
1:24047621-24047963	AT1G64720,	-	0	0	0	0	0	0	3.85864	6320.45	0.964659	1580.11	0	0	0	0	4.26779	5057.33	0	0	1.06695	1264.33	0	0	4.31781	16364.5	4.3666	5820.67	0	0	2.1711	5546.29	0	0	9.21232	20405.3	16.4182	5635.54	0	0	6.40762	6510.2	4.17542	13920.8	4.3884	15649	0	0	7.72132
1:24490431-24491017	AT1G65840,	+	0	0	0	0	0	0	3.85864	223.801	0.964659	55.9502	0	0	3.19383	427.973	0	0	0	0	0.798457	106.993	2.07369	298.611	0	0	0	0	0	0	0.518423	74.6528	0	0	0	0	0	0	0	0	0	0	0	0	0	0	0	0	0
1:24839937-24840272	AT1G66580,	+	0	0	0	0	0	0	7.71728	2388.5	1.92932	597.124	0	0	0	0	0	0	0	0	0	0	0	0	0	0	0	0	0	0	0	0	0	0	0	0	0	0	0	0	0	0	0	0	0	0	0	0	0
1:25048883-25049118	AT1G67090,	+	0	0	0	0	0	0	3.85864	657929	0.964659	164482	0	0	0	0	0	0	0	0	0	0	0	0	0	0	0	0	0	0	0	0	0	0	0	0	0	0	0	0	0	0	0	0	0	0	0	0	0
1:25210047-25210201	AT1G67325,	-	0	0	0	0	0	0	3.85864	281.681	0.964659	70.4201	0	0	0	0	0	0	0	0	0	0	0	0	0	0	0	0	0	0	0	0	0	0	0	0	0	0	0	0	0	0	0	0	0	0	0	0	0
1:26249013-26249628	AT1G69770,	-	0	0	0	0	0	0	3.85864	127.335	0.964659	31.8338	0	0	0	0	0	0	0	0	0	0	0	0	0	0	0	0	0	0	0	0	0	0	0	0	0	0	0	0	0	0	0	0	0	0	0	0	0
1:26536042-26536517	AT1G70410,	-	0	0	0	0	0	0	3.85864	3387.88	0.964659	846.971	0	0	0	0	0	0	0	0	0	0	2.07369	2733.12	0	0	0	0	0	0	0.518423	683.281	0	0	0	0	0	0	0	0	0	0	8.35083	2981.25	0	0	0	0	0
1:26862621-26863093	AT1G71260,	-	0	0	0	0	0	0	3.85864	320.267	0.964659	80.0667	0	0	0	0	4.26779	567.616	0	0	1.06695	141.904	0	0	0	0	0	0	0	0	0	0	0	0	0	0	0	0	0	0	0	0	0	0	0	0	7.90187	355.584	0
1:27310493-27310858	AT1G72520,	+	0	0	0	0	0	0	3.85864	7.71728	0.964659	1.92932	0	0	0	0	0	0	0	0	0	0	0	0	0	0	0	0	0	0	0	0	0	0	0	0	0	0	0	0	0	0	0	0	0	0	0	0	0
1:27339577-27339742	AT1G72600,AT1G72610,	+	0	0	0	0	0	0	3.85864	36726.5	0.964659	9181.63	0	0	0	0	0	0	0	0	0	0	0	0	0	0	0	0	0	0	0	0	0	0	0	0	0	0	0	0	0	0	0	0	0	0	0	0	0
1:27339615-27339788	AT1G72600,AT1G72610,	+	0	0	0	0	0	0	3.85864	36718.8	0.964659	9179.7	0	0	0	0	0	0	0	0	0	0	0	0	0	0	0	0	0	0	0	0	9.4601	41387.9	0	0	0	0	3.92878	45754.6	3.34722	21785.6	0	0	0	0	0	0	0
1:27541297-27541842	AT1G73230,	-	0	0	0	0	0	0	3.85864	2303.61	0.964659	575.902	0	0	3.19383	4956.82	0	0	10.9528	3125.19	3.53665	2020.5	0	0	0	0	0	0	0	0	0	0	0	0	0	0	0	0	0	0	0	0	0	0	0	0	7.90187	2208.57	0
1:27671799-27672132	AT1G73600,	+	0	0	0	0	0	0	3.85864	8558.46	0.964659	2139.61	0	0	0	0	0	0	3.65092	5965.6	0.91273	1491.4	0	0	0	0	0	0	0	0	0	0	0	0	0	0	0	0	0	0	0	0	0	0	0	0	0	0	0
1:28419084-28419385	AT1G75680,	+	0	0	0	0	0	0	3.85864	1547.31	0.964659	386.828	0	0	0	0	0	0	0	0	0	0	0	0	0	0	0	0	0	0	0	0	0	0	0	0	0	0	0	0	0	0	0	0	0	0	0	0	0
1:29292426-29293278	AT1G77890,	+	0	0	0	0	0	0	3.85864	100.325	0.964659	25.0811	0	0	0	0	0	0	0	0	0	0	0	0	0	0	0	0	4.10774	110.909	1.02693	27.7272	0	0	0	0	0	0	0	0	0	0	0	0	0	0	0	0	0
1:29301799-29302163	AT1G77930,	+	0	0	0	0	0	0	3.85864	1774.97	0.964659	443.743	0	0	0	0	0	0	0	0	0	0	0	0	0	0	0	0	0	0	0	0	0	0	0	0	0	0	0	0	0	0	0	0	0	0	0	0	3.86066
1:29801757-29802689	AT1G79230,	+	0	0	0	0	0	0	7.71728	1501.01	1.92932	375.253	0	0	0	0	0	0	0	0	0	0	0	0	0	0	0	0	0	0	0	0	0	0	0	0	0	0	0	0	0	0	0	0	0	0	0	0	0
1:30041580-30041811	AT1G79850,AT1G09927,	+	0	0	0	0	0	0	3.85864	14581.8	0.964659	3645.45	0	0	0	0	0	0	0	0	0	0	0	0	0	0	0	0	0	0	0	0	0	0	0	0	0	0	0	0	0	0	0	0	0	0	0	0	0
1:30229667-30230557	AT1G80410,	-	0	0	0	0	0	0	7.71728	1057.27	1.92932	264.317	0	0	0	0	0	0	0	0	0	0	0	0	0	0	0	0	0	0	0	0	0	0	0	0	0	0	0	0	0	0	0	0	0	0	0	0	0
1:30263844-30264620	AT1G80490,	-	0	0	0	0	0	0	7.71728	382.005	1.92932	95.5013	0	0	0	0	0	0	0	0	0	0	0	0	0	0	0	0	0	0	0	0	0	0	0	0	0	0	0	0	0	0	0	0	0	0	0	0	0
1:30349589-30349921	AT1G80750,	+	0	0	0	0	0	0	3.85864	466.895	0.964659	116.724	0	0	0	0	0	0	0	0	0	0	0	0	0	0	0	0	0	0	0	0	0	0	4.60616	405.342	0	0	0	0	1.15154	101.335	0	0	0	0	0	0	0
2:103926-104512	AT2G01170,	-	0	0	0	0	0	0	3.85864	46.3037	0.964659	11.5759	0	0	0	0	0	0	0	0	0	0	0	0	0	0	0	0	0	0	0	0	0	0	0	0	0	0	0	0	0	0	0	0	0	0	0	0	0
2:627312-629353	n/a	+	0	0	0	0	0	0	7.71728	200.649	1.92932	50.1623	0	0	0	0	0	0	0	0	0	0	0	0	0	0	0	0	0	0	0	0	0	0	0	0	0	0	0	0	0	0	0	0	0	0	0	0	0
2:1282343-1282531	AT2G04030,	+	0	0	0	0	0	0	3.85864	1080.42	0.964659	270.105	0	0	0	0	0	0	3.65092	1836.41	0.91273	459.103	0	0	0	0	0	0	0	0	0	0	0	0	0	0	0	0	0	0	0	0	0	0	0	0	0	0	0
2:2898961-2900877	AT2G06990,	+	0	0	0	0	0	0	3.85864	150.487	0.964659	37.6217	0	0	0	0	0	0	0	0	0	0	0	0	0	0	0	0	0	0	0	0	0	0	0	0	0	0	0	0	0	0	0	0	0	0	0	0	0
2:3526650-3526829	AT2G07690,	-	0	0	0	0	0	0	7.71728	131.194	1.92932	32.7984	3.73848	325.248	0	0	0	0	0	0	0.934619	81.3119	0	0	0	0	0	0	0	0	0	0	0	0	4.60616	73.6985	0	0	0	0	1.15154	18.4246	0	0	0	0	0	0	0
2:5977922-5978319	AT2G14170,	-	0	0	0	0	0	0	7.71728	675.262	1.92932	168.815	0	0	0	0	0	0	0	0	0	0	0	0	0	0	0	0	0	0	0	0	0	0	0	0	0	0	0	0	0	0	0	0	0	0	0	0	0
2:7127128-7128304	AT2G16440,	-	0	0	0	0	0	0	3.85864	138.911	0.964659	34.7277	0	0	0	0	0	0	0	0	0	0	0	0	0	0	0	0	0	0	0	0	0	0	0	0	0	0	0	0	0	0	0	0	0	0	0	0	0
2:8310798-8313642	AT2G19160,	+	0	0	0	0	0	0	3.85864	204.508	0.964659	51.127	3.73848	272.909	0	0	0	0	0	0	0.934619	68.2272	0	0	0	0	0	0	0	0	0	0	0	0	0	0	0	0	0	0	0	0	0	0	0	0	0	0	0
2:8467103-8467653	AT2G19560,	-	0	0	0	0	0	0	3.85864	165.921	0.964659	41.4804	0	0	0	0	0	0	0	0	0	0	0	0	0	0	0	0	0	0	0	0	0	0	0	0	0	0	0	0	0	0	0	0	0	0	0	0	0
2:8615162-8615668	AT2G19940,	+	0	0	0	0	0	0	3.85864	1068.84	0.964659	267.211	0	0	0	0	0	0	0	0	0	0	0	0	0	0	0	0	0	0	0	0	0	0	0	0	0	0	0	0	0	0	0	0	0	0	0	0	0
2:8650117-8650638	AT2G20050,	-	0	0	0	0	0	0	3.85864	505.482	0.964659	126.37	0	0	0	0	0	0	0	0	0	0	0	0	0	0	0	0	4.10774	505.252	1.02693	126.313	0	0	0	0	0	0	0	0	0	0	0	0	0	0	0	0	0
2:8650728-8651232	AT2G20050,	-	0	0	0	0	0	0	3.85864	463.037	0.964659	115.759	0	0	0	0	0	0	0	0	0	0	4.14738	537.086	0	0	0	0	0	0	1.03685	134.271	4.73005	548.686	0	0	0	0	3.92878	534.314	2.16471	270.75	0	0	0	0	0	0	0
2:8814403-8814745	AT2G20450,	+	0	0	0	0	0	0	3.85864	721.565	0.964659	180.391	0	0	0	0	0	0	0	0	0	0	0	0	0	0	0	0	0	0	0	0	0	0	0	0	0	0	0	0	0	0	0	0	0	0	0	0	0
2:8855912-8857575	AT2G20570,	-	0	0	0	0	0	0	7.71728	4371.84	1.92932	1092.96	0	0	0	0	0	0	0	0	0	0	0	0	0	0	0	0	0	0	0	0	0	0	0	0	0	0	0	0	0	0	0	0	0	0	0	0	0
2:9128794-9128978	AT2G21330,	+	0	0	0	0	0	0	3.85864	39381.3	0.964659	9845.31	0	0	0	0	0	0	0	0	0	0	0	0	0	0	0	0	0	0	0	0	0	0	0	0	0	0	0	0	0	0	0	0	0	0	0	0	0
2:9216698-9217120	AT2G21520,	+	0	0	0	0	0	0	3.85864	682.979	0.964659	170.745	0	0	0	0	0	0	0	0	0	0	2.07369	1090.76	4.31781	911.057	0	0	0	0	1.59787	500.455	0	0	0	0	0	0	0	0	0	0	0	0	0	0	0	0	0
2:9626204-9626792	AT2G22650,	-	0	0	0	0	0	0	3.85864	84.89	0.964659	21.2225	0	0	0	0	0	0	0	0	0	0	0	0	0	0	0	0	0	0	0	0	0	0	0	0	0	0	0	0	0	0	0	0	0	0	0	0	0
2:9775477-9776106	AT2G22970,	+	0	0	0	0	0	0	3.85864	436.026	0.964659	109.007	0	0	0	0	0	0	0	0	0	0	0	0	0	0	0	0	0	0	0	0	0	0	0	0	0	0	0	0	0	0	0	0	0	0	0	0	0
2:9788310-9788565	AT2G22990,	+	0	0	0	0	0	0	3.85864	2816.81	0.964659	704.201	3.73848	4460	0	0	0	0	0	0	0.934619	1115	0	0	0	0	0	0	0	0	0	0	0	0	0	0	0	0	0	0	0	0	0	0	0	0	0	0	0
2:9844689-9844873	AT2G23130,	-	0	0	0	0	0	0	3.85864	906.78	0.964659	226.695	0	0	0	0	0	0	0	0	0	0	0	0	0	0	0	0	0	0	0	0	0	0	0	0	0	0	0	0	0	0	0	0	0	0	0	0	0
2:10245447-10245810	AT2G24100,	+	0	0	0	0	0	0	3.85864	54.0209	0.964659	13.5052	0	0	0	0	0	0	0	0	0	0	0	0	0	0	0	0	0	0	0	0	0	0	0	0	0	0	3.92878	70.718	0.982195	17.6795	0	0	0	0	0	0	0
2:10328836-10329366	AT2G24270,	-	0	0	0	0	0	0	7.71728	3144.79	1.92932	786.197	0	0	0	0	0	0	0	0	0	0	0	0	0	0	0	0	0	0	0	0	0	0	0	0	0	0	0	0	0	0	0	0	0	0	0	0	0
2:10679834-10680177	AT2G25100,	-	0	0	0	0	0	0	3.85864	162.063	0.964659	40.5157	0	0	0	0	0	0	0	0	0	0	0	0	0	0	0	0	0	0	0	0	0	0	0	0	0	0	0	0	0	0	0	0	0	0	0	0	0
2:10684970-10685619	AT2G25110,	+	0	0	0	0	0	0	3.85864	991.67	0.964659	247.917	0	0	0	0	0	0	0	0	0	0	4.14738	1202.74	0	0	0	0	0	0	1.03685	300.685	0	0	0	0	0	0	0	0	0	0	0	0	0	0	0	0	0
2:10801850-10802626	AT2G25355,	+	0	0	0	0	0	0	3.85864	100.325	0.964659	25.0811	0	0	0	0	0	0	0	0	0	0	0	0	0	0	0	0	0	0	0	0	0	0	0	0	4.10454	164.182	0	0	1.02614	41.0454	0	0	0	0	0	0	0
2:10913730-10913876	AT2G25640,	+	0	0	0	0	0	0	3.85864	111.9	0.964659	27.9751	0	0	0	0	0	0	0	0	0	0	0	0	0	0	0	0	0	0	0	0	0	0	0	0	0	0	0	0	0	0	0	0	0	0	0	0	0
2:11032586-11033231	AT2G25870,	+	0	0	0	0	0	0	3.85864	837.324	0.964659	209.331	0	0	0	0	0	0	0	0	0	0	0	0	0	0	0	0	0	0	0	0	0	0	0	0	0	0	0	0	0	0	0	0	0	0	3.95094	715.12	0
2:11198976-11199564	AT2G26300,	+	0	0	0	0	0	0	3.85864	308.691	0.964659	77.1728	0	0	0	0	0	0	0	0	0	0	0	0	0	0	0	0	0	0	0	0	0	0	0	0	0	0	0	0	0	0	0	0	0	0	0	0	0
2:11539115-11539374	AT2G27040,	-	0	0	0	0	0	0	3.85864	397.44	0.964659	99.3599	0	0	0	0	0	0	0	0	0	0	0	0	0	0	0	0	0	0	0	0	0	0	0	0	0	0	0	0	0	0	0	0	0	0	0	0	0
2:11865505-11865828	AT2G27860,	-	0	0	0	0	0	0	3.85864	2859.25	0.964659	714.813	0	0	0	0	0	0	0	0	0	0	0	0	0	0	0	0	0	0	0	0	0	0	0	0	0	0	0	0	0	0	0	0	0	0	0	0	0
2:11879240-11879959	AT2G27900,	+	0	0	0	0	0	0	3.85864	555.644	0.964659	138.911	0	0	0	0	0	0	0	0	0	0	0	0	0	0	0	0	0	0	0	0	0	0	0	0	0	0	0	0	0	0	0	0	0	0	0	0	0
2:12061017-12061476	AT2G28290,	+	0	0	0	0	0	0	3.85864	528.633	0.964659	132.158	0	0	0	0	0	0	0	0	0	0	0	0	0	0	0	0	0	0	0	0	0	0	0	0	0	0	0	0	0	0	0	0	0	0	0	0	0
2:12135053-12135272	AT2G28380,	-	0	0	0	0	0	0	11.5759	374.288	2.89398	93.572	0	0	0	0	0	0	0	0	0	0	0	0	0	0	0	0	0	0	0	0	0	0	0	0	0	0	0	0	0	0	0	0	0	0	0	0	0
2:12547448-12552435	n/a	-	0	0	0	0	0	0	3.85864	123.476	0.964659	30.8691	0	0	0	0	0	0	0	0	0	0	0	0	0	0	0	0	0	0	0	0	0	0	0	0	0	0	0	0	0	0	0	0	0	0	0	0	0
2:13179413-13180718	AT2G30970,	+	0	0	0	0	0	0	3.85864	1095.85	0.964659	273.963	0	0	0	0	0	0	0	0	0	0	0	0	0	0	0	0	0	0	0	0	0	0	0	0	0	0	0	0	0	0	0	0	0	0	0	0	0
2:13188676-13189038	AT2G30990,	+	0	0	0	0	0	0	3.85864	412.874	0.964659	103.219	0	0	0	0	0	0	0	0	0	0	0	0	0	0	0	0	0	0	0	0	0	0	0	0	0	0	0	0	0	0	0	0	0	0	0	0	0
2:13196365-13197011	AT2G31010,	+	0	0	0	0	0	0	11.5759	54.0209	2.89398	13.5052	0	0	0	0	0	0	0	0	0	0	0	0	0	0	0	0	0	0	0	0	0	0	0	0	0	0	0	0	0	0	0	0	0	0	0	0	0
2:13209970-13210303	AT2G31040,	-	0	0	0	0	0	0	3.85864	4804	0.964659	1201	0	0	0	0	0	0	0	0	0	0	0	0	0	0	0	0	0	0	0	0	0	0	0	0	0	0	0	0	0	0	0	0	0	0	0	0	0
2:13472818-13473041	AT2G31670,	+	0	0	0	0	0	0	3.85864	1107.43	0.964659	276.857	0	0	0	0	0	0	0	0	0	0	0	0	0	0	0	0	0	0	0	0	0	0	0	0	0	0	0	0	0	0	0	0	0	0	0	0	0
2:13565727-13566218	AT2G31900,	-	0	0	0	0	0	0	3.85864	57.8796	0.964659	14.4699	0	0	0	0	0	0	0	0	0	0	0	0	0	0	0	0	0	0	0	0	0	0	0	0	0	0	0	0	0	0	0	0	0	0	0	0	0
2:13625803-13626040	AT2G32010,	+	0	0	0	0	0	0	3.85864	389.722	0.964659	97.4306	0	0	0	0	0	0	0	0	0	0	0	0	0	0	0	0	0	0	0	0	0	0	0	0	0	0	0	0	0	0	0	0	0	0	0	0	0
2:13635786-13636332	AT2G32040,	+	0	0	0	0	0	0	7.71728	308.691	1.92932	77.1728	0	0	0	0	0	0	0	0	0	0	2.07369	325.569	8.63561	315.2	8.73319	358.061	12.3232	312.188	7.94143	327.755	0	0	0	0	0	0	0	0	0	0	0	0	0	0	0	0	3.86066
2:14198348-14198653	AT2G33530,	-	0	0	0	0	0	0	3.85864	702.272	0.964659	175.568	0	0	0	0	0	0	0	0	0	0	0	0	0	0	0	0	0	0	0	0	0	0	0	0	0	0	0	0	0	0	0	0	0	0	0	0	0
2:14305521-14305970	AT2G33810,AT2G33815,	-	0	0	0	0	0	0	3.85864	466.895	0.964659	116.724	0	0	0	0	0	0	0	0	0	0	0	0	0	0	0	0	0	0	0	0	0	0	0	0	0	0	0	0	0	0	0	0	0	0	0	0	0
2:14313701-14314102	AT2G33835,	-	0	0	0	0	0	0	3.85864	115.759	0.964659	28.9398	0	0	0	0	0	0	0	0	0	0	0	0	0	0	0	0	0	0	0	0	0	0	0	0	0	0	0	0	0	0	0	0	0	0	0	0	0
2:14773145-14774225	AT2G35050,	+	0	0	0	0	0	0	3.85864	1057.27	0.964659	264.317	0	0	0	0	0	0	0	0	0	0	0	0	0	0	0	0	0	0	0	0	0	0	0	0	0	0	0	0	0	0	0	0	0	0	0	0	0
2:14850132-14850468	AT2G35260,	+	0	0	0	0	0	0	3.85864	2542.84	0.964659	635.711	0	0	0	0	0	0	0	0	0	0	0	0	0	0	0	0	0	0	0	0	4.73005	2374.49	0	0	0	0	0	0	1.18251	593.621	0	0	0	0	0	0	0
2:15076773-15076918	AT2G35920,	+	0	0	0	0	0	0	3.85864	3.85864	0.964659	0.964659	0	0	0	0	0	0	0	0	0	0	0	0	0	0	0	0	0	0	0	0	0	0	0	0	0	0	0	0	0	0	0	0	0	0	0	0	0
2:15121687-15122087	AT2G36010,	+	0	0	0	0	0	0	3.85864	69.4555	0.964659	17.3639	0	0	0	0	0	0	0	0	0	0	0	0	0	0	0	0	0	0	0	0	0	0	0	0	0	0	0	0	0	0	0	0	0	0	0	0	0
2:15990229-15991951	AT2G38170,	-	0	0	0	0	0	0	3.85864	6987.99	0.964659	1747	11.2154	4501.13	3.19383	4637.44	21.3389	7144.28	0	0	8.93705	4070.71	0	0	0	0	0	0	4.10774	6584.7	1.02693	1646.18	0	0	0	0	0	0	0	0	0	0	0	0	0	0	0	0	0
2:16513612-16514897	AT2G39580,	+	0	0	0	0	0	0	3.85864	262.387	0.964659	65.5968	0	0	0	0	0	0	0	0	0	0	0	0	0	0	8.73319	336.228	0	0	2.1833	84.057	0	0	0	0	0	0	0	0	0	0	8.35083	413.366	0	0	0	0	0
2:16599876-16600316	AT2G39800,	-	0	0	0	0	0	0	3.85864	5814.97	0.964659	1453.74	0	0	0	0	0	0	0	0	0	0	0	0	0	0	0	0	0	0	0	0	0	0	0	0	0	0	0	0	0	0	0	0	0	0	0	0	0
2:16632309-16633128	AT2G39850,	+	0	0	0	0	0	0	3.85864	1728.67	0.964659	432.167	0	0	0	0	0	0	0	0	0	0	0	0	0	0	0	0	0	0	0	0	0	0	0	0	0	0	0	0	0	0	0	0	0	0	0	0	0
2:16871147-16872592	AT2G40400,	+	0	0	0	0	0	0	3.85864	1010.96	0.964659	252.741	0	0	0	0	0	0	0	0	0	0	0	0	0	0	0	0	0	0	0	0	0	0	0	0	0	0	0	0	0	0	0	0	0	0	0	0	0
2:16880745-16881712	AT2G40430,	-	0	0	0	0	0	0	3.85864	474.612	0.964659	118.653	0	0	0	0	0	0	0	0	0	0	0	0	0	0	0	0	0	0	0	0	0	0	0	0	0	0	0	0	0	0	0	0	0	0	0	0	0
2:16979131-16979336	AT2G40700,	+	0	0	0	0	0	0	3.85864	81.0314	0.964659	20.2578	0	0	0	0	0	0	0	0	0	0	0	0	0	0	0	0	0	0	0	0	0	0	0	0	0	0	0	0	0	0	0	0	0	0	0	0	0
2:17136002-17138943	n/a	+	0	0	0	0	0	0	3.85864	13512.9	0.964659	3378.24	0	0	0	0	0	0	0	0	0	0	0	0	0	0	8.73319	19252.3	0	0	2.1833	4813.08	0	0	0	0	0	0	0	0	0	0	0	0	0	0	0	0	0
2:17383786-17385108	AT2G41700,	-	0	0	0	0	0	0	3.85864	185.215	0.964659	46.3037	0	0	0	0	0	0	0	0	0	0	0	0	0	0	0	0	0	0	0	0	0	0	0	0	0	0	0	0	0	0	0	0	0	0	0	0	0
2:17429457-17430912	AT2G41790,	-	0	0	0	0	0	0	3.85864	810.314	0.964659	202.578	0	0	0	0	0	0	0	0	0	0	0	0	0	0	0	0	0	0	0	0	0	0	0	0	0	0	0	0	0	0	0	0	0	0	3.95094	778.335	0
2:17709677-17711466	n/a	-	0	0	0	0	0	0	11.5759	23873.4	2.89398	5968.35	3.73848	1914.1	3.19383	2893.61	0	0	0	0	1.73308	1201.93	4.14738	8168.27	0	0	0	0	12.3232	25985.5	4.11765	8538.45	0	0	0	0	0	0	0	0	0	0	0	0	0	0	0	0	3.86066
2:17735421-17735698	AT2G42600,	+	0	0	0	0	0	0	3.85864	6694.74	0.964659	1673.68	0	0	0	0	0	0	0	0	0	0	0	0	0	0	0	0	0	0	0	0	0	0	0	0	0	0	0	0	0	0	0	0	0	0	0	0	0
2:17949313-17950577	AT2G43160,	+	0	0	0	0	0	0	3.85864	814.173	0.964659	203.543	0	0	0	0	0	0	0	0	0	0	0	0	0	0	0	0	0	0	0	0	0	0	0	0	0	0	0	0	0	0	0	0	0	0	0	0	0
2:17954032-17954231	AT2G43180,	-	0	0	0	0	0	0	11.5759	312.55	2.89398	78.1374	0	0	3.19383	242.731	0	0	0	0	0.798457	60.6827	2.07369	273.727	0	0	8.73319	375.527	0	0	2.70172	162.314	9.4601	316.913	18.4246	340.856	8.20909	275.004	0	0	9.02346	233.193	0	0	0	0	0	0	3.86066
2:18037138-18037621	AT2G43430,	-	0	0	0	0	0	0	3.85864	335.701	0.964659	83.9254	0	0	0	0	0	0	0	0	0	0	0	0	0	0	0	0	0	0	0	0	0	0	0	0	0	0	0	0	0	0	0	0	0	0	0	0	0
2:18185018-18186540	AT2G43910,	-	0	0	0	0	0	0	3.85864	3661.85	0.964659	915.462	0	0	0	0	0	0	0	0	0	0	0	0	0	0	0	0	0	0	0	0	0	0	0	0	4.10454	2901.91	0	0	1.02614	725.478	0	0	0	0	0	0	0
2:18185792-18190141	n/a	-	0	0	0	0	0	0	3.85864	2500.4	0.964659	625.099	3.73848	1054.25	0	0	0	0	7.30184	1905.78	2.76008	740.008	0	0	0	0	0	0	0	0	0	0	0	0	0	0	4.10454	1867.57	0	0	1.02614	466.892	0	0	4.3884	1342.85	0	0	0
2:18435992-18436631	AT2G44710,	+	0	0	0	0	0	0	3.85864	223.801	0.964659	55.9502	0	0	0	0	4.26779	307.281	0	0	1.06695	76.8202	0	0	0	0	0	0	0	0	0	0	0	0	0	0	0	0	0	0	0	0	0	0	0	0	0	0	0
2:18626403-18626641	AT2G45180,	-	0	0	0	0	0	0	3.85864	20018.6	0.964659	5004.65	0	0	0	0	0	0	0	0	0	0	0	0	0	0	0	0	0	0	0	0	0	0	0	0	0	0	0	0	0	0	0	0	0	0	0	0	0
2:18765600-18766370	AT2G45540,	-	0	0	0	0	0	0	3.85864	358.853	0.964659	89.7133	0	0	0	0	0	0	0	0	0	0	0	0	0	0	0	0	0	0	0	0	0	0	0	0	0	0	0	0	0	0	0	0	0	0	0	0	0
2:19004020-19006167	n/a	-	0	0	0	0	0	0	3.85864	625.099	0.964659	156.275	0	0	9.58148	935.792	4.26779	640.168	0	0	3.46232	393.99	2.07369	788.002	0	0	0	0	4.10774	603.837	1.54536	347.96	0	0	0	0	0	0	0	0	0	0	0	0	0	0	3.95094	628.199	3.86066
2:19193448-19194652	AT2G46710,	+	0	0	0	0	0	0	3.85864	702.272	0.964659	175.568	0	0	3.19383	1852.42	8.53558	1779.67	7.30184	1945.94	4.75781	1394.51	2.07369	549.528	0	0	0	0	0	0	0.518423	137.382	0	0	9.21232	336.25	4.10454	344.782	0	0	3.32922	170.258	4.17542	430.068	0	0	0	0	0
2:19243761-19244068	AT2G46820,	-	0	0	0	0	0	0	3.85864	67333.2	0.964659	16833.3	0	0	0	0	0	0	0	0	0	0	0	0	0	0	0	0	0	0	0	0	0	0	0	0	0	0	0	0	0	0	0	0	0	0	0	0	0
2:19243984-19244251	AT2G46820,	+	0	0	0	0	0	0	3.85864	63698.4	0.964659	15924.6	0	0	0	0	0	0	0	0	0	0	0	0	0	0	0	0	0	0	0	0	0	0	0	0	0	0	0	0	0	0	0	0	0	0	0	0	0
3:32970-33376	AT3G01090,	-	0	0	0	0	0	0	3.85864	544.068	0.964659	136.017	0	0	0	0	0	0	0	0	0	0	0	0	0	0	0	0	0	0	0	0	0	0	0	0	0	0	0	0	0	0	0	0	0	0	0	0	0
3:173323-173481	AT3G01460,	-	0	0	0	0	0	0	3.85864	254.67	0.964659	63.6675	0	0	0	0	0	0	0	0	0	0	0	0	0	0	0	0	0	0	0	0	0	0	0	0	0	0	0	0	0	0	0	0	0	0	0	0	0
3:280779-281237	AT3G01780,	+	0	0	0	0	0	0	3.85864	378.147	0.964659	94.5366	0	0	0	0	0	0	0	0	0	0	0	0	0	0	0	0	0	0	0	0	0	0	0	0	0	0	0	0	0	0	0	0	0	0	0	0	0
3:496714-497617	AT3G02420,	-	0	0	0	0	0	0	3.85864	312.55	0.964659	78.1374	0	0	0	0	0	0	0	0	0	0	0	0	0	0	0	0	0	0	0	0	0	0	0	0	0	0	0	0	0	0	0	0	0	0	0	0	0
3:524265-524409	AT3G02510,	-	0	0	0	0	0	0	3.85864	223.801	0.964659	55.9502	0	0	0	0	0	0	0	0	0	0	0	0	0	0	0	0	0	0	0	0	0	0	0	0	0	0	3.92878	349.661	0.982195	87.4154	0	0	0	0	0	0	0
3:806177-807764	AT3G03380,	+	0	0	0	0	0	0	3.85864	362.712	0.964659	90.678	0	0	0	0	0	0	0	0	0	0	0	0	0	0	0	0	0	0	0	0	0	0	0	0	0	0	0	0	0	0	0	0	0	0	0	0	0
3:1009483-1009824	AT3G03920,	-	0	0	0	0	0	0	3.85864	135.052	0.964659	33.7631	0	0	0	0	0	0	0	0	0	0	0	0	0	0	0	0	0	0	0	0	0	0	0	0	0	0	0	0	0	0	0	0	0	0	0	0	0
3:1116806-1117877	AT3G04240,	-	0	0	0	0	0	0	3.85864	578.796	0.964659	144.699	0	0	0	0	0	0	0	0	0	0	0	0	0	0	0	0	0	0	0	0	0	0	0	0	0	0	0	0	0	0	0	0	0	0	0	0	0
3:1119331-1119617	AT3G04240,	-	0	0	0	0	0	0	7.71728	509.34	1.92932	127.335	0	0	3.19383	491.85	0	0	0	0	0.798457	122.962	0	0	0	0	0	0	0	0	0	0	0	0	0	0	0	0	0	0	0	0	0	0	0	0	0	0	0
3:1263468-1263677	AT3G04650,	+	0	0	0	0	0	0	7.71728	447.602	1.92932	111.9	0	0	0	0	0	0	0	0	0	0	0	0	0	0	0	0	0	0	0	0	0	0	0	0	4.10454	455.604	0	0	1.02614	113.901	4.17542	334.033	8.77679	386.179	3.95094	339.781	3.86066
3:1919066-1919485	AT3G06330,	+	0	0	0	0	0	0	3.85864	443.743	0.964659	110.936	0	0	0	0	0	0	0	0	0	0	0	0	0	0	0	0	0	0	0	0	0	0	0	0	0	0	0	0	0	0	0	0	0	0	0	0	0
3:1936910-1937230	AT3G06380,	+	0	0	0	0	0	0	3.85864	270.105	0.964659	67.5262	0	0	0	0	0	0	0	0	0	0	0	0	0	0	0	0	0	0	0	0	0	0	0	0	0	0	0	0	0	0	0	0	0	0	0	0	0
3:2064711-2071634	n/a	-	0	0	0	0	0	0	3.85864	23.1518	0.964659	5.78796	0	0	0	0	0	0	3.65092	47.4619	0.91273	11.8655	2.07369	74.6528	0	0	0	0	0	0	0.518423	18.6632	0	0	0	0	4.10454	65.6727	0	0	1.02614	16.4182	0	0	0	0	3.95094	75.0678	3.86066
3:2112100-2112571	AT3G06670,	-	0	0	0	0	0	0	3.85864	482.33	0.964659	120.582	0	0	0	0	0	0	0	0	0	0	0	0	0	0	0	0	0	0	0	0	0	0	0	0	0	0	0	0	0	0	0	0	0	0	0	0	0
3:2445064-2445203	AT3G07660,	-	0	0	0	0	0	0	3.85864	289.398	0.964659	72.3495	7.47696	605.633	0	0	0	0	0	0	1.86924	151.408	0	0	0	0	0	0	0	0	0	0	0	0	0	0	0	0	0	0	0	0	0	0	0	0	0	0	0
3:2652080-2652276	AT3G08730,	-	0	0	0	0	0	0	3.85864	949.225	0.964659	237.306	0	0	3.19383	919.823	0	0	0	0	0.798457	229.956	0	0	0	0	0	0	4.10774	464.174	1.02693	116.044	0	0	0	0	0	0	0	0	0	0	0	0	0	0	0	0	0
3:3209385-3210115	AT3G10350,	+	0	0	0	0	0	0	3.85864	594.23	0.964659	148.558	0	0	0	0	0	0	0	0	0	0	0	0	0	0	0	0	0	0	0	0	0	0	0	0	0	0	0	0	0	0	0	0	0	0	0	0	0
3:3433523-3434001	AT3G10970,	-	0	0	0	0	0	0	3.85864	1335.09	0.964659	333.772	0	0	0	0	0	0	0	0	0	0	0	0	0	0	0	0	0	0	0	0	0	0	0	0	0	0	0	0	0	0	0	0	0	0	0	0	0
3:3851130-3851564	AT3G12080,	+	0	0	0	0	0	0	3.85864	895.204	0.964659	223.801	0	0	0	0	0	0	0	0	0	0	0	0	0	0	0	0	0	0	0	0	0	0	0	0	0	0	0	0	0	0	0	0	0	0	0	0	0
3:4193827-4195440	AT3G13070,	-	0	0	0	0	0	0	7.71728	92.6073	1.92932	23.1518	0	0	0	0	0	0	0	0	0	0	0	0	0	0	0	0	0	0	0	0	0	0	0	0	0	0	0	0	0	0	0	0	0	0	0	0	0
3:4819139-4822157	n/a	+	0	0	0	0	0	0	3.85864	14828.7	0.964659	3707.19	0	0	0	0	0	0	3.65092	14702.3	0.91273	3675.56	0	0	0	0	0	0	0	0	0	0	0	0	0	0	0	0	0	0	0	0	0	0	4.3884	7991.27	0	0	0
3:4823355-4823826	AT3G14420,	+	0	0	0	0	0	0	3.85864	24182.1	0.964659	6045.52	0	0	0	0	0	0	0	0	0	0	0	0	0	0	0	0	0	0	0	0	0	0	0	0	0	0	0	0	0	0	0	0	0	0	0	0	0
3:5129287-5130804	AT3G15220,	-	0	0	0	0	0	0	3.85864	100.325	0.964659	25.0811	0	0	0	0	0	0	0	0	0	0	0	0	0	0	0	0	0	0	0	0	0	0	0	0	0	0	0	0	0	0	0	0	0	0	0	0	0
3:5197787-5198028	AT3G15390,	-	0	0	0	0	0	0	3.85864	204.508	0.964659	51.127	0	0	0	0	0	0	0	0	0	0	0	0	0	0	0	0	0	0	0	0	0	0	0	0	0	0	0	0	0	0	0	0	0	0	0	0	0
3:5250575-5251174	AT3G15520,	-	0	0	0	0	0	0	7.71728	1562.75	1.92932	390.687	0	0	0	0	0	0	0	0	0	0	0	0	0	0	0	0	0	0	0	0	0	0	0	0	0	0	0	0	0	0	0	0	0	0	0	0	0
3:5441936-5442173	AT3G16030,	+	0	0	0	0	0	0	3.85864	54.0209	0.964659	13.5052	0	0	0	0	0	0	0	0	0	0	0	0	0	0	0	0	0	0	0	0	0	0	0	0	0	0	0	0	0	0	0	0	0	0	3.95094	63.215	0
3:5454979-5455550	AT3G16080,	+	0	0	0	0	0	0	3.85864	1601.33	0.964659	400.334	0	0	0	0	0	0	0	0	0	0	0	0	0	0	0	0	0	0	0	0	0	0	0	0	0	0	0	0	0	0	0	0	0	0	0	0	0
3:5505764-5506014	AT3G16240,	+	0	0	0	0	0	0	7.71728	6729.46	1.92932	1682.37	0	0	0	0	0	0	0	0	0	0	0	0	0	0	0	0	0	0	0	0	0	0	0	0	0	0	0	0	0	0	0	0	0	0	0	0	0
3:5712335-5712473	AT3G16785,	+	0	0	0	0	0	0	3.85864	235.377	0.964659	58.8442	0	0	0	0	0	0	0	0	0	0	0	0	0	0	0	0	0	0	0	0	0	0	0	0	0	0	0	0	0	0	0	0	0	0	0	0	0
3:5738481-5739930	AT3G16840,	-	0	0	0	0	0	0	3.85864	300.974	0.964659	75.2434	0	0	0	0	0	0	0	0	0	0	0	0	0	0	0	0	0	0	0	0	0	0	0	0	0	0	0	0	0	0	0	0	0	0	0	0	0
3:5877422-5878638	AT3G17205,	+	0	0	0	0	0	0	3.85864	246.953	0.964659	61.7382	0	0	0	0	0	0	0	0	0	0	0	0	0	0	0	0	0	0	0	0	0	0	0	0	0	0	0	0	0	0	0	0	0	0	0	0	0
3:5920954-5921282	AT3G17340,	-	0	0	0	0	0	0	3.85864	285.539	0.964659	71.3848	0	0	0	0	0	0	0	0	0	0	0	0	0	0	0	0	0	0	0	0	0	0	0	0	0	0	0	0	0	0	0	0	0	0	0	0	0
3:6111394-6111943	AT3G17850,	-	0	0	0	0	0	0	3.85864	636.675	0.964659	159.169	0	0	0	0	0	0	0	0	0	0	0	0	0	0	0	0	0	0	0	0	0	0	0	0	0	0	0	0	0	0	0	0	0	0	0	0	0
3:6192899-6193650	AT3G18080,	+	0	0	0	0	0	0	3.85864	6879.95	0.964659	1719.99	0	0	0	0	0	0	0	0	0	0	0	0	0	0	0	0	0	0	0	0	0	0	0	0	0	0	0	0	0	0	0	0	0	0	0	0	0
3:6239070-6239796	AT3G18210,	-	0	0	0	0	0	0	3.85864	239.236	0.964659	59.8089	0	0	0	0	0	0	0	0	0	0	0	0	0	0	0	0	0	0	0	0	0	0	0	0	0	0	0	0	0	0	0	0	0	0	0	0	0
3:6512808-6513414	AT3G18890,	+	0	0	0	0	0	0	3.85864	3530.65	0.964659	882.663	0	0	0	0	0	0	0	0	0	0	0	0	0	0	0	0	0	0	0	0	0	0	0	0	0	0	0	0	0	0	0	0	0	0	0	0	0
3:6628481-6628699	AT3G19170,	-	0	0	0	0	0	0	3.85864	2990.44	0.964659	747.611	0	0	0	0	0	0	0	0	0	0	0	0	0	0	0	0	0	0	0	0	0	0	0	0	0	0	0	0	0	0	0	0	0	0	0	0	0
3:6959577-6960936	AT3G19970,	+	0	0	0	0	0	0	3.85864	46.3037	0.964659	11.5759	0	0	0	0	0	0	0	0	0	0	0	0	0	0	0	0	0	0	0	0	0	0	0	0	0	0	0	0	0	0	0	0	0	0	0	0	0
3:8553738-8553904	AT3G23740,	-	0	0	0	0	0	0	3.85864	61.7382	0.964659	15.4346	0	0	0	0	0	0	0	0	0	0	0	0	0	0	0	0	0	0	0	0	0	0	0	0	0	0	0	0	0	0	0	0	0	0	0	0	0
3:8741067-8741367	AT3G24180,	-	0	0	0	0	0	0	3.85864	297.115	0.964659	74.2788	0	0	0	0	0	0	0	0	0	0	0	0	0	0	0	0	0	0	0	0	0	0	0	0	0	0	0	0	0	0	0	0	0	0	0	0	0
3:9190476-9190802	AT3G25230,	+	0	0	0	0	0	0	7.71728	397.44	1.92932	99.3599	0	0	0	0	0	0	0	0	0	0	0	0	0	0	0	0	0	0	0	0	0	0	0	0	0	0	0	0	0	0	0	0	0	0	0	0	0
3:9272139-9272309	AT3G25530,	-	0	0	0	0	0	0	3.85864	2322.9	0.964659	580.725	0	0	0	0	0	0	0	0	0	0	0	0	0	0	0	0	0	0	0	0	0	0	0	0	0	0	0	0	0	0	0	0	0	0	0	0	0
3:9340002-9340145	AT3G25660,	-	0	0	0	0	0	0	3.85864	1296.5	0.964659	324.126	0	0	0	0	0	0	0	0	0	0	0	0	0	0	0	0	0	0	0	0	0	0	0	0	0	0	0	0	0	0	0	0	0	0	0	0	0
3:9355223-9357094	AT3G25690,	+	0	0	0	0	0	0	3.85864	2018.07	0.964659	504.517	0	0	0	0	0	0	0	0	0	0	0	0	0	0	0	0	0	0	0	0	0	0	0	0	0	0	0	0	0	0	0	0	0	0	0	0	0
3:9723472-9723729	AT3G26520,	+	0	0	0	0	0	0	3.85864	22507.4	0.964659	5626.86	0	0	0	0	0	0	0	0	0	0	0	0	0	0	0	0	0	0	0	0	0	0	0	0	0	0	0	0	0	0	0	0	0	0	0	0	0
3:9795626-9795930	AT3G26650,	+	0	0	0	0	0	0	3.85864	53500	0.964659	13375	0	0	0	0	0	0	0	0	0	0	0	0	0	0	0	0	0	0	0	0	0	0	0	0	0	0	0	0	0	0	0	0	0	0	0	0	0
3:10196166-10196351	AT3G27530,	-	0	0	0	0	0	0	3.85864	266.246	0.964659	66.5615	0	0	0	0	0	0	0	0	0	0	0	0	0	0	0	0	0	0	0	0	0	0	0	0	0	0	0	0	0	0	0	0	0	0	0	0	0
3:10334414-10334605	AT3G27870,	+	0	0	0	0	0	0	7.71728	50.1623	1.92932	12.5406	0	0	0	0	0	0	0	0	0	0	0	0	0	0	4.3666	74.2321	0	0	1.09165	18.558	0	0	0	0	0	0	0	0	0	0	0	0	0	0	0	0	0
3:10872616-10872816	AT3G28860,	+	0	0	0	0	0	0	3.85864	1034.11	0.964659	258.529	0	0	0	0	0	0	0	0	0	0	0	0	0	0	0	0	0	0	0	0	0	0	0	0	0	0	0	0	0	0	0	0	0	0	0	0	0
3:10960286-10968617	n/a	-	0	0	0	0	0	0	3.85864	2546.7	0.964659	636.675	0	0	0	0	0	0	0	0	0	0	0	0	0	0	0	0	0	0	0	0	0	0	0	0	0	0	0	0	0	0	0	0	0	0	0	0	0
3:10963899-10965636	n/a	-	0	0	0	0	0	0	3.85864	0	0.964659	0	0	0	0	0	0	0	3.65092	0	0.91273	0	6.22107	10.3685	0	0	0	0	0	0	1.55527	2.59211	0	0	4.60616	0	0	0	0	0	1.15154	0	0	0	0	0	0	0	0
3:11253233-11253982	AT3G29320,	+	0	0	0	0	0	0	3.85864	5228.45	0.964659	1307.11	0	0	0	0	0	0	0	0	0	0	0	0	0	0	0	0	0	0	0	0	0	0	0	0	0	0	0	0	0	0	0	0	0	0	0	0	0
3:14230899-14232267	AT3G42050,	-	0	0	0	0	0	0	3.85864	1979.48	0.964659	494.87	3.73848	2489.83	0	0	4.26779	2479.59	0	0	2.00157	1242.35	0	0	0	0	0	0	0	0	0	0	0	0	0	0	0	0	0	0	0	0	0	0	0	0	0	0	0
3:15234436-15235657	AT3G43300,	-	0	0	0	0	0	0	11.5759	945.366	2.89398	236.342	0	0	0	0	0	0	0	0	0	0	0	0	0	0	0	0	0	0	0	0	0	0	0	0	0	0	0	0	0	0	0	0	0	0	0	0	3.86066
3:15985018-15988600	n/a	+	0	0	0	0	0	0	3.85864	6814.35	0.964659	1703.59	0	0	0	0	0	0	7.30184	8090.44	1.82546	2022.61	0	0	0	0	0	0	0	0	0	0	0	0	0	0	0	0	0	0	0	0	0	0	0	0	0	0	0
3:16542167-16542355	AT3G45190,	+	0	0	0	0	0	0	3.85864	725.424	0.964659	181.356	0	0	0	0	0	0	0	0	0	0	0	0	0	0	0	0	0	0	0	0	0	0	0	0	0	0	0	0	0	0	0	0	0	0	0	0	0
3:16751771-16753197	AT3G45630,	-	0	0	0	0	0	0	7.71728	459.178	1.92932	114.794	0	0	0	0	0	0	3.65092	397.95	0.91273	99.4875	0	0	0	0	0	0	0	0	0	0	0	0	0	0	0	0	0	0	0	0	0	0	0	0	0	0	0
3:16858038-16859078	AT3G45850,	-	0	0	0	0	0	0	7.71728	517.057	1.92932	129.264	0	0	0	0	0	0	0	0	0	0	0	0	0	0	0	0	0	0	0	0	0	0	0	0	4.10454	504.859	0	0	1.02614	126.215	0	0	0	0	0	0	0
3:17154449-17154741	AT3G46590,	+	0	0	0	0	0	0	3.85864	513.199	0.964659	128.3	0	0	0	0	0	0	0	0	0	0	2.07369	566.117	0	0	0	0	0	0	0.518423	141.529	0	0	0	0	0	0	0	0	0	0	0	0	4.3884	517.831	0	0	0
3:17305355-17305556	AT3G46970,	-	0	0	0	0	0	0	3.85864	10244.7	0.964659	2561.17	0	0	0	0	0	0	0	0	0	0	0	0	0	0	0	0	0	0	0	0	9.4601	6877.49	0	0	0	0	0	0	2.36503	1719.37	0	0	0	0	0	0	0
3:17763948-17764999	AT3G48110,	+	0	0	0	0	0	0	3.85864	393.581	0.964659	98.3953	0	0	0	0	0	0	0	0	0	0	0	0	0	0	0	0	0	0	0	0	0	0	0	0	0	0	0	0	0	0	0	0	0	0	0	0	0
3:18128820-18128978	AT3G48880,	+	0	0	0	0	0	0	3.85864	420.592	0.964659	105.148	0	0	0	0	0	0	0	0	0	0	0	0	0	0	0	0	0	0	0	0	0	0	0	0	0	0	0	0	0	0	0	0	0	0	0	0	0
3:18166956-18168061	AT3G49010,	-	0	0	0	0	0	0	7.71728	2423.22	1.92932	605.806	0	0	9.58148	5384.79	8.53558	4122.68	3.65092	3968.55	5.442	3369.01	4.14738	4491.61	0	0	0	0	0	0	1.03685	1122.9	0	0	4.60616	1644.4	0	0	0	0	1.15154	411.1	0	0	0	0	0	0	3.86066
3:18994658-18996063	AT3G51130,	+	0	0	0	0	0	0	3.85864	420.592	0.964659	105.148	0	0	0	0	0	0	0	0	0	0	0	0	0	0	0	0	0	0	0	0	0	0	0	0	0	0	0	0	0	0	0	0	0	0	0	0	0
3:19084557-19084867	AT3G51420,	+	0	0	0	0	0	0	3.85864	814.173	0.964659	203.543	0	0	0	0	8.53558	874.897	0	0	2.13389	218.724	0	0	0	0	0	0	0	0	0	0	0	0	0	0	0	0	0	0	0	0	0	0	8.77679	978.612	0	0	0
3:19340504-19340777	AT3G52140,	+	0	0	0	0	0	0	3.85864	682.979	0.964659	170.745	0	0	0	0	0	0	0	0	0	0	0	0	0	0	0	0	0	0	0	0	0	0	0	0	0	0	0	0	0	0	0	0	0	0	0	0	0
3:19539629-19539993	AT3G52720,	-	0	0	0	0	0	0	3.85864	1003.25	0.964659	250.811	0	0	0	0	0	0	0	0	0	0	0	0	0	0	0	0	0	0	0	0	0	0	0	0	0	0	0	0	0	0	0	0	0	0	0	0	0
3:20153379-20154551	AT3G54440,	-	0	0	0	0	0	0	7.71728	679.12	1.92932	169.78	0	0	0	0	0	0	0	0	0	0	0	0	0	0	0	0	0	0	0	0	0	0	0	0	0	0	0	0	0	0	0	0	0	0	0	0	0
3:20491286-20491655	AT3G55260,	+	0	0	0	0	0	0	3.85864	559.502	0.964659	139.876	0	0	0	0	0	0	0	0	0	0	0	0	0	0	0	0	0	0	0	0	0	0	0	0	0	0	0	0	0	0	0	0	0	0	0	0	0
3:20555887-20556060	AT3G55440,	+	0	0	0	0	0	0	7.71728	7080.6	1.92932	1770.15	0	0	0	0	0	0	0	0	0	0	0	0	0	0	0	0	0	0	0	0	0	0	0	0	0	0	0	0	0	0	0	0	0	0	0	0	0
3:20710101-20710245	AT3G55800,	+	0	0	0	0	0	0	7.71728	19397.4	1.92932	4849.34	0	0	0	0	0	0	0	0	0	0	0	0	0	0	0	0	0	0	0	0	0	0	0	0	0	0	0	0	0	0	0	0	0	0	0	0	0
3:20795751-20795963	AT3G56040,	-	0	0	0	0	0	0	3.85864	1450.85	0.964659	362.712	0	0	0	0	0	0	0	0	0	0	0	0	0	0	0	0	0	0	0	0	0	0	0	0	0	0	0	0	0	0	0	0	0	0	0	0	0
3:20944796-20946250	AT3G56510,	-	0	0	0	0	0	0	3.85864	324.126	0.964659	81.0314	0	0	0	0	0	0	0	0	0	0	0	0	0	0	0	0	0	0	0	0	0	0	0	0	0	0	0	0	0	0	0	0	0	0	0	0	0
3:21129424-21129735	AT3G57090,	+	0	0	0	0	0	0	3.85864	1146.02	0.964659	286.504	0	0	0	0	0	0	0	0	0	0	0	0	0	0	0	0	0	0	0	0	0	0	0	0	0	0	0	0	0	0	0	0	0	0	0	0	0
3:21270238-21271009	AT3G57470,	-	0	0	0	0	0	0	7.71728	451.461	1.92932	112.865	0	0	0	0	0	0	0	0	0	0	0	0	0	0	0	0	0	0	0	0	0	0	0	0	0	0	0	0	0	0	0	0	0	0	0	0	0
3:21728728-21729106	AT3G58760,	+	0	0	0	0	0	0	3.85864	173.639	0.964659	43.4097	0	0	0	0	0	0	0	0	0	0	0	0	0	0	0	0	0	0	0	0	0	0	0	0	0	0	0	0	0	0	0	0	0	0	0	0	0
3:21829206-21829385	AT3G59060,	+	0	0	0	0	0	0	3.85864	3322.29	0.964659	830.572	0	0	0	0	0	0	0	0	0	0	0	0	0	0	0	0	0	0	0	0	0	0	0	0	0	0	0	0	0	0	0	0	0	0	0	0	0
3:21949515-21949663	AT3G59400,AT3G59410,	+	0	0	0	0	0	0	3.85864	6872.23	0.964659	1718.06	0	0	0	0	0	0	0	0	0	0	0	0	0	0	0	0	0	0	0	0	0	0	0	0	0	0	0	0	0	0	0	0	0	0	0	0	0
3:22153254-22153607	AT3G59970,	+	0	0	0	0	0	0	3.85864	5035.52	0.964659	1258.88	3.73848	4209.53	3.19383	4720.48	0	0	0	0	1.73308	2232.5	4.14738	3653.84	0	0	0	0	0	0	1.03685	913.46	0	0	0	0	0	0	0	0	0	0	0	0	0	0	0	0	3.86066
3:23343626-23344100	AT3G63190,	-	0	0	0	0	0	0	3.85864	3140.93	0.964659	785.233	0	0	0	0	0	0	0	0	0	0	0	0	0	0	0	0	0	0	0	0	0	0	0	0	0	0	0	0	0	0	0	0	0	0	0	0	0
3:23444673-23444852	AT3G63490,	+	0	0	0	0	0	0	7.71728	5930.73	1.92932	1482.68	0	0	0	0	0	0	0	0	0	0	0	0	0	0	0	0	0	0	0	0	0	0	0	0	0	0	0	0	0	0	0	0	0	0	0	0	0
4:96460-96673	AT4G00230,	+	0	0	0	0	0	0	3.85864	165.921	0.964659	41.4804	3.73848	250.478	0	0	0	0	0	0	0.934619	62.6195	0	0	0	0	0	0	0	0	0	0	0	0	0	0	0	0	0	0	0	0	4.17542	254.7	0	0	0	0	0
4:259816-260052	AT4G00620,	-	0	0	0	0	0	0	3.85864	196.791	0.964659	49.1976	0	0	0	0	0	0	0	0	0	0	0	0	0	0	0	0	0	0	0	0	0	0	0	0	0	0	0	0	0	0	0	0	0	0	0	0	0
4:455834-456004	AT4G01050,	-	0	0	0	0	0	0	3.85864	7956.51	0.964659	1989.13	0	0	0	0	0	0	0	0	0	0	0	0	0	0	0	0	0	0	0	0	0	0	0	0	0	0	0	0	0	0	0	0	0	0	0	0	0
4:804686-804877	AT4G01860,	-	0	0	0	0	0	0	3.85864	88.7487	0.964659	22.1872	0	0	0	0	0	0	0	0	0	0	0	0	0	0	0	0	0	0	0	0	0	0	0	0	0	0	0	0	0	0	0	0	0	0	0	0	0
4:1218511-1218959	AT4G02740,	-	0	0	0	0	0	0	3.85864	189.073	0.964659	47.2683	0	0	0	0	0	0	0	0	0	0	0	0	0	0	0	0	0	0	0	0	0	0	0	0	0	0	0	0	0	0	0	0	0	0	0	0	0
4:1408786-1409008	AT4G03200,	+	0	0	0	0	0	0	3.85864	490.047	0.964659	122.512	0	0	0	0	0	0	0	0	0	0	0	0	0	0	4.3666	419.193	0	0	1.09165	104.798	0	0	0	0	0	0	0	0	0	0	0	0	4.3884	315.965	0	0	0
4:1441352-1441516	AT4G03280,	+	0	0	0	0	0	0	3.85864	35325.8	0.964659	8831.46	0	0	0	0	0	0	0	0	0	0	0	0	0	0	0	0	0	0	0	0	0	0	0	0	0	0	0	0	0	0	0	0	0	0	3.95094	32472.8	0
4:5046472-5063374	n/a	-	0	0	0	0	0	0	11.5759	30.8691	2.89398	7.71728	0	0	0	0	0	0	0	0	0	0	0	0	0	0	0	0	0	0	0	0	0	0	0	0	0	0	0	0	0	0	0	0	0	0	0	0	0
4:5287969-5290654	AT4G08350,	+	0	0	0	0	0	0	3.85864	196.791	0.964659	49.1976	0	0	0	0	0	0	0	0	0	0	0	0	0	0	0	0	0	0	0	0	0	0	0	0	0	0	0	0	0	0	0	0	0	0	0	0	0
4:5923655-5924099	AT4G09320,	+	0	0	0	0	0	0	3.85864	6378.33	0.964659	1594.58	3.73848	8149.88	0	0	0	0	0	0	0.934619	2037.47	0	0	0	0	8.73319	7335.88	0	0	2.1833	1833.97	0	0	4.60616	3975.11	4.10454	7080.34	0	0	2.17768	2763.86	0	0	0	0	0	0	0
4:6174178-6174764	AT4G09800,	+	0	0	0	0	0	0	3.85864	3885.65	0.964659	971.412	0	0	0	0	0	0	0	0	0	0	0	0	0	0	0	0	0	0	0	0	0	0	0	0	0	0	0	0	0	0	0	0	0	0	0	0	0
4:6318540-6318679	AT4G10120,	+	0	0	0	0	0	0	3.85864	902.921	0.964659	225.73	0	0	0	0	0	0	0	0	0	0	0	0	0	0	0	0	0	0	0	0	0	0	0	0	0	0	0	0	0	0	0	0	0	0	0	0	0
4:6526968-6527634	AT4G10570,	-	0	0	0	0	0	0	3.85864	189.073	0.964659	47.2683	0	0	0	0	0	0	0	0	0	0	0	0	0	0	0	0	0	0	0	0	0	0	0	0	0	0	0	0	0	0	0	0	0	0	0	0	0
4:7124096-7131207	n/a	-	0	0	0	0	0	0	7.71728	250.811	1.92932	62.7029	0	0	0	0	0	0	0	0	0	0	0	0	0	0	0	0	0	0	0	0	0	0	0	0	0	0	0	0	0	0	0	0	0	0	0	0	0
4:7604204-7605025	AT4G13020,	+	0	0	0	0	0	0	3.85864	605.806	0.964659	151.452	0	0	0	0	0	0	0	0	0	0	0	0	0	0	0	0	0	0	0	0	0	0	0	0	0	0	0	0	0	0	0	0	0	0	0	0	0
4:7614768-7615142	AT4G13040,	+	0	0	0	0	0	0	3.85864	277.822	0.964659	69.4555	0	0	0	0	0	0	7.30184	292.074	1.82546	73.0184	0	0	0	0	0	0	0	0	0	0	0	0	0	0	0	0	0	0	0	0	4.17542	400.84	0	0	0	0	0
4:7685165-7686143	AT4G13250,	-	0	0	0	0	0	0	3.85864	1072.7	0.964659	268.175	0	0	0	0	0	0	0	0	0	0	0	0	0	0	0	0	0	0	0	0	0	0	0	0	0	0	0	0	0	0	0	0	0	0	0	0	0
4:7806929-7807443	AT4G13430,	-	0	0	0	0	0	0	3.85864	4726.83	0.964659	1181.71	0	0	0	0	0	0	0	0	0	0	0	0	0	0	0	0	0	0	0	0	0	0	0	0	0	0	0	0	0	0	8.35083	3248.47	0	0	0	0	3.86066
4:8269456-8269638	AT4G14360,	-	0	0	0	0	0	0	7.71728	798.738	1.92932	199.685	0	0	0	0	0	0	0	0	0	0	0	0	0	0	0	0	0	0	0	0	0	0	0	0	0	0	0	0	0	0	0	0	0	0	0	0	0
4:8518745-8519005	AT4G14880,	-	0	0	0	0	0	0	3.85864	7084.46	0.964659	1771.11	0	0	0	0	0	0	0	0	0	0	0	0	0	0	0	0	0	0	0	0	0	0	0	0	0	0	0	0	0	0	0	0	0	0	0	0	0
4:8549563-8549832	AT4G14960,	-	0	0	0	0	0	0	3.85864	6428.49	0.964659	1607.12	0	0	0	0	0	0	0	0	0	0	0	0	0	0	0	0	0	0	0	0	0	0	0	0	0	0	0	0	0	0	0	0	0	0	0	0	0
4:8885641-8885914	AT4G15560,	+	0	0	0	0	0	0	3.85864	9457.52	0.964659	2364.38	0	0	0	0	0	0	0	0	0	0	0	0	0	0	0	0	0	0	0	0	0	0	0	0	0	0	0	0	0	0	0	0	0	0	0	0	0
4:9013977-9014253	AT4G15880,	+	0	0	0	0	0	0	3.85864	246.953	0.964659	61.7382	0	0	0	0	4.26779	328.62	0	0	1.06695	82.1549	2.07369	381.559	0	0	0	0	0	0	0.518423	95.3897	0	0	4.60616	331.643	0	0	0	0	1.15154	82.9108	0	0	0	0	0	0	0
4:9235368-9237069	AT4G16340,	-	0	0	0	0	0	0	7.71728	393.581	1.92932	98.3953	0	0	0	0	0	0	0	0	0	0	0	0	0	0	0	0	0	0	0	0	0	0	0	0	0	0	0	0	0	0	0	0	0	0	0	0	0
4:9240367-9240906	AT4G16340,	-	0	0	0	0	0	0	3.85864	316.408	0.964659	79.1021	0	0	0	0	0	0	0	0	0	0	0	0	0	0	0	0	0	0	0	0	0	0	0	0	0	0	0	0	0	0	0	0	0	0	0	0	0
4:9545459-9545742	AT4G16957,	-	0	0	0	0	0	0	3.85864	216.084	0.964659	54.0209	0	0	0	0	0	0	0	0	0	0	0	0	0	0	0	0	0	0	0	0	0	0	0	0	0	0	0	0	0	0	0	0	0	0	0	0	0
4:10583391-10583904	AT4G19410,	-	0	0	0	0	0	0	3.85864	1489.43	0.964659	372.359	0	0	0	0	0	0	0	0	0	0	0	0	0	0	0	0	0	0	0	0	0	0	0	0	0	0	0	0	0	0	0	0	0	0	0	0	0
4:10673369-10674906	AT4G19600,	+	0	0	0	0	0	0	3.85864	177.497	0.964659	44.3743	3.73848	175.708	0	0	0	0	0	0	0.934619	43.9271	0	0	0	0	0	0	0	0	0	0	0	0	0	0	0	0	0	0	0	0	0	0	0	0	0	0	0
4:10990798-10990959	AT4G20362,AT4G20360,	+	0	0	0	0	0	0	3.85864	12648.6	0.964659	3162.15	0	0	0	0	0	0	7.30184	16031.2	1.82546	4007.8	0	0	0	0	0	0	0	0	0	0	0	0	0	0	0	0	0	0	0	0	0	0	0	0	3.95094	14642.2	0
4:12183411-12183918	AT4G23300,	-	0	0	0	0	0	0	3.85864	686.838	0.964659	171.709	0	0	0	0	0	0	0	0	0	0	0	0	0	0	0	0	0	0	0	0	0	0	0	0	0	0	0	0	0	0	0	0	0	0	0	0	0
4:12391808-12392309	AT4G23800,	+	0	0	0	0	0	0	3.85864	216.084	0.964659	54.0209	0	0	0	0	0	0	0	0	0	0	0	0	0	0	0	0	0	0	0	0	0	0	0	0	0	0	0	0	0	0	0	0	0	0	0	0	0
4:12552500-12552801	AT4G24190,	+	0	0	0	0	0	0	3.85864	3592.39	0.964659	898.098	0	0	0	0	0	0	0	0	0	0	0	0	0	0	0	0	0	0	0	0	0	0	0	0	0	0	0	0	0	0	0	0	0	0	0	0	0
4:12657713-12657875	AT4G24490,	-	0	0	0	0	0	0	3.85864	243.094	0.964659	60.7735	0	0	0	0	0	0	3.65092	219.055	0.91273	54.7638	2.07369	269.58	0	0	4.3666	235.796	0	0	1.61007	126.344	9.4601	203.392	0	0	0	0	0	0	2.36503	50.8481	0	0	0	0	0	0	0
4:12762254-12762611	AT4G24760,	-	0	0	0	0	0	0	3.85864	123.476	0.964659	30.8691	0	0	0	0	0	0	0	0	0	0	0	0	0	0	0	0	0	0	0	0	0	0	0	0	0	0	0	0	0	0	0	0	0	0	0	0	0
4:12782449-12782918	AT4G24800,	+	0	0	0	0	0	0	7.71728	1400.69	1.92932	350.171	0	0	0	0	0	0	0	0	0	0	0	0	0	0	0	0	0	0	0	0	4.73005	1314.95	0	0	0	0	0	0	1.18251	328.739	0	0	0	0	0	0	0
4:12793966-12795589	AT4G24830,	-	0	0	0	0	0	0	3.85864	922.214	0.964659	230.554	0	0	0	0	0	0	3.65092	1080.67	0.91273	270.168	0	0	0	0	0	0	0	0	0	0	0	0	0	0	0	0	0	0	0	0	0	0	0	0	0	0	0
4:13081906-13082090	AT4G25650,	-	0	0	0	0	0	0	3.85864	2075.95	0.964659	518.987	0	0	0	0	0	0	0	0	0	0	0	0	0	0	0	0	0	0	0	0	0	0	0	0	0	0	0	0	0	0	0	0	0	0	0	0	0
4:13170514-13170874	AT4G25940,	-	0	0	0	0	0	0	3.85864	463.037	0.964659	115.759	0	0	0	0	0	0	0	0	0	0	0	0	0	0	0	0	0	0	0	0	0	0	0	0	0	0	0	0	0	0	0	0	0	0	0	0	0
4:13228749-13229382	AT4G26100,	-	0	0	0	0	0	0	3.85864	463.037	0.964659	115.759	0	0	0	0	0	0	0	0	0	0	0	0	0	0	0	0	0	0	0	0	0	0	0	0	0	0	0	0	0	0	0	0	0	0	0	0	0
4:13373124-13373655	AT4G26480,	-	0	0	0	0	0	0	3.85864	752.434	0.964659	188.109	0	0	0	0	0	0	0	0	0	0	0	0	0	0	0	0	0	0	0	0	0	0	0	0	4.10454	742.923	0	0	1.02614	185.731	0	0	0	0	0	0	0
4:13392043-13392471	AT4G26530,	+	0	0	0	0	0	0	3.85864	30653	0.964659	7663.25	0	0	0	0	0	0	0	0	0	0	0	0	0	0	0	0	0	0	0	0	0	0	0	0	0	0	0	0	0	0	0	0	0	0	0	0	0
4:13471552-13471704	AT4G26720,	-	0	0	0	0	0	0	3.85864	169.78	0.964659	42.445	0	0	0	0	0	0	0	0	0	0	0	0	0	0	0	0	0	0	0	0	0	0	0	0	0	0	0	0	0	0	0	0	0	0	0	0	0
4:13798788-13800094	AT4G27640,	-	0	0	0	0	0	0	11.5759	409.016	2.89398	102.254	3.73848	411.233	0	0	0	0	3.65092	536.685	1.84735	236.979	6.22107	601.37	0	0	8.73319	340.594	0	0	3.73857	235.491	9.4601	430.435	4.60616	354.674	0	0	11.7863	463.596	6.46315	312.176	0	0	0	0	0	0	3.86066
4:13956294-13957425	AT4G28080,	-	0	0	0	0	0	0	3.85864	1952.47	0.964659	488.118	0	0	0	0	0	0	0	0	0	0	0	0	0	0	0	0	0	0	0	0	0	0	0	0	0	0	0	0	0	0	0	0	0	0	0	0	0
4:14247584-14252592	n/a	+	0	0	0	0	0	0	3.85864	470.754	0.964659	117.688	0	0	0	0	0	0	0	0	0	0	0	0	0	0	0	0	0	0	0	0	0	0	0	0	0	0	0	0	0	0	0	0	0	0	0	0	0
4:14570744-14571176	AT4G29750,	+	0	0	0	0	0	0	7.71728	308.691	1.92932	77.1728	0	0	0	0	0	0	0	0	0	0	0	0	0	0	0	0	0	0	0	0	0	0	0	0	0	0	0	0	0	0	0	0	0	0	0	0	0
4:14757522-14758045	AT4G30160,	+	0	0	0	0	0	0	3.85864	659.827	0.964659	164.957	0	0	3.19383	945.373	0	0	0	0	0.798457	236.343	0	0	0	0	0	0	0	0	0	0	0	0	0	0	0	0	0	0	0	0	0	0	0	0	0	0	0
4:14933533-14934039	AT4G30580,	-	0	0	0	0	0	0	3.85864	706.131	0.964659	176.533	0	0	0	0	0	0	0	0	0	0	0	0	0	0	0	0	0	0	0	0	0	0	0	0	0	0	0	0	0	0	0	0	0	0	0	0	0
4:14961224-14961558	AT4G30690,	+	0	0	0	0	0	0	3.85864	1516.44	0.964659	379.111	0	0	0	0	0	0	10.9528	865.268	2.73819	216.317	6.22107	2055.03	4.31781	2383.43	13.0998	1467.18	4.10774	1248.75	6.9366	1788.6	0	0	0	0	4.10454	1444.8	7.85756	1583.3	2.99053	757.025	4.17542	2388.34	0	0	0	0	0
4:15157916-15158206	AT4G31180,	+	0	0	0	0	0	0	3.85864	652.11	0.964659	163.027	0	0	0	0	0	0	0	0	0	0	0	0	0	0	0	0	0	0	0	0	0	0	0	0	0	0	0	0	0	0	0	0	0	0	0	0	0
4:15249115-15249846	AT4G31430,	+	0	0	0	0	0	0	3.85864	196.791	0.964659	49.1976	0	0	0	0	0	0	0	0	0	0	0	0	0	0	0	0	0	0	0	0	0	0	0	0	0	0	0	0	0	0	0	0	0	0	0	0	0
4:15346642-15346914	AT4G31700,	-	0	0	0	0	0	0	3.85864	3287.56	0.964659	821.89	0	0	0	0	0	0	0	0	0	0	0	0	0	0	0	0	0	0	0	0	0	0	0	0	0	0	0	0	0	0	0	0	0	0	0	0	0
4:15518699-15519176	AT4G32120,	-	0	0	0	0	0	0	7.71728	142.77	1.92932	35.6924	3.73848	134.585	0	0	0	0	0	0	0.934619	33.6463	0	0	0	0	0	0	0	0	0	0	0	0	0	0	0	0	0	0	0	0	0	0	0	0	0	0	0
4:15649690-15651024	AT4G32420,	-	0	0	0	0	0	0	3.85864	393.581	0.964659	98.3953	0	0	0	0	0	0	0	0	0	0	4.14738	456.212	0	0	0	0	0	0	1.03685	114.053	0	0	0	0	0	0	0	0	0	0	0	0	0	0	0	0	0
4:16601548-16602324	AT4G34830,	-	0	0	0	0	0	0	7.71728	1431.55	1.92932	357.889	0	0	0	0	0	0	0	0	0	0	0	0	0	0	0	0	0	0	0	0	0	0	0	0	0	0	0	0	0	0	0	0	0	0	0	0	0
4:16643449-16644341	AT4G34950,	-	0	0	0	0	0	0	3.85864	1207.75	0.964659	301.938	0	0	0	0	0	0	0	0	0	0	0	0	0	0	0	0	0	0	0	0	0	0	0	0	0	0	0	0	0	0	0	0	0	0	0	0	0
4:16701111-16701552	AT4G35090,	-	0	0	0	0	0	0	3.85864	13007.5	0.964659	3251.87	0	0	0	0	0	0	0	0	0	0	0	0	0	0	0	0	0	0	0	0	0	0	0	0	0	0	0	0	0	0	0	0	0	0	0	0	0
4:17307722-17309470	AT4G36720,	+	0	0	0	0	0	0	3.85864	131.194	0.964659	32.7984	0	0	0	0	0	0	0	0	0	0	0	0	0	0	0	0	0	0	0	0	0	0	0	0	0	0	0	0	0	0	0	0	0	0	0	0	0
4:17443550-17443753	AT4G37000,	+	0	0	0	0	0	0	7.71728	1663.07	1.92932	415.768	0	0	0	0	0	0	0	0	0	0	0	0	0	0	0	0	0	0	0	0	0	0	0	0	0	0	0	0	0	0	0	0	0	0	0	0	0
4:17646789-17647026	AT4G37560,	+	0	0	0	0	0	0	3.85864	327.984	0.964659	81.9961	0	0	0	0	0	0	0	0	0	0	0	0	0	0	0	0	0	0	0	0	0	0	0	0	0	0	0	0	0	0	0	0	0	0	0	0	0
4:17834241-17834516	AT4G37930,	-	0	0	0	0	0	0	3.85864	27770.6	0.964659	6942.65	0	0	0	0	0	0	0	0	0	0	0	0	0	0	0	0	0	0	0	0	0	0	0	0	0	0	3.92878	25336.7	0.982195	6334.18	0	0	0	0	0	0	0
4:17933771-17934117	AT4G38240,	-	0	0	0	0	0	0	3.85864	254.67	0.964659	63.6675	0	0	0	0	0	0	0	0	0	0	0	0	0	0	0	0	0	0	0	0	0	0	0	0	0	0	0	0	0	0	0	0	0	0	0	0	0
4:18000044-18003650	AT4G38470,	+	0	0	0	0	0	0	3.85864	165.921	0.964659	41.4804	0	0	0	0	0	0	0	0	0	0	0	0	0	0	0	0	0	0	0	0	0	0	0	0	0	0	0	0	0	0	0	0	0	0	0	0	0
4:18097023-18097206	AT4G38770,	+	0	0	0	0	0	0	3.85864	6374.47	0.964659	1593.62	0	0	0	0	0	0	0	0	0	0	0	0	0	0	0	0	0	0	0	0	0	0	0	0	0	0	0	0	0	0	0	0	0	0	0	0	0
4:18493852-18494296	AT4G39850,	+	0	0	0	0	0	0	3.85864	358.853	0.964659	89.7133	0	0	0	0	0	0	0	0	0	0	0	0	0	0	0	0	0	0	0	0	0	0	0	0	0	0	0	0	0	0	0	0	0	0	0	0	0
4:18509109-18509402	AT4G39900,	-	0	0	0	0	0	0	3.85864	420.592	0.964659	105.148	0	0	0	0	0	0	0	0	0	0	0	0	0	0	0	0	0	0	0	0	0	0	0	0	0	0	0	0	0	0	0	0	0	0	0	0	0
5:184515-185909	AT5G01450,	-	0	0	0	0	0	0	7.71728	88.7487	1.92932	22.1872	0	0	0	0	0	0	0	0	0	0	0	0	0	0	0	0	0	0	0	0	0	0	0	0	0	0	0	0	0	0	0	0	0	0	0	0	0
5:209517-210073	AT5G01530,	-	0	0	0	0	0	0	3.85864	163240	0.964659	40809.9	0	0	0	0	0	0	0	0	0	0	0	0	0	0	0	0	0	0	0	0	0	0	0	0	0	0	0	0	0	0	0	0	0	0	0	0	0
5:505586-505803	AT5G02370,	+	0	0	0	0	0	0	3.85864	50.1623	0.964659	12.5406	0	0	0	0	0	0	0	0	0	0	2.07369	153.453	0	0	0	0	0	0	0.518423	38.3633	0	0	0	0	0	0	0	0	0	0	0	0	0	0	0	0	0
5:981937-982370	AT5G03740,	-	0	0	0	0	0	0	7.71728	428.309	1.92932	107.077	0	0	0	0	0	0	0	0	0	0	0	0	0	0	0	0	0	0	0	0	0	0	0	0	0	0	0	0	0	0	0	0	0	0	0	0	0
5:1135700-1136008	AT5G04140,	+	0	0	0	0	0	0	3.85864	8458.13	0.964659	2114.53	0	0	0	0	0	0	0	0	0	0	0	0	0	0	0	0	0	0	0	0	0	0	0	0	0	0	0	0	0	0	0	0	0	0	3.95094	7957.19	0
5:1402317-1403820	AT5G04830,	-	0	0	0	0	0	0	3.85864	1377.53	0.964659	344.383	3.73848	1491.65	19.163	1747.02	4.26779	2389.96	0	0	6.79231	1407.16	0	0	0	0	0	0	0	0	0	0	0	0	0	0	0	0	0	0	0	0	0	0	0	0	0	0	0
5:1477269-1478261	AT5G05010,	+	0	0	0	0	0	0	3.85864	1427.7	0.964659	356.924	0	0	0	0	0	0	0	0	0	0	0	0	0	0	0	0	0	0	0	0	0	0	0	0	0	0	0	0	0	0	0	0	0	0	0	0	0
5:1965359-1965674	AT5G06440,	-	0	0	0	0	0	0	3.85864	389.722	0.964659	97.4306	0	0	0	0	0	0	0	0	0	0	2.07369	561.97	4.31781	522.454	0	0	0	0	1.59787	271.106	0	0	0	0	0	0	0	0	0	0	0	0	4.3884	618.764	0	0	0
5:2064921-2065114	AT5G06700,	+	0	0	0	0	0	0	3.85864	806.455	0.964659	201.614	0	0	0	0	0	0	0	0	0	0	0	0	0	0	0	0	0	0	0	0	0	0	0	0	0	0	0	0	0	0	0	0	0	0	0	0	0
5:2664435-2664659	AT5G08280,	+	0	0	0	0	0	0	3.85864	5382.8	0.964659	1345.7	0	0	0	0	0	0	0	0	0	0	0	0	0	0	0	0	0	0	0	0	0	0	0	0	0	0	0	0	0	0	0	0	0	0	0	0	0
5:2812056-2812577	AT5G08650,	+	0	0	0	0	0	0	3.85864	2183.99	0.964659	545.997	0	0	0	0	0	0	0	0	0	0	0	0	0	0	0	0	0	0	0	0	0	0	0	0	0	0	0	0	0	0	0	0	0	0	0	0	0
5:2882580-2882842	AT5G09290,	+	0	0	0	0	0	0	3.85864	0	0.964659	0	0	0	0	0	0	0	0	0	0	0	0	0	0	0	0	0	0	0	0	0	0	0	0	0	0	0	0	0	0	0	0	0	0	0	0	0	0
5:3015024-3015171	AT5G09730,	+	0	0	0	0	0	0	3.85864	161372	0.964659	40343	0	0	0	0	0	0	0	0	0	0	0	0	0	0	0	0	0	0	0	0	0	0	0	0	0	0	0	0	0	0	0	0	0	0	0	0	0
5:3076607-3076806	AT5G09870,	+	0	0	0	0	0	0	3.85864	1157.59	0.964659	289.398	0	0	0	0	0	0	0	0	0	0	0	0	0	0	0	0	0	0	0	0	0	0	0	0	0	0	0	0	0	0	0	0	0	0	0	0	0
5:3301568-3301735	AT5G10490,	-	0	0	0	0	0	0	3.85864	258.529	0.964659	64.6322	0	0	0	0	0	0	0	0	0	0	0	0	0	0	0	0	0	0	0	0	0	0	0	0	0	0	0	0	0	0	0	0	0	0	0	0	0
5:3376076-3376648	AT5G10690,	-	0	0	0	0	0	0	3.85864	374.288	0.964659	93.572	0	0	0	0	0	0	0	0	0	0	0	0	0	0	0	0	0	0	0	0	0	0	0	0	0	0	0	0	0	0	0	0	0	0	0	0	0
5:3591344-3592001	AT5G11250,	-	0	0	0	0	0	0	3.85864	216.084	0.964659	54.0209	0	0	0	0	0	0	0	0	0	0	0	0	0	0	0	0	0	0	0	0	0	0	0	0	0	0	0	0	0	0	0	0	0	0	0	0	0
5:3632733-3633022	AT5G11380,	+	0	0	0	0	0	0	3.85864	227.66	0.964659	56.9149	0	0	0	0	0	0	0	0	0	0	0	0	0	0	0	0	0	0	0	0	0	0	0	0	12.3136	250.377	0	0	3.07841	62.5943	0	0	4.3884	96.5447	0	0	0
[truncated: 28,923 more rows]
[truncated: 143 more columns]

## Sheet: Supplementary Table 3 B
Supplementary Table 3B. CircRNAs identified with find_circ;
circRNA_id	1_N373677	2_N373677	3_N373677	4_N373677	1_N525596	2_N525596	3_N525596	4_N525596	1_N587245	2_N587245	3_N587245	4_N587245	1_N643446	2_N643446	3_N643446	4_N643446	1_N644464	2_N644464	3_N644464	4_N644464	1_N657208	2_N657208	3_N657208	4_N657208	1_N657265	2_N657265	3_N657265	4_N657265	1_N660511	2_N660511	3_N660511	4_N660511	1_N66076	2_N66076	3_N66076	4_N66076	1_N661863	2_N661863	3_N661863	4_N661863	1_N663897	2_N663897	3_N663897	4_N663897	1_N670829	2_N670829	3_N670829	4_N670829	1_N670977
1:10015909-10016982	0	0	0	0	0	0	0	0	0	0	0	0	0	0	0	0	0	0	0	0	0	0	0	0	0	0	0	0	0	0	0	0	0	0	0	0	2	0	0	0	0	0	0	0	0	0	0	0	0
1:10016864-10017266	0	0	0	0	0	0	0	0	0	0	0	0	0	0	0	0	0	0	0	0	0	0	0	0	0	0	0	0	0	0	0	0	0	0	0	0	0	0	0	0	0	0	0	0	0	0	0	0	0
1:10024370-10025234	0	0	0	0	0	0	0	0	0	0	0	0	0	0	0	0	0	0	0	0	0	0	0	0	0	0	0	0	0	0	0	0	0	0	0	0	0	0	0	0	0	0	0	0	0	0	0	0	0
1:10025147-10025997	0	0	0	0	0	0	0	0	0	0	0	0	0	0	0	0	0	0	0	0	0	0	0	0	0	0	0	0	1	0	0	0	0	0	0	0	0	0	0	0	0	0	0	0	0	0	0	0	0
1:10029673-10029943	0	0	0	0	0	0	0	0	0	0	0	0	0	0	0	1	0	0	0	0	0	0	0	0	0	0	0	0	0	0	0	0	0	0	0	0	0	0	0	1	0	0	0	0	0	0	0	0	0
1:10029673-10030827	0	0	0	0	0	0	0	0	0	0	0	0	0	0	0	0	0	0	0	0	0	0	0	0	0	0	0	0	0	0	0	0	0	0	0	0	0	0	0	0	0	0	0	0	0	0	0	0	0
1:10029673-20962697	0	0	0	0	0	0	0	0	0	0	0	0	0	0	0	0	0	0	0	0	0	0	0	0	0	0	0	0	0	0	0	0	0	0	0	0	0	0	0	2	0	0	0	0	0	0	0	0	0
1:10029673-27669278	0	0	0	0	0	0	0	0	0	0	0	0	0	0	0	0	0	0	0	0	0	0	0	0	0	0	0	0	0	0	0	0	0	0	0	0	0	0	0	1	0	0	0	0	0	0	0	0	0
1:10029700-10029890	0	0	0	0	0	0	0	1	0	0	0	0	0	0	0	0	0	0	0	0	0	0	0	0	0	0	0	0	0	1	0	0	2	0	1	0	0	0	0	0	1	0	0	0	0	0	0	0	0
1:10029700-10473276	0	0	0	0	0	0	0	0	0	0	0	0	0	0	0	0	0	0	0	0	0	0	0	0	0	0	0	0	0	0	0	0	0	0	0	0	0	0	0	0	0	0	0	0	0	0	0	0	0
1:10038926-10039889	0	0	0	0	0	0	0	0	0	0	0	2	0	0	0	0	0	0	0	0	0	0	0	0	0	0	0	0	0	0	0	0	0	0	0	0	0	0	0	0	0	0	0	0	0	0	0	0	0
1:10042178-10042455	0	1	0	0	0	0	0	0	0	0	0	0	0	0	0	0	0	0	4	0	0	0	0	0	0	0	0	0	0	1	0	0	0	0	0	0	0	0	0	0	0	0	0	0	0	0	0	1	0
1:10042523-10051885	1	0	0	0	1	0	0	0	0	0	1	0	1	0	0	2	1	0	0	0	0	2	2	0	0	0	0	0	1	2	0	0	2	1	2	2	0	0	0	0	2	0	0	1	0	2	0	0	0
1:10042523-11296267	0	0	0	0	0	0	0	0	0	0	0	1	0	0	0	0	0	0	0	0	0	0	0	0	0	0	0	0	0	0	0	0	0	0	0	0	0	0	0	0	0	0	0	0	0	0	0	0	0
1:10043047-10045397	0	0	0	0	0	0	0	0	0	0	0	0	0	0	0	0	0	0	0	0	0	0	0	0	0	0	0	0	0	0	0	0	0	0	0	0	0	0	0	0	0	0	0	0	0	0	0	0	0
1:10044947-10045224	0	0	0	0	0	0	0	0	0	0	0	0	0	0	0	0	0	2	0	0	0	0	0	0	0	0	0	0	0	0	0	0	0	0	0	0	0	0	0	0	0	0	0	0	0	0	0	0	0
1:10045299-10051885	0	1	0	0	0	0	0	0	0	0	0	0	0	0	0	0	0	0	0	0	0	0	0	0	0	0	0	0	1	0	0	0	0	1	0	0	0	0	0	0	0	0	0	0	0	0	0	0	0
1:10045299-11296267	0	0	0	0	0	0	0	0	0	0	0	0	0	0	0	0	0	0	0	0	0	0	0	0	0	0	0	0	0	0	0	0	0	0	0	0	0	0	0	0	0	0	0	0	0	0	0	0	0
1:10045630-10052160	0	0	0	0	0	0	0	0	0	0	0	0	0	0	0	0	0	0	0	0	0	0	0	0	0	1	0	0	0	0	0	0	0	0	0	0	0	0	0	0	0	0	0	0	0	0	0	0	0
1:10045630-10052167	3	1	0	1	1	1	0	3	0	2	2	0	0	1	0	0	1	0	0	1	0	1	0	0	0	1	2	0	0	3	0	0	1	0	1	0	2	2	0	0	0	4	0	0	2	2	0	0	2
1:10045697-10052167	0	0	0	0	0	0	0	0	0	1	0	0	0	0	0	0	0	0	0	0	0	0	0	0	0	0	0	0	0	0	0	0	0	0	0	1	0	0	0	0	0	0	0	0	0	0	0	0	0
1:10046108-10055081	0	0	0	0	0	0	0	0	0	0	0	0	0	0	0	0	0	0	0	0	0	0	0	0	0	0	0	0	0	0	0	0	0	0	0	0	0	0	1	0	0	0	0	0	0	0	0	0	0
1:10052018-11296267	0	0	0	0	0	0	0	0	0	0	0	0	1	0	1	1	0	0	1	0	0	0	1	0	0	0	0	0	0	1	0	0	0	0	0	0	0	0	0	0	0	1	0	1	1	2	0	1	0
1:10052253-10054760	3	0	0	1	0	0	1	0	1	0	2	2	3	3	4	0	2	2	4	2	6	1	0	0	0	4	2	0	0	6	4	1	0	2	3	2	3	2	1	4	0	1	3	1	0	3	1	5	1
1:10052253-11296502	0	0	0	0	0	0	0	0	0	0	0	0	0	0	0	0	0	0	0	0	0	0	0	0	0	0	0	0	0	0	0	0	0	0	0	0	0	0	0	0	0	0	0	0	0	0	0	0	0
1:10052253-11296509	15	10	13	15	3	5	5	9	28	31	24	23	17	28	42	21	23	17	29	18	18	20	31	29	32	26	33	20	31	44	40	21	27	17	29	41	14	36	41	53	39	21	38	33	34	32	27	46	21
1:1005423-7616262	0	0	0	0	0	0	0	0	0	0	0	0	0	0	0	0	0	0	0	0	0	0	0	0	0	0	0	0	0	0	0	0	1	0	0	0	0	0	0	0	0	0	0	0	0	0	0	0	0
1:10054865-11296509	1	3	1	0	0	0	1	0	3	1	1	0	0	1	4	1	0	0	2	0	0	3	1	3	1	1	0	2	1	5	0	2	0	0	5	1	1	3	2	4	1	0	7	2	0	3	1	0	1
1:10054865-19856858	0	0	0	0	0	0	0	0	0	0	0	0	0	0	0	0	0	0	0	0	0	0	0	0	0	0	0	0	0	0	0	0	0	0	0	0	0	2	0	0	0	0	0	0	0	0	0	0	0
1:1005745-27372756	0	0	0	0	0	0	0	0	0	0	0	0	0	0	0	0	0	0	0	0	0	0	0	0	0	0	0	0	0	0	0	0	0	0	0	0	0	0	0	0	0	0	0	0	0	0	0	0	0
1:1006427-1007525	0	0	0	0	0	0	0	0	0	0	0	0	0	0	0	0	0	0	0	0	0	0	0	0	0	0	0	0	0	0	0	0	0	0	0	0	0	0	0	0	0	0	0	0	0	0	0	0	0
1:10072180-10074913	9	0	0	5	8	4	4	5	2	7	17	9	9	0	11	12	0	4	9	8	0	5	3	0	5	11	7	0	8	12	0	4	7	4	10	8	4	15	4	14	8	6	0	9	5	7	8	11	0
1:10072529-10075253	0	0	0	0	0	0	0	0	0	0	0	0	0	0	0	0	0	0	0	0	0	0	0	0	1	0	0	0	0	1	0	0	0	0	0	0	0	0	0	0	0	0	0	0	0	0	0	0	0
1:10072529-10075269	3	3	0	2	3	1	1	1	1	1	2	1	2	2	5	6	3	1	0	3	2	2	1	1	3	5	4	1	3	5	0	0	4	4	2	3	5	3	2	0	5	0	0	0	0	2	3	0	2
1:10072532-10075269	0	0	0	0	0	0	0	0	0	0	0	0	0	0	0	0	0	0	0	0	0	0	0	0	0	1	0	0	0	0	0	0	0	0	0	0	0	0	0	0	0	0	0	0	0	0	0	0	0
1:10072753-10073379	0	0	0	0	0	0	0	0	0	0	0	0	0	0	0	0	0	0	0	0	0	0	0	0	0	0	0	0	0	0	0	0	0	0	0	0	0	2	0	0	0	0	0	0	0	0	0	0	0
1:10072753-10075508	0	0	1	1	1	0	1	0	0	1	2	1	3	0	5	8	0	2	0	2	0	0	0	1	0	0	1	2	3	3	0	1	1	1	1	0	1	4	0	1	1	1	0	0	0	3	2	0	1
1:10072756-10075508	0	0	0	0	0	0	0	0	0	0	0	0	0	0	0	1	0	0	0	0	0	0	0	0	0	0	0	0	0	0	0	0	0	0	0	0	0	0	0	0	0	0	0	0	0	0	0	0	0
1:1007289-1007525	0	0	0	0	0	0	0	0	1	0	0	0	0	0	0	0	0	0	0	0	0	0	0	0	0	0	0	0	0	0	0	0	0	0	0	0	0	0	0	0	0	0	0	0	0	0	0	0	0
1:10073106-10075858	0	0	0	0	0	0	0	0	0	0	0	0	0	0	0	0	0	0	0	0	0	0	0	0	0	0	0	0	0	3	0	0	0	0	0	0	0	0	0	0	0	0	0	0	0	0	0	0	0
1:1007320-1007670	0	0	0	0	0	0	0	0	0	0	0	0	0	0	0	0	0	0	0	0	0	0	0	1	0	0	0	0	0	0	0	0	0	0	0	0	0	0	0	0	0	0	0	0	0	0	0	0	0
1:10075359-10075858	0	0	0	0	0	0	0	0	0	0	0	0	0	0	0	0	0	1	0	0	0	0	0	0	0	0	0	0	0	0	0	0	0	0	0	0	0	0	0	0	0	0	0	0	1	0	0	0	0
1:10075639-10075858	0	0	0	0	0	0	0	0	0	0	1	0	1	0	0	0	0	0	0	0	0	0	0	0	0	0	0	0	0	0	0	0	0	0	0	0	0	0	0	0	0	0	0	0	0	0	0	0	0
1:10075639-10076258	0	0	0	0	0	0	0	0	0	0	0	0	0	0	0	0	0	0	0	0	0	0	0	0	0	0	0	0	0	0	0	0	0	0	0	0	0	0	1	0	0	0	0	0	0	0	0	0	0
1:10075985-10076258	0	0	0	0	0	0	0	0	0	0	0	0	0	0	0	0	0	0	0	0	0	0	0	0	0	0	0	0	0	0	0	0	0	0	0	0	2	2	1	0	0	0	0	0	0	0	0	0	0
1:1007601-1007732	0	0	0	0	0	0	0	0	0	0	0	0	0	0	0	0	0	2	0	0	0	0	0	0	0	0	0	0	0	0	0	0	0	0	0	0	0	0	0	0	0	0	2	0	0	0	0	0	0
1:10087523-10087709	0	0	0	0	0	0	0	0	0	0	0	0	0	0	0	0	0	0	0	0	0	0	0	0	0	0	0	0	0	0	1	0	0	0	0	0	0	0	0	0	0	0	0	0	0	0	0	0	0
1:10088716-10089771	0	0	0	0	0	0	0	0	0	0	0	0	0	0	0	0	0	0	0	0	0	0	0	0	0	0	0	0	0	0	0	0	0	0	0	0	0	0	0	2	0	0	0	0	0	0	0	0	0
1:10089287-10092716	0	0	0	0	0	0	0	0	0	0	0	0	0	0	0	0	0	0	0	0	0	0	0	0	0	0	0	0	0	0	0	0	0	0	0	0	0	0	0	0	0	0	0	0	0	0	0	0	0
1:10091043-20896221	0	0	0	0	0	0	0	0	0	0	0	0	0	0	0	0	0	0	0	0	0	0	0	0	0	0	0	0	0	0	0	0	0	0	0	0	0	0	0	1	0	0	0	0	0	0	0	0	0
1:10091485-10093185	0	0	0	0	0	0	0	0	0	0	0	0	0	0	0	0	0	0	2	0	0	0	0	0	0	0	0	0	0	0	0	0	0	0	0	0	0	0	0	0	0	0	0	0	0	0	0	0	0
1:10091485-10094049	0	0	0	0	0	0	0	0	0	0	0	0	0	0	0	0	0	0	0	0	0	0	0	0	0	0	0	0	0	0	0	0	0	0	0	0	0	0	0	0	0	0	0	0	0	0	0	0	0
1:10093083-10093661	0	0	0	0	0	0	0	0	0	0	0	0	0	0	0	0	0	0	0	0	0	0	0	0	0	0	0	0	0	2	0	0	0	0	0	0	1	0	0	0	0	0	0	0	0	0	0	0	0
1:10093980-10094511	0	0	0	0	0	0	0	0	0	0	0	0	0	0	0	0	0	0	0	0	0	0	0	0	0	0	0	0	0	0	0	0	0	0	0	0	0	0	0	0	0	0	0	0	0	0	0	0	0
1:10096994-10097157	0	0	0	0	0	0	0	0	0	0	0	0	0	0	0	0	0	0	0	0	0	0	0	0	0	0	0	0	0	0	0	0	0	0	0	0	0	0	0	0	1	0	0	0	0	0	0	0	0
1:10096994-17158574	0	0	0	0	0	0	0	0	0	0	0	0	0	0	0	0	0	0	0	0	0	0	0	0	0	0	0	0	0	0	0	0	0	0	0	0	0	0	0	0	0	0	0	0	0	0	0	1	0
1:10097933-10099717	0	0	0	0	0	0	0	0	0	0	0	0	0	0	0	0	0	0	0	0	0	0	0	0	0	0	0	0	0	0	0	0	0	0	0	0	0	0	0	0	0	0	0	0	0	0	0	0	0
1:10097933-10100152	0	0	0	0	0	0	0	0	0	0	0	0	0	0	0	1	0	0	0	0	0	0	0	0	0	0	0	0	0	2	0	0	0	0	0	0	0	0	0	0	0	0	0	0	0	0	0	0	0
1:10097933-10100906	0	0	0	0	0	0	0	0	0	0	0	0	0	0	0	0	0	0	0	0	0	0	0	0	0	0	0	0	0	0	0	0	0	0	0	0	0	1	0	0	0	0	0	0	0	0	0	0	0
1:10097933-10101935	0	0	0	0	0	0	0	0	0	0	0	0	0	0	0	0	0	0	0	0	0	0	0	0	0	0	0	0	0	0	0	0	0	0	0	0	0	0	0	0	0	0	0	0	0	0	0	0	0
1:10098927-10101935	0	0	0	0	0	0	0	0	0	0	0	0	0	0	0	0	0	0	0	1	0	0	0	0	0	0	0	0	0	0	0	0	0	0	0	0	0	0	0	0	0	0	0	0	0	0	0	0	0
1:10099643-10101935	0	0	0	0	0	0	0	0	0	0	0	0	0	0	0	0	0	0	0	0	0	0	0	0	0	0	0	0	0	0	0	0	0	0	0	0	0	0	0	0	0	0	0	0	0	0	0	0	0
1:10110180-10111303	0	0	0	0	0	0	0	0	0	0	0	0	0	0	0	0	0	0	0	0	0	0	0	0	0	0	0	0	0	0	0	0	0	0	0	0	0	0	0	0	0	0	0	0	0	0	0	0	0
1:10111540-23083331	0	0	0	0	0	0	0	0	0	0	0	0	0	0	0	0	0	0	0	0	0	0	0	0	0	0	0	0	0	0	0	0	0	0	0	0	0	0	0	0	0	0	0	0	0	0	0	0	0
1:1011501-1011858	0	0	0	0	0	0	0	1	0	0	0	0	0	0	0	0	0	0	0	0	0	0	0	0	0	0	0	0	0	0	0	0	0	0	0	0	0	0	0	0	0	0	0	0	0	0	0	0	0
1:1011501-1012439	0	0	0	0	0	0	0	0	0	0	0	0	0	0	0	0	0	0	0	0	0	0	0	0	0	0	0	0	0	0	0	0	0	0	0	0	0	0	0	2	0	0	0	0	0	0	0	0	0
1:101257-5795547	0	0	0	0	0	0	0	0	0	0	0	0	0	0	0	0	0	0	0	0	0	0	0	0	0	0	0	0	0	0	0	0	0	0	0	0	0	0	0	0	0	0	0	0	0	0	0	0	0
1:10129204-10130971	0	0	0	0	0	0	0	0	0	0	0	0	0	0	0	0	0	0	0	0	0	0	0	0	0	0	0	0	0	0	0	0	0	0	0	0	0	0	0	0	0	0	0	0	0	0	0	0	0
1:10129733-10130214	0	0	0	0	0	0	0	0	0	0	0	0	0	0	0	0	0	0	0	0	0	0	0	0	0	0	0	0	0	0	0	0	0	0	0	0	0	0	0	0	0	0	0	0	0	0	0	0	0
1:10129884-10130382	0	0	0	0	0	0	0	0	0	0	1	0	0	0	0	0	0	0	0	0	0	0	0	0	0	0	0	0	0	0	0	0	0	0	0	0	0	0	0	0	0	0	0	0	0	0	0	0	0
1:10131777-10132087	0	0	0	0	0	0	0	0	0	0	0	0	0	0	0	0	0	0	0	0	0	0	0	0	0	0	2	0	0	0	0	0	0	0	0	0	0	0	0	0	0	0	0	0	0	0	0	0	0
1:10131777-21087165	0	0	0	0	0	0	0	0	0	0	0	0	0	0	0	0	0	0	0	0	0	0	0	0	0	0	0	0	0	0	0	0	0	0	0	0	0	0	0	0	0	0	0	0	0	0	0	0	0
1:10134685-12386678	9	10	8	10	7	5	5	6	5	12	9	10	5	5	7	10	6	5	3	6	9	5	6	8	3	3	10	12	11	24	11	0	0	1	5	9	8	11	8	6	13	6	0	0	17	10	7	7	5
1:101364-101522	0	0	0	0	0	0	0	0	0	0	0	0	0	0	0	0	0	0	0	0	0	0	0	0	0	0	0	0	0	0	0	0	0	0	0	0	0	0	0	0	0	0	0	0	0	0	0	0	0
1:1014333-1014543	0	0	0	0	0	0	0	0	0	0	0	1	0	0	0	0	0	0	0	0	0	0	0	0	0	0	0	0	0	0	0	0	0	0	0	0	0	0	0	0	0	0	0	0	0	0	0	0	0
1:1014413-1017481	0	0	0	0	0	0	0	0	0	0	0	0	0	0	0	0	0	0	0	0	0	0	0	0	0	0	0	0	0	0	0	0	0	0	0	0	0	0	0	0	0	0	0	0	0	0	0	0	0
1:1014766-1015518	0	0	0	0	0	0	0	0	0	0	0	0	0	0	0	0	0	0	0	0	0	0	0	0	0	0	0	0	0	0	0	0	0	0	0	0	0	0	0	0	0	1	0	0	0	0	0	0	0
1:1014950-1015518	0	0	0	2	0	0	1	0	0	0	0	0	0	0	0	0	0	0	0	0	0	0	0	0	0	0	0	0	0	0	0	0	0	1	1	0	0	0	0	0	0	0	0	0	1	0	0	0	0
1:10150971-10151093	0	0	0	0	0	0	0	0	0	0	0	0	0	0	0	0	0	0	0	0	0	0	0	0	0	0	0	0	0	1	0	0	0	0	0	0	0	0	0	0	0	0	0	0	0	0	0	0	0
1:101529-101646	0	0	0	0	0	0	0	0	0	0	0	0	0	0	0	1	0	0	0	0	0	0	2	0	0	0	0	0	1	0	0	0	0	0	0	0	0	0	0	0	1	0	0	0	0	0	0	0	0
1:1017331-1017481	0	0	0	0	0	0	0	0	0	0	0	0	0	0	0	0	0	0	0	0	0	0	0	0	0	0	0	0	0	0	0	0	0	0	0	0	0	0	0	0	0	0	0	0	0	0	0	0	0
1:10177613-10177782	0	0	0	0	0	0	0	0	0	0	0	0	0	0	0	0	0	0	2	0	0	0	0	0	0	0	0	0	0	0	0	0	0	0	0	0	0	0	0	0	0	0	0	0	0	0	0	0	0
1:10182076-10182217	0	0	0	0	0	0	0	0	0	0	0	0	0	0	0	0	0	0	0	0	0	0	0	0	0	0	0	0	0	0	0	0	0	0	0	0	0	0	0	0	1	0	0	0	0	0	0	0	0
1:10191022-21162459	0	0	0	0	0	0	0	0	0	0	0	0	0	0	0	0	0	0	0	0	0	0	0	0	0	0	0	0	0	0	0	0	0	0	0	0	0	0	0	0	0	0	0	0	0	0	0	0	0
1:10211943-10212087	0	0	0	0	0	0	0	0	0	0	0	0	0	0	0	0	0	0	0	0	0	0	0	0	0	0	1	0	0	0	0	0	1	0	0	0	0	0	0	0	0	0	0	0	0	0	0	0	0
1:10223680-10224190	0	0	0	0	0	0	0	1	0	0	0	0	0	0	0	0	0	0	0	0	0	0	0	0	0	0	0	0	0	0	0	0	0	0	0	0	0	0	0	0	0	0	0	0	0	0	0	0	0
1:10225645-10225802	0	0	0	0	0	1	0	0	0	0	0	0	0	0	0	0	0	0	0	0	0	0	0	0	0	0	0	0	0	0	0	0	0	0	0	0	0	0	0	0	0	0	0	0	0	0	0	0	0
1:10248246-10248428	0	0	0	0	0	0	0	0	0	0	0	0	0	0	0	0	0	0	0	0	0	0	0	0	0	0	0	0	0	0	0	0	0	0	0	0	0	0	0	0	0	0	0	0	0	0	0	0	0
1:1025366-1026342	0	0	2	0	0	0	0	0	0	0	0	0	0	0	0	0	0	0	0	0	0	0	0	0	0	0	0	0	0	0	0	0	0	0	0	0	0	0	0	0	0	0	0	0	0	0	0	0	0
1:10256610-10257098	0	0	0	0	0	0	0	0	0	0	0	0	0	0	0	0	0	0	0	0	0	0	0	0	0	0	0	0	0	0	0	0	0	0	0	0	0	0	0	0	0	0	0	0	0	0	0	0	0
1:10257620-19133481	0	0	0	0	0	0	0	0	0	0	0	0	0	0	0	0	0	0	0	0	0	0	0	0	0	0	0	0	0	0	0	0	0	0	0	0	0	0	0	0	0	0	0	0	0	0	0	0	0
1:10257950-10258053	0	0	0	0	0	0	0	0	0	0	0	0	0	0	0	0	0	0	0	0	0	0	0	0	0	0	0	0	0	0	0	0	0	0	0	0	0	0	0	1	0	0	0	0	0	0	0	0	0
1:10265627-10265815	0	0	0	0	0	0	0	0	0	0	0	0	0	0	0	0	0	0	0	0	0	0	0	0	0	0	0	0	0	0	0	0	0	0	0	0	0	0	0	0	0	0	0	0	0	0	0	0	0
1:10266282-10266507	0	0	0	0	0	0	0	0	0	0	0	0	0	0	0	0	0	0	0	0	0	0	0	0	0	0	0	0	0	0	0	0	0	0	0	0	0	0	0	0	0	0	0	0	0	0	0	0	0
1:10269185-10278406	21	47	41	0	0	34	0	44	0	32	0	64	50	0	39	0	0	30	19	0	0	61	28	0	27	0	0	0	0	0	0	0	0	31	0	0	73	61	0	0	118	55	0	29	48	42	0	0	45
1:10272478-10281809	38	48	57	50	24	41	43	46	45	42	85	80	45	48	43	47	50	48	32	41	52	50	31	59	36	32	84	55	61	86	19	15	45	36	41	57	58	67	43	54	107	49	50	29	46	50	59	54	38
1:10278504-10278618	0	0	0	0	0	0	0	0	0	0	0	0	0	0	0	0	0	0	0	0	0	0	0	0	1	0	0	0	0	0	0	0	0	0	0	0	0	0	0	0	0	0	0	0	0	0	0	0	0
1:1028336-1028515	0	0	0	0	0	0	0	0	0	0	0	0	0	0	0	0	0	0	0	0	0	0	0	0	0	0	0	0	0	0	0	0	0	0	0	0	0	0	0	1	0	0	0	0	0	0	0	0	0
1:10283921-10286111	0	0	0	0	0	0	0	0	0	0	0	0	0	0	0	0	0	0	0	0	0	0	0	0	0	0	0	0	0	0	0	0	0	0	0	0	0	0	0	0	0	0	0	0	0	0	0	0	0
1:10284487-10284592	0	0	0	0	0	0	0	0	0	0	0	0	0	0	0	0	0	0	0	0	0	0	0	0	0	0	0	0	0	0	0	0	0	0	0	0	0	0	0	0	0	0	0	0	0	2	0	0	0
1:10284619-10284748	0	0	0	0	0	0	0	0	0	0	0	0	0	0	0	0	0	3	0	0	0	0	0	0	0	0	0	0	0	0	2	0	0	0	0	0	0	0	0	0	0	0	0	0	0	0	0	0	0
1:10287513-10289030	0	0	0	0	0	0	0	0	0	0	0	0	0	0	0	0	0	0	0	0	0	0	0	1	0	0	0	0	0	0	0	0	0	0	0	0	0	0	0	0	0	0	0	0	0	0	0	0	0
1:10287735-10289313	2	0	2	0	1	1	1	3	1	0	0	4	2	1	3	3	0	0	3	1	0	0	1	2	1	0	3	1	3	3	2	0	4	1	2	2	0	0	2	2	3	0	2	3	1	1	3	5	1
1:10289313-10289433	0	0	0	0	0	0	0	0	0	0	0	0	0	1	0	0	0	0	0	0	0	0	0	0	0	0	0	0	0	0	0	0	0	0	0	0	0	0	0	0	0	0	0	0	0	0	0	0	0
1:10290187-27562407	0	0	0	0	0	0	0	0	0	0	0	0	0	0	0	0	0	0	0	0	0	0	0	0	0	0	0	0	0	0	0	0	0	0	0	0	0	0	0	0	0	0	0	0	0	0	0	0	0
1:10290187-28962061	0	0	0	0	0	0	0	0	0	0	0	0	0	0	0	0	0	0	0	0	0	0	0	0	0	0	0	0	0	0	0	0	0	0	0	0	0	1	0	0	0	0	0	0	0	0	0	0	0
1:10290599-10290782	0	0	0	0	0	0	0	0	0	0	0	0	0	0	0	0	0	0	0	0	0	0	0	0	0	0	0	0	0	0	0	0	0	0	0	0	0	0	0	0	0	0	0	0	0	0	0	0	0
1:10292061-10292263	0	0	0	0	0	0	0	0	0	0	0	0	0	0	0	0	0	0	0	0	0	0	0	0	0	0	0	0	0	0	0	0	0	0	0	0	0	0	0	0	0	0	0	0	0	0	0	0	0
1:10292174-10292497	0	0	0	0	0	0	0	0	0	0	0	0	0	0	0	0	0	0	0	0	0	0	0	0	0	0	0	0	0	0	0	0	0	0	0	0	0	0	1	0	0	0	0	0	0	0	0	0	0
1:10292345-10292497	0	0	0	0	0	0	0	0	0	0	0	0	0	0	0	0	0	0	0	0	0	0	0	0	0	0	0	0	0	0	0	0	0	0	0	0	0	0	0	0	1	0	0	0	0	0	0	0	0
1:10293053-10293493	0	0	0	0	1	0	0	0	0	0	0	0	0	0	1	0	0	0	0	0	0	0	0	0	0	0	0	0	0	0	1	0	0	0	0	0	0	0	0	1	0	0	0	0	0	0	0	0	0
1:10293155-10293364	0	0	0	0	0	0	0	0	0	0	0	0	0	0	0	0	0	0	0	0	0	0	0	0	0	0	0	0	0	0	0	0	0	0	0	0	0	0	0	0	0	0	0	0	0	0	0	0	0
1:10312801-10312912	1	0	0	0	0	0	0	0	0	1	0	0	0	0	0	0	0	0	2	3	0	0	0	0	2	1	0	0	0	0	0	0	0	0	0	0	0	0	0	0	1	1	0	0	0	1	1	0	0
1:10312945-10313081	0	0	0	0	0	0	0	0	0	0	0	0	0	0	0	0	0	0	0	0	0	0	0	0	2	0	0	0	0	0	0	0	0	0	0	0	0	0	0	0	0	0	0	0	0	0	0	0	0
1:10313105-10313207	0	0	0	0	0	0	0	0	0	0	0	0	0	0	0	0	0	0	0	0	0	0	0	0	0	0	0	0	0	0	0	0	0	0	0	0	0	0	0	0	1	0	0	0	0	0	0	0	0
1:10313108-17165485	0	0	0	0	1	2	1	0	0	0	1	0	2	1	3	3	1	5	0	1	0	1	1	0	0	0	0	0	2	9	0	2	2	0	0	0	4	4	1	0	3	0	2	0	0	3	0	2	3
1:1031900-1032412	0	0	0	0	0	0	0	0	0	0	0	0	0	0	0	0	0	0	0	0	0	0	0	0	0	0	0	0	0	0	0	0	0	0	0	0	0	0	0	0	0	0	0	0	0	0	0	0	0
1:10323718-10324343	0	0	0	0	0	0	0	0	0	0	0	0	0	0	0	0	0	0	0	0	0	0	0	0	0	0	0	0	0	0	0	0	0	0	0	0	0	0	0	2	0	0	0	0	0	0	0	0	0
1:10326504-10326624	0	0	0	0	0	0	0	0	0	0	0	0	0	0	0	0	0	0	0	0	0	0	0	0	0	0	0	0	0	2	0	0	0	0	0	0	0	0	0	0	0	0	0	0	0	0	0	0	0
1:10331229-10340385	0	0	0	0	0	0	0	0	0	0	0	0	0	0	0	0	0	0	0	0	0	0	0	1	0	0	0	0	0	0	0	0	0	0	0	0	0	0	0	0	0	0	0	0	0	0	0	0	0
1:10331897-10341100	0	12	2	3	9	10	0	5	3	10	6	0	0	0	4	6	7	8	0	0	0	6	6	0	3	4	7	5	0	17	6	0	4	6	0	2	3	11	0	3	13	8	4	10	11	8	0	2	5
1:10332043-10341495	0	7	4	5	0	4	2	0	0	0	0	7	5	8	3	0	2	1	0	0	0	4	0	0	0	5	9	3	8	10	2	0	0	0	0	0	6	0	2	0	0	6	2	2	0	0	0	0	0
1:1033437-1034029	0	0	0	0	0	0	0	0	0	0	0	0	0	0	0	0	0	0	0	0	0	0	0	0	0	0	0	0	0	0	0	0	0	0	0	0	0	0	0	0	0	0	0	0	0	0	0	0	0
1:1033875-1034029	0	0	0	0	0	0	0	0	0	0	0	0	0	0	0	0	0	0	0	0	0	0	0	0	0	0	0	0	0	0	0	0	0	0	0	0	0	0	0	0	0	0	0	0	0	0	0	0	0
1:10340715-10341100	0	0	0	0	0	0	0	0	0	0	0	0	0	0	0	0	0	0	0	0	0	0	0	0	0	0	0	0	0	0	0	0	0	0	0	0	0	0	0	0	0	0	0	0	0	0	0	0	0
1:10351505-10351795	0	0	0	2	0	0	0	2	0	0	1	0	0	0	0	1	0	0	0	0	0	0	0	0	0	0	0	0	0	0	0	0	0	0	0	1	4	0	0	0	0	0	0	1	0	0	0	0	0
1:10351519-10351797	0	0	0	0	0	0	0	0	0	0	0	0	0	0	0	0	0	0	0	0	0	0	0	0	0	0	0	0	0	0	0	0	0	0	0	0	0	0	0	0	0	1	0	0	0	0	0	0	0
1:10372092-10372448	0	0	0	0	0	0	0	0	0	0	0	0	0	0	0	0	0	0	0	0	0	0	0	0	0	0	0	1	0	0	0	0	0	0	0	0	0	0	0	0	0	0	0	0	0	0	0	0	0
1:10372358-10373284	0	0	0	0	0	0	0	0	0	0	0	0	0	0	0	0	0	0	0	0	0	0	0	0	0	0	0	0	0	0	0	2	0	0	0	0	0	0	0	0	0	0	0	0	0	0	0	0	0
1:10372358-10376086	0	0	0	0	0	0	1	0	0	0	0	0	0	0	0	0	0	0	0	0	0	0	0	0	0	0	0	0	0	0	0	0	0	0	0	0	0	0	0	0	0	0	0	0	0	0	0	0	0
1:10372594-10372840	0	0	0	0	0	0	0	0	0	0	1	0	0	0	0	0	0	0	0	0	0	0	0	0	1	0	0	0	0	0	0	0	0	0	0	0	0	0	0	0	0	0	0	0	1	0	0	0	0
1:10372594-10376324	0	0	0	0	0	0	0	0	0	0	0	0	0	0	0	0	2	0	0	0	0	0	0	0	0	0	0	0	0	0	0	0	0	0	0	0	0	0	0	0	0	0	0	0	0	0	1	0	0
1:10372602-10372797	0	0	0	0	0	0	0	0	0	0	0	0	0	0	0	0	0	0	0	0	0	0	0	0	0	0	0	0	0	0	0	0	0	0	0	0	0	0	0	0	0	0	0	0	0	0	0	0	0
1:10372781-10373147	0	0	0	0	0	0	0	0	0	0	0	0	0	0	0	0	0	0	0	0	0	0	0	0	0	0	0	0	0	0	0	0	0	0	1	0	0	0	0	0	0	0	0	0	0	0	0	0	0
1:10373028-10373284	0	0	0	0	0	0	0	0	0	0	0	0	0	2	0	0	0	0	0	0	0	0	0	0	0	0	0	0	0	0	0	0	0	0	0	0	0	0	0	0	0	0	0	0	0	0	0	0	0
1:1037530-1037746	0	0	0	0	0	0	0	0	0	0	0	0	0	0	0	0	0	0	0	0	0	0	0	0	0	0	0	0	0	0	0	0	0	0	0	0	0	0	0	0	0	0	0	0	0	0	0	0	0
1:10375828-10376086	0	0	0	0	0	0	0	0	0	0	0	0	0	0	0	0	0	0	0	0	0	0	0	0	0	0	0	0	0	0	0	0	0	0	0	0	0	0	0	1	0	0	0	0	0	0	0	0	0
1:10375828-10376324	0	0	0	0	0	0	0	0	0	0	0	0	0	0	0	0	0	0	0	0	0	0	0	0	0	0	0	0	0	0	0	0	0	0	0	0	0	0	1	0	0	0	0	0	0	0	0	0	0
1:10375968-10376328	0	0	0	0	0	0	0	0	0	0	0	0	0	0	0	0	0	0	0	0	0	0	0	0	0	0	0	0	0	0	0	0	0	0	0	0	0	0	0	0	0	0	0	0	0	0	0	0	0
1:10376199-10377398	0	0	0	0	0	0	0	0	0	0	0	0	0	0	0	0	0	0	0	0	0	0	0	0	0	0	0	0	0	0	0	0	0	0	0	0	0	0	0	0	0	0	0	0	0	0	0	0	0
1:10376242-10376527	0	0	0	0	0	0	0	0	0	0	0	0	0	0	0	0	0	0	0	0	0	0	0	0	0	0	0	0	0	0	0	0	0	0	0	0	0	0	0	0	0	0	0	0	0	0	0	0	0
1:10376428-10376674	0	0	0	0	0	0	0	0	0	0	0	0	0	0	0	0	0	0	0	0	0	0	0	0	0	0	0	0	0	0	0	0	0	0	0	0	0	0	0	0	0	0	0	0	0	0	0	0	0
1:10376486-10376674	0	0	0	0	0	0	0	0	0	0	0	1	0	0	0	0	0	0	0	0	0	0	0	0	0	0	0	0	0	0	0	0	0	0	0	0	0	0	0	0	0	0	0	0	0	0	0	0	0
1:10376584-10377289	0	0	0	0	0	0	0	0	0	0	0	0	0	0	0	0	0	0	0	0	0	0	0	0	0	0	0	0	0	0	0	0	0	0	0	0	0	0	0	0	0	0	0	0	0	0	0	0	0
1:10377337-10377574	0	0	0	0	0	0	0	0	0	0	0	0	0	0	0	0	0	0	0	0	0	0	0	0	0	0	0	0	0	0	0	0	0	0	0	0	0	0	0	0	0	0	0	0	0	0	0	0	0
1:10379724-10379870	0	0	0	0	0	0	0	0	0	0	0	0	0	0	0	0	0	0	0	0	0	0	0	0	0	0	0	0	0	0	0	0	0	0	0	0	0	0	0	0	0	0	0	0	0	0	0	0	0
1:10380259-10380595	0	0	0	0	0	0	0	0	0	0	0	0	1	0	0	0	0	0	0	0	0	0	0	0	0	0	0	0	0	0	0	0	0	0	0	0	0	0	0	0	0	0	0	0	0	0	0	0	0
1:10380955-10381194	0	0	0	0	0	0	0	0	0	0	0	0	0	0	0	0	0	0	0	0	0	0	0	0	0	0	0	0	0	0	0	0	0	0	0	0	0	0	0	0	0	0	0	0	0	0	0	0	0
1:10381458-10381573	0	0	0	0	0	0	0	0	0	0	0	0	0	0	0	0	0	0	0	0	0	0	0	0	0	0	0	0	0	0	0	0	0	0	0	0	0	0	0	0	0	0	0	0	1	0	0	0	0
1:10381708-10381855	0	0	0	0	0	0	0	0	0	0	0	0	0	0	0	0	0	0	0	0	0	0	0	0	0	0	0	0	0	0	0	0	0	0	0	0	0	0	0	0	0	0	0	0	0	0	0	0	0
1:1038518-1039085	0	0	0	0	0	0	0	0	0	0	0	0	0	0	0	0	0	0	0	0	0	0	0	0	0	0	0	0	0	0	0	0	0	0	0	0	0	0	0	0	2	0	0	0	0	0	1	0	2
1:10386420-10386923	0	0	0	0	0	0	0	0	0	0	0	0	0	0	0	0	0	0	0	0	0	0	0	0	0	0	0	0	0	0	0	0	0	0	0	0	0	0	0	0	0	0	0	0	2	0	0	0	0
1:10388494-10388600	0	0	0	0	1	0	0	0	0	0	0	0	0	0	0	0	0	0	1	0	0	0	0	0	0	0	0	0	0	0	0	0	0	0	0	0	2	0	0	0	0	0	0	0	0	0	0	0	0
1:10390099-10394535	0	0	0	0	0	0	0	0	0	0	0	2	0	0	0	1	0	0	0	0	0	0	0	0	0	0	0	0	0	0	0	0	0	0	0	0	0	0	0	0	0	0	0	0	0	0	1	0	0
1:10390924-10391059	0	0	0	0	0	0	0	0	1	0	0	0	0	0	0	0	0	0	0	0	0	0	0	0	0	0	0	0	0	0	0	0	0	0	0	0	0	0	0	0	0	0	0	0	0	0	0	0	0
1:10390924-10391497	0	0	0	0	0	0	0	0	0	0	0	0	0	0	0	0	0	0	0	0	0	0	0	0	0	0	0	0	0	0	0	0	0	0	0	0	0	0	0	0	0	0	0	0	0	0	0	0	0
1:10390924-10395363	0	0	0	0	1	1	0	0	0	0	0	0	0	0	0	0	1	0	0	0	0	0	0	0	0	0	0	0	0	0	0	0	0	0	0	0	0	1	0	0	0	0	0	0	0	0	0	0	0
1:10392062-10396643	0	0	0	0	0	0	0	0	0	0	0	0	0	0	0	0	0	0	0	1	0	0	0	0	0	0	0	0	0	0	0	0	0	0	0	0	0	0	0	0	0	0	0	0	0	0	0	0	0
1:10393728-28991355	0	0	0	0	0	0	0	0	0	0	0	0	0	0	0	0	0	0	0	0	0	0	0	0	0	0	0	0	0	0	0	0	0	0	0	0	0	0	0	0	0	0	0	0	0	0	0	0	0
1:10395956-10396152	0	0	0	0	0	0	0	0	0	0	0	0	0	0	0	0	0	0	0	0	0	0	0	0	0	0	0	0	0	0	0	0	0	0	0	0	0	0	0	0	0	0	0	0	0	0	0	0	0
1:10395956-10396643	0	0	0	0	0	0	0	0	0	0	0	0	0	0	0	0	0	0	0	0	0	0	0	0	0	0	0	0	0	0	0	0	0	0	0	0	0	0	0	0	0	0	0	0	0	2	0	0	0
1:10398220-10398562	0	0	0	0	0	0	0	0	0	0	0	0	0	0	0	0	0	0	0	0	0	0	0	0	0	0	0	0	0	0	0	0	0	0	0	0	0	0	0	0	0	0	0	0	0	0	0	0	0
1:10398220-10398745	0	0	0	0	0	0	0	0	0	0	0	0	0	0	0	0	0	0	1	0	0	0	0	0	0	0	0	0	0	0	0	0	0	0	0	0	0	0	0	0	0	0	0	0	0	0	0	0	0
1:10401360-10408395	1	2	0	3	0	0	0	0	0	0	0	4	0	1	3	0	1	2	1	0	1	1	0	1	3	1	2	2	3	4	0	0	0	1	3	1	0	5	0	0	5	2	1	0	1	2	1	0	5
1:10402159-10409222	0	0	0	0	0	0	0	0	0	0	0	0	0	0	0	0	0	0	0	0	0	0	0	0	0	0	0	0	0	0	0	0	0	1	0	0	0	0	0	0	1	0	0	0	0	0	0	0	0
1:10402511-10409579	0	0	0	0	0	0	0	0	0	0	0	0	0	0	0	0	0	0	0	0	0	0	0	0	0	0	0	0	0	0	0	0	0	0	0	1	0	0	0	0	0	0	0	0	0	0	0	0	0
1:10405468-10405646	0	0	0	1	0	0	0	0	0	0	0	0	0	0	0	0	0	0	0	0	0	0	0	0	0	0	0	0	0	0	0	0	0	0	0	0	0	0	0	0	0	0	0	0	0	0	0	0	0
1:1040873-1042346	0	0	0	0	0	0	0	0	0	0	0	0	0	0	0	0	0	0	0	0	0	0	0	0	0	0	0	0	0	0	0	0	0	0	0	0	0	0	0	0	0	0	0	0	0	0	0	0	0
1:10415669-10415816	0	0	0	0	0	0	0	0	0	0	0	0	0	0	0	0	0	0	0	0	0	0	0	0	0	0	0	0	0	0	0	0	0	1	0	0	0	0	0	0	0	0	0	0	0	0	0	0	0
1:10416278-10416411	0	0	0	0	0	0	0	0	0	0	0	0	0	0	0	0	0	0	0	0	0	0	0	0	0	0	2	0	0	0	0	0	0	0	0	0	0	0	0	0	0	0	0	0	0	0	0	0	0
1:10417061-10418179	0	0	0	0	0	0	0	0	0	0	0	0	0	0	0	0	0	0	0	0	0	0	0	0	0	0	0	0	0	0	0	0	0	0	0	0	0	0	0	0	0	1	0	0	0	0	0	0	0
1:10417532-10418179	0	0	0	0	0	0	0	0	0	0	0	0	0	0	0	0	0	0	0	0	0	0	0	0	0	0	0	0	0	0	0	0	0	0	0	0	0	0	0	0	0	0	0	0	0	0	1	0	0
1:10417926-10418179	0	0	0	0	0	0	0	0	0	0	0	0	0	0	0	0	0	0	0	0	0	0	0	0	0	0	0	0	0	0	0	0	0	0	0	0	0	0	1	0	0	0	0	0	0	0	0	0	0
1:10427253-10427426	0	0	0	0	0	0	0	0	0	0	0	0	0	0	0	0	0	0	0	0	0	0	0	0	0	0	0	0	0	0	0	0	0	0	0	0	0	0	0	0	0	0	0	0	0	0	0	0	0
1:10428829-10429039	0	0	0	0	0	0	0	0	0	0	0	0	0	0	0	0	0	0	0	0	0	0	0	0	0	0	0	0	0	0	0	0	0	0	0	0	0	0	0	0	0	0	1	0	0	0	0	0	0
1:1042958-1043122	0	0	0	0	0	0	0	0	0	0	0	0	0	0	0	0	1	0	0	0	0	0	0	0	0	0	0	0	0	0	0	0	0	0	0	0	0	0	0	0	0	0	0	0	0	0	0	0	0
1:10430102-10430219	0	0	0	0	0	0	0	0	1	0	0	0	0	0	0	0	0	0	0	0	0	0	0	0	0	0	0	0	0	0	0	0	0	0	0	0	0	0	0	0	0	0	0	0	0	0	0	0	0
1:10430102-28366225	0	0	0	0	0	0	0	0	0	0	0	0	0	0	0	0	0	0	0	0	0	0	0	1	0	0	0	0	0	0	0	0	0	0	0	0	0	0	0	0	0	0	0	0	0	0	0	0	0
1:10430216-10430317	0	0	0	0	0	0	0	0	0	0	0	0	0	0	0	0	0	0	0	0	0	0	0	0	0	0	0	0	0	0	0	0	0	0	0	0	0	0	0	0	0	1	0	0	0	0	1	0	0
1:10431795-10431994	0	0	0	0	0	0	0	0	0	0	0	0	0	0	0	0	0	0	0	0	0	0	0	0	0	0	0	0	0	0	0	0	0	0	0	0	0	0	0	0	0	0	0	0	0	0	0	0	0
1:10433672-10433816	0	0	0	0	0	1	0	0	0	0	0	0	0	0	0	0	0	0	0	0	0	0	0	0	0	0	0	0	0	0	0	0	0	0	0	0	0	0	0	0	0	0	0	0	0	0	0	0	0
1:10438705-10442646	0	0	0	0	0	0	0	0	0	0	0	0	0	0	0	0	0	0	0	0	0	0	0	0	0	0	0	0	0	0	0	0	0	0	0	0	0	0	0	0	0	0	0	0	0	0	0	0	0
1:10439106-10439503	0	0	0	0	0	0	0	0	0	0	0	0	0	0	0	0	0	0	0	0	0	0	0	0	0	0	0	0	0	0	0	0	0	0	0	0	0	0	0	0	0	0	0	0	0	0	0	0	0
1:10439106-10442798	6	7	9	4	3	9	5	6	2	7	4	4	3	6	5	4	1	0	2	3	1	1	6	5	5	2	5	5	7	3	4	3	6	4	4	8	4	4	4	11	10	1	3	4	2	7	5	5	2
1:10439149-10442798	0	0	0	0	0	0	0	0	0	0	0	0	0	0	0	0	0	0	0	0	0	0	0	0	0	0	0	0	0	0	0	0	0	0	0	0	0	0	0	0	0	0	0	0	0	0	0	0	0
1:10439158-10442798	0	0	0	0	0	0	0	0	0	0	0	0	0	1	0	0	0	0	0	0	0	0	0	0	0	0	0	0	0	0	0	0	0	0	0	0	0	0	0	0	0	0	0	0	0	0	0	0	0
1:10439411-10442798	0	0	0	0	0	0	0	0	0	0	0	0	0	0	0	0	0	0	0	0	0	0	0	0	0	0	0	0	0	0	0	0	0	0	0	0	0	0	0	0	0	0	0	0	0	0	0	0	0
1:10439778-10443912	0	0	0	0	0	0	0	0	0	0	0	0	0	0	0	0	0	0	0	0	0	0	1	0	0	0	0	0	0	0	0	0	0	0	0	0	0	0	0	0	0	0	0	0	0	0	0	0	0
1:10439778-10444205	0	2	4	2	1	2	0	0	0	0	2	0	2	3	3	6	3	0	0	0	0	2	2	3	3	1	3	1	2	4	1	0	5	2	2	1	4	7	2	3	4	5	0	2	2	3	2	3	2
1:10439962-10444363	5	6	8	3	3	3	1	3	2	4	5	3	4	4	3	1	2	2	0	2	5	1	2	1	2	1	4	6	3	5	0	3	1	3	3	2	5	5	3	1	9	6	1	4	4	4	3	4	3
1:10456910-10460390	0	0	0	0	0	0	0	0	0	0	0	0	0	0	0	0	0	9	0	0	0	0	0	0	0	0	0	0	0	0	0	0	0	0	0	0	0	0	0	0	0	0	0	0	0	0	9	0	0
1:10460091-10460224	0	0	0	0	0	0	0	0	0	0	0	0	0	0	0	0	0	0	0	0	0	0	0	0	0	0	0	0	0	0	0	0	0	0	0	0	0	0	0	0	0	0	0	0	0	0	0	0	0
1:10460321-10460974	0	0	0	0	0	0	0	0	0	0	0	0	0	0	0	0	0	0	0	0	0	0	0	0	0	0	0	0	0	0	0	0	0	0	0	0	0	0	0	0	1	0	0	0	0	0	0	0	0
1:10460485-10460698	0	0	0	0	0	0	0	0	0	0	0	0	2	0	0	0	0	0	0	0	0	0	0	0	0	0	0	0	0	0	0	0	0	0	0	0	0	0	0	0	0	0	0	0	0	0	0	0	0
1:10460638-10461052	0	0	0	0	0	0	0	0	0	0	0	0	0	0	0	0	0	0	0	0	0	0	0	0	0	0	0	0	0	0	0	0	0	0	0	0	0	0	0	0	0	0	0	0	0	0	0	0	0
1:10460827-10461052	0	0	0	1	0	0	0	0	0	0	0	0	0	1	0	0	0	0	0	0	0	0	0	0	0	0	0	0	0	1	0	0	0	0	0	0	0	0	0	0	0	0	0	0	0	0	0	0	0
1:10460853-10460970	0	0	2	0	0	0	0	0	0	0	0	0	0	0	0	0	0	0	0	0	0	0	0	0	0	0	0	0	0	0	0	0	0	0	0	0	0	0	0	0	0	0	0	0	0	0	0	0	0
1:10460991-10461771	0	0	0	0	0	0	0	0	0	0	0	0	0	0	0	0	0	0	0	0	0	0	0	0	0	0	0	0	0	0	0	0	0	0	0	0	0	1	0	0	0	0	0	0	0	0	0	0	0
1:10462487-10462710	0	0	0	0	0	0	0	0	0	0	0	0	0	0	0	0	0	0	0	0	0	0	0	0	0	0	0	0	0	0	0	0	0	0	0	0	0	0	0	0	0	0	0	0	0	0	0	0	0
1:10464319-10464748	0	0	0	0	0	0	0	0	0	0	0	0	0	0	0	0	0	0	0	0	0	0	0	0	0	0	0	0	0	0	0	0	0	0	0	0	0	0	0	0	0	0	0	0	0	0	0	0	0
1:10464675-10465785	0	0	0	0	0	0	0	0	0	0	0	0	0	0	0	0	0	0	0	0	0	0	0	0	0	0	0	0	0	0	0	0	0	0	0	0	0	0	0	0	0	0	0	0	0	0	0	0	0
1:10464931-10465412	0	0	0	0	0	0	0	0	0	0	0	0	0	0	0	0	0	0	0	0	0	0	0	0	0	0	0	0	0	0	0	0	0	0	0	0	0	0	0	0	0	0	0	0	1	0	0	0	0
1:10465262-10465785	0	0	0	0	0	0	0	0	0	0	0	0	0	0	0	0	0	0	0	0	0	0	0	0	0	0	0	0	0	0	0	0	0	0	0	0	0	0	0	0	0	0	0	0	0	0	0	0	0
1:10468907-10469051	0	0	0	0	2	0	0	0	0	0	0	0	0	0	0	0	0	0	0	0	0	0	0	0	0	0	0	0	0	0	0	0	0	0	0	0	0	0	0	0	0	0	0	0	0	0	0	0	0
1:10468962-10469160	0	0	0	0	0	0	0	0	0	0	0	0	0	0	0	0	0	0	0	0	0	0	0	0	0	0	0	0	0	0	0	0	0	0	0	0	0	0	0	0	0	2	0	0	0	0	0	0	0
1:10469655-10470348	0	0	0	0	0	0	0	0	0	0	0	0	0	0	0	0	0	0	0	0	0	0	0	0	0	0	0	0	0	0	0	0	0	0	0	0	0	0	0	0	0	0	0	0	0	0	0	0	0
1:10470118-10470274	0	0	0	0	0	0	0	0	0	0	0	0	0	0	0	0	0	0	0	0	0	0	0	0	0	0	0	0	0	0	0	0	0	0	0	0	0	0	0	0	0	0	0	0	0	0	0	0	0
1:10470951-10471187	0	0	0	0	0	0	0	0	0	0	1	0	0	0	0	0	0	0	0	0	0	0	0	0	0	0	0	0	0	0	0	0	0	0	0	0	0	0	0	0	0	0	0	0	0	0	0	0	0
1:10472351-10474986	0	0	0	0	0	0	0	0	0	0	0	0	0	0	0	0	0	0	0	0	0	0	0	0	0	0	0	1	0	0	0	0	0	0	0	0	0	0	0	0	0	0	0	0	0	0	0	0	0
1:10472361-10472616	0	0	0	0	0	0	0	0	0	0	0	0	0	0	0	0	0	0	0	0	0	0	0	0	0	0	0	0	0	0	0	0	0	0	0	0	0	0	0	0	0	0	0	0	0	0	1	0	0
1:10472364-10475010	0	0	0	0	0	0	1	0	0	0	1	0	0	0	0	0	0	0	1	0	0	0	0	0	0	0	1	0	0	0	0	0	0	0	0	0	0	0	1	0	0	0	1	0	0	0	1	0	0
1:10472364-20310376	0	0	0	0	0	0	0	0	0	0	0	0	0	0	0	0	0	0	0	0	0	0	0	0	0	0	0	1	0	0	0	0	0	0	0	0	0	0	0	2	0	0	0	0	0	0	0	0	0
1:10472416-10472799	0	0	0	0	0	0	0	0	0	0	0	0	0	0	0	0	0	0	0	0	0	0	0	0	0	0	0	0	0	0	0	0	0	0	0	0	0	0	0	0	0	0	0	0	0	0	0	0	0
1:10472461-10472634	0	0	0	0	0	0	0	0	0	0	0	0	0	0	0	0	0	0	0	0	0	0	0	0	0	0	0	0	0	0	0	0	0	0	0	0	0	0	0	0	0	0	0	0	0	0	0	0	0
1:10472461-10472655	0	0	0	0	0	0	0	0	0	0	0	0	0	0	0	0	0	0	0	0	0	0	0	0	0	0	0	0	0	0	0	0	0	0	0	0	0	0	0	0	0	0	0	0	0	0	0	0	0
1:10472473-10475163	0	0	0	0	0	0	0	0	0	0	0	0	0	0	0	0	0	0	0	0	0	0	0	0	0	0	0	0	0	0	0	0	0	0	0	0	0	0	0	0	0	0	0	0	2	0	0	0	0
1:10472517-10475163	0	1	0	0	0	0	0	0	0	0	0	0	0	0	0	0	0	0	0	0	0	0	0	0	0	0	0	0	0	0	0	0	0	0	0	0	0	0	0	0	0	0	0	0	0	0	0	0	0
1:10472569-10472884	0	0	0	0	0	0	0	0	0	0	0	0	0	0	0	0	0	0	0	0	0	0	0	0	0	0	0	0	0	0	0	0	0	0	0	0	0	0	0	0	1	0	0	0	0	0	0	0	0
1:10472610-10472726	0	0	0	0	0	0	0	0	1	0	0	0	0	1	0	0	0	0	0	0	0	0	0	0	0	0	0	0	0	0	0	0	0	0	0	0	0	0	0	0	0	0	0	0	0	0	0	0	0
1:10472610-10475250	0	0	0	0	0	0	0	0	0	0	0	0	0	0	0	0	0	0	0	0	0	0	0	0	0	0	0	0	0	0	0	0	0	0	0	0	0	0	0	0	1	0	0	0	0	0	0	0	0
1:10472610-10475372	0	0	0	0	0	0	0	0	1	0	0	0	0	0	0	0	0	0	0	0	0	0	0	0	0	0	0	0	0	0	0	0	0	0	0	0	0	0	0	0	0	0	0	0	0	0	0	0	0
1:10472617-10472735	0	0	0	0	0	0	0	0	0	0	0	0	0	0	0	0	0	0	0	0	0	0	0	0	0	0	0	0	0	0	0	0	0	0	0	0	0	0	0	0	4	0	0	0	0	0	0	0	0
1:10472679-10472880	0	0	0	0	0	0	0	0	0	0	0	0	0	0	0	0	0	0	0	0	0	0	0	0	0	0	0	0	0	0	0	0	0	0	0	0	0	0	0	0	0	0	0	0	0	0	0	0	0
1:10472733-10472948	0	0	0	0	0	0	0	0	0	0	0	0	0	0	0	0	0	0	0	0	0	0	0	0	0	0	0	0	0	0	0	0	0	0	0	0	0	0	0	0	0	0	0	0	0	0	0	0	0
1:10472735-10473003	0	0	0	1	0	0	0	0	0	0	0	0	0	0	0	0	0	0	0	0	0	0	0	0	0	0	0	0	0	0	0	0	0	0	0	0	0	0	0	0	0	0	0	0	0	1	0	0	0
1:10472735-10473257	0	0	0	0	0	0	0	0	0	0	0	0	0	0	0	0	0	0	0	0	0	0	0	0	0	0	0	0	0	2	0	0	0	0	0	0	0	0	0	0	0	0	0	0	0	0	0	0	0
1:10472735-10473259	0	0	0	0	0	0	0	0	0	0	0	0	0	0	0	0	0	0	0	0	0	0	0	0	0	0	0	0	0	0	0	0	0	0	0	0	0	0	0	0	0	0	0	0	0	0	0	0	0
1:10472751-10472876	0	0	0	0	0	0	0	0	0	0	0	0	0	0	0	0	0	0	0	0	0	0	0	0	0	0	0	0	0	0	0	0	0	0	0	0	0	0	0	0	0	0	0	0	0	0	0	0	0
1:10472756-10473012	0	0	0	0	0	0	0	0	0	0	0	0	0	0	0	0	0	0	0	0	0	0	0	0	0	0	0	0	0	0	0	0	0	0	1	0	0	0	0	0	0	0	0	0	0	0	0	0	0
1:10472783-10472940	0	0	0	0	0	0	0	0	0	0	0	0	0	0	0	0	0	0	0	0	0	0	0	0	0	0	0	0	0	0	0	0	0	0	0	0	0	0	0	0	0	0	0	0	0	0	0	2	0
1:10472798-10473039	0	0	1	0	0	0	0	0	0	0	0	0	0	0	0	0	0	0	0	0	0	0	0	0	0	0	0	0	0	0	0	0	0	0	0	0	0	0	0	0	0	0	0	0	0	0	0	0	0
1:10472817-10473034	0	0	0	0	0	0	0	0	0	0	0	0	0	0	0	0	0	0	0	0	0	0	0	0	0	0	0	0	0	0	0	0	0	0	0	0	0	0	0	0	0	0	0	0	0	0	0	0	0
1:10472833-10473001	0	0	0	0	0	0	0	0	0	0	1	0	0	0	0	0	0	0	0	0	0	0	0	0	0	0	0	0	0	0	0	0	0	0	0	0	0	0	0	0	0	0	0	0	0	0	0	0	0
1:10472935-10475581	0	2	0	0	0	0	0	0	0	0	0	0	0	0	0	0	0	0	0	0	0	0	0	0	0	0	0	0	0	0	0	0	0	0	0	0	0	0	0	0	0	0	0	0	0	0	0	0	0
1:10473189-10475835	0	0	0	0	0	0	0	0	0	0	0	0	0	0	0	0	0	0	0	0	0	0	0	0	0	0	0	1	0	0	0	0	0	0	0	0	0	0	0	0	0	0	0	0	0	0	0	0	0
1:10473252-21916952	0	0	0	0	0	0	0	0	0	0	0	0	0	0	0	0	0	0	0	0	0	0	0	0	0	0	0	0	0	0	0	0	0	0	0	0	0	0	0	0	0	0	0	0	0	0	0	0	0
1:10475006-10475897	0	0	0	0	0	0	0	0	0	0	0	0	0	0	0	0	0	0	0	0	0	0	0	0	0	0	0	0	0	0	0	0	0	0	0	0	0	0	0	0	0	0	0	0	0	0	0	0	0
1:10475080-10475280	0	0	0	0	0	0	0	0	0	0	0	0	0	0	0	0	0	0	0	0	0	0	0	0	0	0	0	0	0	0	0	0	0	0	0	0	0	0	0	0	0	0	0	0	0	0	0	0	0
1:10475092-10475372	0	0	0	0	0	0	0	0	0	0	0	0	1	0	0	0	0	0	0	0	0	0	0	0	0	0	0	0	0	0	0	0	0	0	0	0	0	0	0	0	0	0	0	0	0	0	0	0	0
1:10475183-10475481	0	0	0	0	0	0	0	0	0	0	0	0	0	0	0	0	0	0	0	0	0	0	0	0	0	0	0	0	0	0	0	0	0	0	0	0	0	0	0	0	0	0	0	0	0	0	0	0	0
1:10475224-10478799	0	0	0	0	0	0	0	0	0	0	0	0	0	0	0	0	0	0	0	0	0	0	0	0	0	0	0	0	0	0	0	0	0	0	0	0	0	0	0	0	0	0	0	0	0	0	0	0	0
1:10475256-10475372	0	2	0	0	0	1	1	2	0	0	0	0	0	0	0	0	0	0	0	0	0	0	1	0	3	2	0	0	0	2	0	0	0	0	0	0	0	2	1	0	0	0	0	1	0	2	0	4	1
1:10475256-10475493	0	0	0	0	0	0	0	0	0	0	0	0	0	0	0	0	0	0	0	0	0	0	0	0	0	0	0	0	0	0	0	0	0	0	0	0	0	0	0	0	0	0	0	0	0	0	0	0	0
1:10475272-10475430	0	0	0	0	0	0	0	0	0	0	0	0	0	0	0	0	0	0	0	0	0	0	0	0	0	0	0	2	0	0	0	0	0	0	0	0	0	0	0	0	0	0	0	0	0	0	0	0	0
1:10475272-10475526	0	0	0	0	0	0	0	0	0	0	0	0	0	0	0	0	0	0	0	0	0	0	0	0	0	0	0	0	0	0	0	0	0	0	0	0	0	0	0	0	0	0	0	0	0	0	0	0	0
1:10475288-10475454	0	0	0	0	0	0	0	0	0	0	0	0	0	0	0	0	0	0	0	0	0	0	0	0	0	0	0	0	0	0	0	0	0	0	0	0	0	0	0	0	0	0	0	0	0	0	0	0	0
1:10475364-10475558	0	0	0	0	0	0	0	0	0	0	0	0	0	0	0	0	0	0	0	0	0	0	0	0	0	0	0	0	0	0	0	0	0	0	0	0	0	0	0	0	0	0	0	0	0	0	0	0	0
1:10475436-10475663	0	0	0	0	0	0	0	0	0	0	0	0	0	0	0	0	0	0	0	0	0	0	1	0	0	0	0	0	0	0	0	0	0	0	0	0	0	0	0	0	0	0	0	0	0	0	0	0	0
1:10475455-10475649	0	0	0	0	0	0	0	0	0	0	0	0	0	0	0	0	0	0	0	0	0	0	0	0	0	0	0	0	0	0	0	0	0	0	0	0	0	0	0	0	0	0	0	0	0	0	0	0	0
1:10475463-10475586	0	0	0	0	0	0	0	0	0	0	0	0	0	0	0	0	0	0	0	0	0	0	0	0	0	0	0	0	0	0	0	0	0	0	0	0	0	0	0	0	0	0	0	0	0	0	0	0	0
1:10475463-10475647	0	0	0	0	0	0	0	0	0	0	0	0	0	0	0	0	0	0	0	0	0	0	0	0	0	0	0	0	0	0	0	0	0	0	0	0	0	0	0	0	0	0	0	0	0	0	0	0	0
1:10475523-10475689	0	0	0	0	0	0	0	0	0	0	0	0	0	0	0	0	0	0	0	0	0	0	0	0	0	0	0	0	0	0	0	0	0	0	0	0	0	0	1	0	0	0	0	0	0	0	0	0	0
1:10475557-10475835	0	0	0	0	0	0	0	0	0	0	0	0	0	0	0	0	0	0	0	0	0	0	0	0	0	0	0	0	0	0	0	0	0	0	0	0	0	0	0	0	0	0	0	0	0	0	0	0	0
1:10475601-10475718	0	0	0	0	0	0	0	0	0	0	0	0	0	0	0	0	0	0	0	0	0	0	0	0	0	0	0	0	0	0	0	0	0	0	0	0	0	0	0	0	0	0	0	0	0	0	0	0	0
1:10475601-10475906	0	0	0	0	0	0	0	0	0	0	0	0	0	0	0	0	0	0	0	0	0	0	0	0	0	0	0	0	0	0	0	0	0	0	0	0	0	0	0	0	0	0	0	0	0	0	0	0	0
1:10478003-10478255	0	0	0	0	0	0	0	0	0	0	0	0	0	0	0	0	0	0	0	0	0	0	0	0	0	0	0	0	0	0	0	0	0	0	0	0	0	0	0	0	0	0	0	0	0	0	0	2	0
1:10478003-10478329	0	0	1	0	0	0	0	0	0	0	0	0	0	0	0	0	0	0	0	0	0	0	0	0	0	0	0	0	0	0	0	0	0	0	0	0	0	0	0	0	0	0	0	0	0	0	0	0	0
1:10478003-10478391	0	0	0	0	0	0	0	0	0	0	0	0	0	0	0	0	0	0	0	0	0	0	0	0	0	0	2	0	0	0	0	0	0	0	0	0	0	0	0	0	0	0	0	0	0	0	0	0	0
1:10478003-10478400	0	0	0	0	0	0	0	0	0	0	0	0	0	0	0	0	0	0	0	0	0	0	0	0	0	0	0	0	0	0	0	0	1	0	0	0	0	0	0	0	0	0	0	0	0	0	0	0	0
1:10478003-10478507	0	0	0	0	0	0	0	0	0	0	0	0	0	0	0	0	0	0	0	0	0	0	0	0	0	0	0	0	0	0	0	0	0	0	0	0	0	0	0	0	0	0	0	0	0	0	0	1	0
1:10478003-10478591	0	0	0	0	0	0	0	0	0	0	0	0	0	0	0	0	0	0	0	0	0	0	0	0	0	0	0	0	0	0	0	0	0	0	0	0	0	0	0	0	0	0	0	0	0	0	0	0	0
1:10478003-10478695	0	0	0	0	0	0	0	0	0	0	0	0	0	0	1	0	0	0	1	0	0	0	0	0	0	0	0	0	0	0	0	0	0	0	0	0	0	0	0	0	0	0	0	0	0	0	0	0	0
1:10478003-10478896	0	0	0	0	0	0	0	0	0	0	0	0	0	1	0	0	0	0	0	0	0	0	0	0	0	0	0	0	0	0	0	0	0	0	0	0	0	0	0	0	0	0	0	0	0	0	0	0	0
1:10478003-10478903	0	0	0	0	0	0	0	0	0	0	0	0	0	0	0	0	0	0	0	0	0	0	0	0	0	0	0	0	0	0	0	0	0	0	0	0	0	0	0	0	0	0	0	0	0	0	0	0	0
1:10478006-10478227	0	0	0	0	0	0	0	0	0	0	1	0	0	0	0	0	0	0	0	0	0	0	0	0	0	0	0	0	0	0	0	0	0	0	0	0	0	0	0	0	0	0	0	0	0	0	0	0	0
1:10478006-10478255	0	0	0	0	0	0	0	0	0	0	0	0	0	0	0	0	0	0	0	0	0	0	0	0	0	0	0	0	0	0	0	0	0	0	0	0	0	0	0	0	0	0	0	0	0	0	0	0	0
1:10478006-10478257	0	0	0	0	0	0	0	0	0	0	0	0	0	0	0	0	0	0	0	0	0	0	0	0	0	0	0	0	0	0	0	0	0	0	0	0	0	0	0	0	2	0	0	0	0	0	0	0	0
1:10478006-10478329	0	0	0	0	0	0	1	0	0	0	0	0	0	0	0	0	0	0	0	0	0	0	0	0	0	0	0	0	0	0	0	0	0	0	0	0	0	0	0	0	0	0	0	0	0	0	0	0	0
1:10478006-10478361	0	0	0	0	0	0	0	0	0	0	0	0	0	0	0	0	0	0	0	0	0	0	0	0	0	0	0	0	0	0	0	0	0	0	0	0	0	0	0	0	0	0	0	0	0	0	0	0	0
1:10478006-10478400	0	1	0	0	0	0	0	0	0	0	0	0	0	0	0	0	0	0	0	0	0	0	0	0	0	0	0	0	0	0	0	0	0	0	0	0	0	0	0	0	0	0	0	0	0	0	0	0	0
1:10478006-10478421	0	0	0	0	0	0	0	0	0	0	0	0	0	0	0	0	0	0	0	0	0	0	0	0	0	0	0	0	0	0	0	0	0	1	0	0	0	0	0	0	0	0	0	0	0	0	0	0	0
1:10478006-10478483	0	0	0	0	0	0	0	0	0	0	0	0	0	0	0	0	0	0	0	0	0	0	0	0	0	0	0	0	0	0	0	0	0	0	0	0	0	0	0	0	0	0	0	0	0	0	0	0	0
1:10478006-10478499	0	0	0	0	0	0	0	0	0	0	0	0	0	0	0	0	0	0	0	0	0	0	0	0	0	0	0	0	0	0	0	0	0	1	0	0	0	0	0	0	0	0	0	0	0	0	0	0	0
1:10478006-10478591	0	0	0	0	0	0	0	0	0	0	0	0	0	0	0	0	0	0	0	0	0	0	0	0	0	0	0	0	0	0	0	0	0	0	0	0	0	0	0	0	0	0	0	0	0	0	1	0	0
1:10478006-10478654	0	0	0	0	0	0	0	0	0	0	0	0	0	0	0	0	0	0	0	0	0	0	0	0	0	0	0	0	0	0	0	0	0	0	0	0	0	0	0	0	0	0	0	0	0	0	0	0	0
1:10478006-10478674	0	2	0	0	0	0	0	0	0	0	0	0	0	0	0	0	0	0	0	0	0	0	0	0	0	0	0	0	0	0	0	0	0	0	0	0	0	0	0	0	0	0	0	0	0	0	0	0	0
1:10478006-10478715	0	0	0	0	0	0	0	0	0	0	0	0	0	0	0	0	0	0	0	0	0	0	0	0	0	0	0	0	0	0	0	0	0	0	0	0	0	0	0	0	0	0	0	0	0	0	0	0	0
1:10478006-10478734	0	0	0	0	0	0	0	0	0	0	0	0	0	0	0	0	0	0	0	0	0	0	0	0	0	0	0	0	0	0	0	0	1	0	0	0	0	0	0	0	0	0	0	0	0	0	0	0	0
1:10478006-10478855	0	0	0	0	0	0	0	0	0	0	0	0	0	0	0	0	0	0	0	0	0	0	0	0	0	0	0	0	0	0	0	0	0	1	0	0	0	0	0	0	0	0	0	0	0	0	0	0	0
1:10478006-10478908	0	0	0	0	0	0	0	0	0	0	0	0	0	0	0	0	0	0	0	0	0	0	0	0	0	0	0	0	0	0	0	0	0	0	0	0	0	0	0	0	0	0	0	0	0	0	0	0	0
1:10478039-10478322	0	0	0	0	0	0	0	0	0	0	0	0	0	0	0	0	0	0	0	0	0	0	0	0	0	0	0	0	0	0	0	0	0	0	0	0	0	0	0	0	0	0	0	0	0	0	0	0	0
1:10478039-10478400	0	0	0	0	0	0	0	0	0	0	0	0	0	0	0	0	0	1	0	0	0	0	0	0	0	0	0	0	0	0	0	0	0	0	0	0	0	0	0	0	0	0	0	0	0	0	0	1	0
1:10478046-10478329	0	0	0	0	0	0	0	0	0	0	0	0	0	0	0	0	0	0	0	0	0	0	0	0	0	0	0	0	0	0	0	0	0	0	0	0	0	0	0	0	0	0	0	0	0	0	0	0	0
1:10478046-23955161	0	0	0	0	0	0	0	0	0	0	0	0	0	0	0	0	0	0	0	0	0	0	0	0	0	0	0	0	0	0	0	0	0	0	0	0	0	0	0	0	0	1	0	0	0	0	0	0	0
1:10478058-10478483	0	0	0	0	0	0	0	0	0	0	0	0	0	0	0	0	0	0	0	0	0	0	0	0	0	0	0	0	0	0	0	0	0	0	0	0	0	0	0	0	0	0	0	0	0	0	0	0	0
1:10478061-10478182	0	0	0	0	0	0	0	0	0	0	0	0	0	0	0	0	0	0	0	0	0	0	0	0	0	0	0	0	0	0	0	0	0	0	0	0	0	0	0	0	0	0	0	0	0	0	0	0	0
1:10478061-10478300	0	0	0	0	0	0	0	0	0	0	0	0	0	0	0	0	0	0	0	0	0	0	0	0	0	0	0	0	0	0	0	0	0	0	0	0	0	0	0	0	0	0	0	0	0	0	0	0	0
1:10478061-10478329	0	0	0	0	0	1	0	0	0	0	0	0	0	0	0	0	0	0	0	0	0	0	0	0	0	0	0	0	0	0	0	0	0	0	0	0	0	0	0	0	0	0	0	0	0	0	0	0	0
1:10478061-10478405	0	0	0	0	0	0	0	0	0	0	1	0	0	0	0	0	0	0	0	0	0	0	0	0	0	0	0	0	0	0	0	0	0	0	0	0	0	0	0	0	0	0	0	0	0	0	0	0	0
1:10478061-10478591	0	0	0	0	0	0	0	0	0	0	0	0	0	0	0	0	0	0	0	0	0	0	0	0	0	0	0	0	0	0	0	0	0	0	0	0	0	0	0	0	0	0	0	0	0	0	0	0	0
1:10478061-10478908	1	0	0	0	0	0	0	0	0	0	0	0	0	0	0	0	0	0	0	0	0	0	0	0	0	0	0	0	0	0	0	0	0	0	0	0	0	0	0	0	0	0	0	0	0	0	0	0	0
1:10478066-10478255	0	0	0	0	0	0	0	0	0	0	0	0	0	0	0	0	0	0	0	0	0	0	0	0	0	0	0	0	0	0	0	0	0	0	0	0	0	0	0	0	0	0	0	0	0	0	0	1	0
1:10478084-10478411	0	0	0	0	0	0	0	0	0	0	0	0	0	0	0	0	0	0	0	0	0	0	0	0	0	0	0	0	0	0	0	0	0	0	0	0	0	0	0	0	0	0	0	0	0	0	0	0	0
1:10478149-10478668	0	0	0	0	0	0	0	0	0	0	0	0	0	0	0	0	0	0	0	0	0	0	0	0	0	0	0	0	0	0	0	0	0	0	0	0	0	0	0	0	1	0	0	0	0	0	0	0	0
1:10478159-10478288	0	0	0	0	0	0	0	0	0	0	0	0	0	0	0	0	0	0	0	0	0	0	0	0	0	0	0	0	0	0	0	0	0	0	0	0	0	0	0	0	0	0	0	0	0	0	0	0	0
1:10478171-10478300	0	0	0	0	0	0	0	0	0	0	0	0	0	0	0	0	0	0	0	0	0	0	0	0	0	0	0	0	0	0	0	0	0	0	0	0	0	0	0	0	0	0	0	0	0	0	0	0	0
1:10478177-25049278	0	0	0	0	0	0	0	0	0	0	0	0	0	0	0	0	0	0	0	0	0	0	0	1	0	0	0	0	0	0	0	0	0	0	0	0	0	0	0	0	0	0	0	0	0	0	0	0	0
1:10478181-10478457	0	0	0	0	0	0	0	0	0	0	0	0	0	0	0	0	0	0	0	0	0	0	0	0	0	0	0	0	1	0	0	0	0	0	0	0	0	0	0	0	0	0	0	0	0	0	0	0	0
1:10478193-10478356	0	0	0	0	0	0	0	0	0	0	0	0	0	0	0	0	0	0	0	0	0	0	0	0	0	0	0	0	0	0	0	0	0	0	0	0	0	0	0	0	0	0	0	0	0	0	0	0	0
1:10478193-10478462	0	0	0	0	0	0	0	0	0	1	0	0	0	0	0	0	0	0	0	0	0	0	0	0	0	0	0	0	0	0	0	0	0	0	0	0	0	0	0	0	0	0	0	0	0	0	0	0	0
1:10478223-10478405	0	0	0	0	0	0	0	0	0	0	0	0	0	0	0	0	1	0	0	0	0	0	0	0	0	0	0	0	0	0	0	0	0	0	0	0	0	0	0	0	0	0	0	0	0	0	0	0	0
1:10478223-10478411	0	0	0	0	0	0	0	0	0	0	0	0	0	0	0	0	0	0	0	0	0	0	0	0	0	0	0	0	0	0	0	0	0	0	0	0	0	0	0	1	0	0	0	0	0	0	0	0	0
1:10478241-10478356	0	0	0	0	0	0	0	0	0	0	0	0	0	0	0	0	0	0	0	0	2	0	0	0	0	0	0	0	0	0	0	0	0	0	0	0	0	0	0	0	0	0	0	0	0	0	0	0	0
1:10478244-10478391	1	0	0	0	0	0	0	0	0	0	0	0	0	0	0	0	0	0	0	0	0	0	0	0	0	0	0	0	0	0	0	0	0	0	0	0	0	0	0	0	0	0	0	0	0	0	0	0	0
1:10478244-10478411	0	0	0	0	0	0	0	0	0	0	0	0	0	0	0	0	0	0	0	0	0	0	0	0	0	0	0	0	0	0	0	0	0	0	0	0	0	0	0	0	0	0	0	0	0	0	0	0	0
1:10478244-10478522	0	0	0	0	0	0	0	0	0	0	0	0	0	0	0	1	0	0	0	0	0	0	0	0	0	0	0	0	0	0	0	0	0	0	0	0	0	0	0	0	0	0	0	0	0	0	0	0	0
1:10478269-10478405	0	0	0	0	0	0	0	0	0	0	0	0	0	0	0	0	0	2	0	0	0	0	0	0	0	0	0	0	0	0	0	0	0	0	0	0	0	0	0	0	0	0	0	0	0	0	0	0	0
1:10478269-10478411	0	0	0	0	0	0	0	0	0	0	0	0	0	0	0	0	0	0	0	0	0	0	0	0	0	0	0	0	0	0	0	0	0	0	0	0	0	0	0	0	0	0	0	0	0	0	0	0	0
1:10478273-10478439	0	0	0	0	0	0	0	0	0	0	0	0	0	0	0	0	0	0	0	0	0	0	0	0	0	0	0	0	0	0	0	0	0	0	0	0	0	0	0	0	0	0	0	0	0	0	0	0	0
1:10478273-10478473	0	0	0	0	0	0	0	1	0	0	0	0	0	0	0	0	0	0	0	0	0	0	0	0	0	0	0	0	0	0	0	0	0	0	0	0	0	0	0	0	0	0	0	0	0	0	0	0	0
1:10478277-10478400	0	0	0	0	0	0	0	0	0	0	0	0	0	0	0	0	0	0	0	0	0	0	0	0	0	0	0	0	0	0	0	0	0	0	0	0	0	0	0	0	0	0	0	0	0	0	0	0	1
1:10478277-10478416	0	0	0	0	0	0	0	0	0	0	0	0	0	0	0	0	0	0	0	0	0	0	0	0	0	0	0	0	0	0	0	0	0	0	0	0	0	0	0	0	0	0	0	0	0	0	0	0	0
1:10478277-10478522	0	0	0	0	0	0	0	0	0	0	0	0	0	0	0	0	0	0	0	0	0	0	0	0	0	0	0	1	0	0	0	0	0	0	0	0	0	0	0	0	0	0	0	0	0	0	0	0	0
1:10478277-10478654	0	0	0	0	0	0	0	0	0	0	0	0	0	0	0	0	0	0	0	0	0	0	0	0	0	0	0	0	0	0	0	0	0	0	0	0	0	0	0	0	1	0	0	0	0	0	1	0	0
1:10478287-10478444	0	0	0	0	0	0	0	0	0	0	0	0	0	0	0	0	0	0	0	0	0	0	0	0	0	0	0	0	0	0	0	0	0	0	0	0	0	0	0	0	0	0	0	0	0	0	0	0	0
1:10478287-10478473	0	0	0	0	0	0	0	0	0	0	0	0	0	1	0	0	0	0	0	0	0	0	0	0	0	0	0	0	0	0	0	0	0	0	0	0	0	0	0	0	1	0	0	0	0	0	0	0	0
1:10478289-10478879	0	0	0	0	0	0	0	0	0	0	0	0	0	0	0	0	0	0	0	0	0	0	0	0	0	0	0	0	0	0	0	0	0	0	0	0	0	0	0	0	0	0	0	0	0	0	0	0	0
1:10478299-10478439	0	0	0	0	0	0	0	0	0	0	0	0	0	0	0	0	0	0	0	0	0	0	0	1	0	0	0	0	0	0	0	0	0	0	0	0	0	0	0	0	0	0	0	0	0	0	0	0	0
1:10478299-10478473	0	0	0	0	0	0	0	0	0	0	0	0	0	0	0	0	0	0	0	0	0	0	0	0	0	0	0	0	0	0	0	0	0	0	0	0	0	1	0	0	0	0	0	0	0	0	0	0	0
1:10478301-10478400	0	0	0	0	0	0	0	0	0	0	0	0	0	0	0	0	0	0	0	2	0	0	0	0	0	0	0	0	0	0	0	0	0	0	0	0	0	0	0	0	0	0	0	0	0	0	0	0	0
1:10478301-10478421	0	0	0	0	0	0	0	0	0	0	0	0	0	0	0	0	0	0	0	0	0	0	0	0	0	0	0	0	0	2	0	0	0	0	0	0	0	0	0	0	0	0	0	0	0	0	0	0	0
1:10478301-10478483	0	0	0	0	0	0	0	0	0	0	0	0	0	0	0	0	0	0	0	0	0	0	0	0	0	0	0	0	0	0	0	0	0	0	0	0	0	0	0	0	0	1	0	0	0	0	0	0	0
1:10478304-10478483	0	0	0	0	0	0	0	0	0	0	0	0	0	0	0	0	0	0	0	0	0	0	0	0	0	0	0	0	0	0	0	0	0	0	0	1	0	0	0	0	0	0	0	0	0	0	0	0	0
1:10478304-10478499	0	0	0	0	0	0	0	0	0	0	0	0	0	0	0	0	0	0	0	0	0	0	0	0	0	0	0	0	0	0	0	0	0	0	0	0	0	0	0	0	0	0	0	0	0	0	0	0	0
1:10478304-10478591	0	0	0	0	0	0	0	0	0	0	0	0	0	0	0	0	0	0	1	0	0	0	0	0	0	0	0	0	0	0	0	0	0	0	0	0	0	0	0	0	0	0	0	0	0	0	0	0	0
1:10478304-10478654	0	0	0	0	0	0	0	0	0	0	0	0	0	2	0	0	0	0	0	0	0	0	0	0	0	0	0	0	0	0	0	0	0	0	0	0	0	0	0	0	0	0	0	0	0	0	0	0	0
1:10478313-10478421	0	0	0	0	0	1	0	0	0	0	0	0	0	0	0	0	0	0	0	0	0	0	0	0	0	0	0	0	0	0	0	0	0	0	0	0	0	0	0	0	0	0	0	0	0	0	0	0	0
1:10478315-10478421	0	0	0	0	0	0	0	0	0	0	0	0	0	0	0	0	0	0	0	0	0	0	0	0	0	0	0	0	0	0	0	0	0	0	0	0	0	0	0	0	0	0	0	0	0	0	0	0	0
1:10478315-10478483	0	0	0	0	0	1	0	0	0	0	0	0	0	0	0	0	0	0	0	0	0	0	0	0	0	0	0	0	0	0	0	0	1	0	0	0	0	0	0	0	0	0	0	0	0	0	0	0	0
[truncated: 48,090 more rows]
[truncated: 27 more columns]

## Sheet: Supplementary Table 3 C
Supplementary Table 3 C. Number of normalized reads for linear transcripts.
[truncated: 53,689 more rows]
[truncated: 27 more columns]

[truncated: 5 more sheets: Supplementary Table 3 D, Supplementary Table 4, Supplementary Table 5 A, Supplementary Table 5 B, Supplementary Table 5 C]
